# Supplementary material for: Intra- and interchromosomal contact mapping reveals the Igh locus has extensive conformational heterogeneity and interacts with B-lineage genes
Source: Cell Rep. 2023 Sep 6;42(9):113074. doi: 10.1016/j.celrep.2023.113074 (PMC10548092; doi:10.1016/j.celrep.2023.113074)
Supplement: Table S1. Read coverage and enrichment in CHi-C versus Hi-C libraries, related to Figure 1 — (A) Hi-C and CHi-C NGS reads processing with Hi-C User Pipeline (HiCUP). (B) Capture efficiency. [file mmc2.xlsx]

## Sheet: S1A. NGS processing
	Biological replicate	Sequecing Run	Total Read Pairs	Uniquely Mapped Read Pairs	% Uniquely Mapped Read Pairs	Valid Read Pairs	% Valid Read Pairs	Deduplicated Read Pairs	% Deduplicated Read Pairs	% Cis	% Trans
Capture Hi-C libraries	Rag1Bal-/- pro-B 1	1	37006399	13331907	36.026	9461689	70.9703	9324294	98.5479	86.4563	13.5437
		2	41617783	14919449	35.8487	10587135	70.962	10465484	98.851	86.4879	13.5121
		3	41912659	14993170	35.7724	10644780	70.9975	10521759	98.8443	86.4777	13.5223
	Rag1Bal-/- pro-B 2	1	37407956	13842454	37.004	12094309	87.3711	11925558	98.6047	88.5968	11.4032
		2	39437618	14566699	36.9361	12725432	87.3598	12604463	99.0494	88.6225	11.3775
		3	39191533	14275456	36.4248	12466708	87.3297	12349645	99.061	88.6169	11.3831
	Rag1Mom-/- pro-B 1	1	36818916	12236495	33.2343	10274777	83.9683	10101406	98.3127	87.2052	12.7948
		2	42843106	14160457	33.0519	11914176	84.1369	11735240	98.4981	87.2126	12.7874
		3	43225815	14266059	33.0036	12001410	84.1256	11820057	98.4889	87.2188	12.7812
	Rag1Mom-/- pro-B 2	1	31240630	11441224	36.6229	9602151	83.9259	9460455	98.5243	86.1228	13.8772
		2	34539043	12627052	36.5588	10597705	83.9286	10475791	98.8496	86.1294	13.8706
		3	34232998	12334804	36.0319	10354937	83.9489	10238210	98.8727	86.1173	13.8827
	Rag1Mom-/-/81X pre-B 1	1	29917682	10032350	33.5332	9275379	92.4547	9115276	98.2739	83.9741	16.0259
		2	34080035	11364896	33.3477	10516249	92.5327	10360781	98.5216	84.0095	15.9905
		3	34351522	11439785	33.3021	10586414	92.5403	10429295	98.5158	84.0089	15.9911
	Rag1Mom-/-/81X pre-B 2	1	35838894	11917663	33.2534	10953014	91.9057	10756556	98.2064	80.0005	19.9995
		2	38192049	12675409	33.1886	11662024	92.0051	11497111	98.5859	80.0041	19.9959
		3	37932288	12411534	32.7202	11419482	92.007	11260613	98.6088	79.9894	20.0106
	Thymus 1	1	28675792	11129112	38.8101	9833480	88.3582	9710529	98.7497	83.2882	16.7118
		2	32844302	12683640	38.6175	11217481	88.4406	11110261	99.0442	83.3333	16.6667
		3	33108590	12761570	38.5446	11288599	88.4578	11180344	99.041	83.3458	16.6542
	Thymus 2	1	31699735	11217433	35.3865	9893108	88.194	9759055	98.645	82.7998	17.2002
		2	34211997	12076129	35.2979	10665898	88.3222	10562928	99.0346	82.827	17.173
		3	33958708	11803074	34.7571	10425423	88.328	10327008	99.056	82.8197	17.1803
		Biological replicate	Total Read Pairs	Uniquely Mapped Read Pairs	% Uniquely Mapped Read Pairs	Valid Read Pairs	% Valid Read Pairs	Deduplicated Read Pairs	% Deduplicated Read Pairs	% Cis	% Trans
Capture Hi-C libraries Combined sequencing runs	Rag1Bal-/- pro-B	1	120536841	43244526	35.8766	30693604	70.9769	29925209	97.4966	86.4629	13.5371
		2	116037107	42684609	36.7853	37286449	87.3534	36533713	97.9812	88.6068	11.3932
	Rag1Mom-/- pro-B	1	122887837	40663011	33.0895	34190363	84.0822	33030319	96.6071	87.2008	12.7992
		2	100012671	36403080	36.3985	30554793	83.9346	29804686	97.545	86.1159	13.8841
	Rag1Mom-/-/81X pre-B	1	98349239	32837031	33.3882	30378042	92.5115	29341815	96.5889	83.9864	16.0136
		2	111963231	37004606	33.0507	34034520	91.9737	32905090	96.6815	79.992	20.008
	Thymus	1	94628684	36574322	38.6504	32339560	88.4215	31723354	98.0946	83.3169	16.6831
		2	99870440	35096636	35.1422	30984429	88.2832	30364317	97.9986	82.8084	17.1916
		Biological Replicate	Total Read Pairs	Uniquely Mapped Read Pairs	% Uniquely Mapped Read Pairs	Valid Read Pairs	% Valid Read Pairs	Deduplicated Read Pairs	% Deduplicated Read Pairs	% Cis	% Trans
Hi-C libraries	Rag1Bal-/- pro-B	1	23630054	17370739	73.5112	8989530	51.751	8947353	99.5308	86.5515	13.4485
		2	33883698	24904914	73.5012	19442049	78.0651	19322710	99.3862	88.5025	11.4975
	Rag1Mom-/- pro-B	1	25673508	18587900	72.4011	13193235	70.9775	13116126	99.4155	87.5794	12.4206
		2	32640130	23931276	73.3186	17002719	71.0481	16885765	99.3121	86.4272	13.5728
	Rag1Mom-/-/81X pre-B	1	22097881	15886171	71.89	14084496	88.6588	14006189	99.444	84.5526	15.4474
		2	23966161	17312779	72.2384	15146826	87.4893	15048503	99.3509	80.8559	19.1441
	Thymus	1	25073034	18483217	73.7175	14912265	80.68	14834906	99.4812	83.3398	16.6602
		2	33984315	24450530	71.9465	19782480	80.9082	19655255	99.3569	82.9413	17.0587

## Sheet: S1B. Enrichment + Efficiency
Capture HiC enrichment over HiC
Capture Hi-C Sample	Read pairs per million over baited regions in Hi-C	Read pairs per million over baited regions in capture Hi-C	Fold enrichment
Rag1Bal-/- pro-B 1	4859	143321	29
Rag1Bal-/- pro-B 2	5111	149517	29
Rag1Mom-/- pro-B 1	4865	165084	34
Rag1Mom-/- pro-B 2	5238	160243	31
Rag1Mom-/-/81X pre-B 1	5264	181127	34
Rag1Mom-/-/81X pre-B 2	5618	199819	36
Thymus 1	5594	161989	29
Thymus 2	5692	178923	31
Bait pull-down efficiency
Capture Hi-C Sample	Total valid, de-duplicated read pairs	Total valid, de-duplicated read pairs over baited regions	Capture efficiency [%]
Rag1Bal-/- pro-B 1	29925209	4288904	14.3321
Rag1Bal-/- pro-B 2	36533713	5462429	14.9517
Rag1Mom-/- pro-B 1	33030319	5452793	16.5084
Rag1Mom-/- pro-B 2	29804686	4775992	16.0243
Rag1Mom-/-/81X pre-B 1	29341815	5314583	18.1127
Rag1Mom-/-/81X pre-B 2	32905090	6575067	19.9819
Thymus 1	31723354	5138827	16.1989
Thymus 2	30364317	5432876	17.8923
