# Supplementary material for: Intra- and interchromosomal contact mapping reveals the Igh locus has extensive conformational heterogeneity and interacts with B-lineage genes
Source: Cell Rep. 2023 Sep 6;42(9):113074. doi: 10.1016/j.celrep.2023.113074 (PMC10548092; doi:10.1016/j.celrep.2023.113074)
Supplement: Table S2. Igh locus elements in 20-kb bins/beads, related to Figure 2 [file mmc3.xlsx]

## Sheet: S2. Igh elements in 20kb bins
Bin/bead number	Chr	Start	End	Features
0	12	113090000	113109999	NA
1	12	113110000	113129999	NA
2	12	113130000	113149999	NA
3	12	113150000	113169999	NA
4	12	113170000	113189999	NA
5	12	113190000	113209999	NA
6	12	113210000	113229999	HS7, HS6, HS5, HS4
7	12	113230000	113249999	HS3b, HS1,2
8	12	113250000	113269999	HS3a, Ca, Ce
9	12	113270000	113289999	Ce, Cg2a
10	12	113290000	113309999	Cg2b
11	12	113310000	113329999	hRE2, hRE1, Cg1
12	12	113330000	113349999	Cg1
13	12	113350000	113369999	Cg3
14	12	113370000	113389999	NA
15	12	113390000	113409999	Cd
16	12	113410000	113429999	Cd, Cm, Emu_core, J4, J3, J2, J1
17	12	113430000	113449999	DQ52, cRSS_1, 3'_DST4, DST4, P6_D
18	12	113450000	113469999	P6_D, DSP2.5, P5_D, DSP2.3_inv, DSP2.3, cRSS_2, D1ps3'/P4_D, DSP2.x_3'_inv, DSP2.x_3', cRSS_3, P3_D, DSP2.x_5'_inv, DSP2.x_5', cRSS_4, cRSS_5/P2_D
19	12	113470000	113489999	DSP2.2_inv, DSP2.2, cRSS_6, Dpsi2, D1ps5', DSP2.9, cRSS_7, Dpsi1, D6.1, cRSS_8, DFL16.1, cRSS_9, cRSS_10, IGCR, IGCR_CBE2, cRSS_11, IGCR_CBE1
20	12	113490000	113509999	NA
21	12	113510000	113529999	DST4.2, cRSS_12, P1_D, DFL16.2
22	12	113530000	113549999	NA
23	12	113550000	113569999	NA
24	12	113570000	113589999	7183.1pg.1, Q52.1pg.2, 7183.2.3_(81X), Q52.2.4, 7183.3pg.5
25	12	113590000	113609999	7183.3pg.5, 7183.4.6, 7183.5pg.7
26	12	113610000	113629999	Q52.3.8, 7183.6pg.9, 7183.7.10
27	12	113630000	113649999	PG.1.11, Q52.4pg.12
28	12	113650000	113669999	Q52.5.13, 7183.8pg.14, 7183.9.15, 7183.10pg.16
29	12	113670000	113689999	7183.10pg.16, Q52.6pg.17, Q52.7.18, 7183.11pg.19
30	12	113690000	113709999	7183.12.20
31	12	113710000	113729999	PG.2.21, Q52.8.22, PG.3.23, 7183.13pg.24
32	12	113730000	113749999	7183.14.25, 7183.15pg.26
33	12	113750000	113769999	7183.16.27, PG.4.28, Q52.9.29
34	12	113770000	113789999	Q52.9.29, PG.5.30, 7183.17pg.31
35	12	113790000	113809999	PG.6.32, Q52.10.33, Q52.11.34
36	12	113810000	113829999	7183.18.35
37	12	113830000	113849999	7183.19.36
38	12	113850000	113869999	7183.20.37
39	12	113870000	113889999	7183.21pg.38, Q52.12pg.39, Q52.13.40, PG.7.41
40	12	113890000	113909999	S107.1.42
41	12	113910000	113929999	S107.2pg.43
42	12	113930000	113949999	SM7.1.44, X24.1.45
43	12	113950000	113969999	36-60.1.46, PG.8.47
44	12	113970000	113989999	VH11.1.48
45	12	113990000	114009999	SM7.2.49
46	12	114010000	114029999	X24.2pg.50
47	12	114030000	114049999	36-60.2pg.51, PG.9.52, VH11.2.53
48	12	114050000	114069999	SM7.3.54, VH16.1.55
49	12	114070000	114089999	NA
50	12	114090000	114109999	PG.10.56, VGAM3.8-1-57, PG.11.58, VGAM3.8-2-59
51	12	114110000	114129999	VGAM3.8-2-59, PG.12.60
52	12	114130000	114149999	VGAM3.8-3-61
53	12	114150000	114169999	S107.3.62
54	12	114170000	114189999	SM7.4.63
55	12	114190000	114209999	36-60.3.64
56	12	114210000	114229999	S107.4.65
57	12	114230000	114249999	NA
58	12	114250000	114269999	36-60.4.66, 36-60.5.67, 3609N.1pg.68
59	12	114270000	114289999	PG.13.69, 36-60.6.70
60	12	114290000	114309999	VGAM3.8-4-71
61	12	114310000	114329999	36-60.7pg.72, PG.14.73, 36-60.8.74
62	12	114330000	114349999	PG.15.75
63	12	114350000	114369999	PG.16.76, 3609N.2.77, VH12.1.78
64	12	114370000	114389999	NA
65	12	114390000	114409999	J606.1.79, J606.2.80
66	12	114410000	114429999	J606.3.81
67	12	114430000	114449999	J606.4.82
68	12	114450000	114469999	J606.5.83, 3609.1.84, J558.1.85
69	12	114470000	114489999	J558.1.85, VH10.1.86, PG.17.87, J558.2.88
70	12	114490000	114509999	VH10.2pg.89
71	12	114510000	114529999	J558.3.90, VH10.3.91
72	12	114530000	114549999	PG.18.92, J558.4.93
73	12	114550000	114569999	J558.5pg.94, VH15.1.95
74	12	114570000	114589999	J558.6.96
75	12	114590000	114609999	J558.7pg.97
76	12	114610000	114629999	J558.8.98, J558.9.99
77	12	114630000	114649999	J558.10pg.100, J558.11pg.101
78	12	114650000	114669999	J558.12.102, J558.13.103
79	12	114670000	114689999	J558.14pg.104, J558.15pg.105, J558.16.106
80	12	114690000	114709999	J558.17pg.107, J558.18.108
81	12	114710000	114729999	J558.19.109
82	12	114730000	114749999	J558.20pg.110, J558.21pg.111, J558.22.112
83	12	114750000	114769999	J558.23.113
84	12	114770000	114789999	J558.24pg.114, J558.25pg.115, J558.26.116
85	12	114790000	114809999	J558.27pg.117, J558.28pg.118
86	12	114810000	114829999	J558.28pg.118, J558.29pg.119, J558.30pg.120, J558.31.121
87	12	114830000	114849999	J558.31.121, J558.32pg.122, J558.33pg.123
88	12	114850000	114869999	J558.34.124
89	12	114870000	114889999	J558.35pg.125, J558.36.126
90	12	114890000	114909999	J558.37.127
91	12	114910000	114929999	J558.38pg.128, J558.39.129, J558.40pg.130
92	12	114930000	114949999	J558.41pg.131, J558.42.132, J558.43.133
93	12	114950000	114969999	J558.44pg.134
94	12	114970000	114989999	J558.45pg.135, J558.46pg.136
95	12	114990000	115009999	J558.47.137, 3609.2pg.138
96	12	115010000	115029999	3609.3.139
97	12	115030000	115049999	J558.48pg.140
98	12	115050000	115069999	J558.49.141, 3609.4.142
99	12	115070000	115089999	PAIR1
100	12	115090000	115109999	NA
101	12	115110000	115129999	J558.50.143
102	12	115130000	115149999	J558.51pg.144, J558.52.145
103	12	115150000	115169999	J558.53.146, 3609.5.147
104	12	115170000	115189999	PAIR2
105	12	115190000	115209999	J558.54.148, J558.55.149
106	12	115210000	115229999	PAIR3
107	12	115230000	115249999	J558.56.150
108	12	115250000	115269999	3609.6pg.151, PAIR4, J558.57pg.152
109	12	115270000	115289999	NA
110	12	115290000	115309999	3609.7.153, PAIR5
111	12	115310000	115329999	J558.58.154
112	12	115330000	115349999	J558.59.155, J558.60pg.156
113	12	115350000	115369999	J558.61.157
114	12	115370000	115389999	J558.62pg.158, J558.63pg.159
115	12	115390000	115409999	3609.8pg.160, PAIR6
116	12	115410000	115429999	PG.19.161
117	12	115430000	115449999	J558.64.162
118	12	115450000	115469999	J558.65.163, 3609.9.164
119	12	115470000	115489999	PAIR7
120	12	115490000	115509999	J558.66.165, J558.67.166
121	12	115510000	115529999	3609.10pg.167, PAIR8
122	12	115530000	115549999	J558.68pg.168
123	12	115550000	115569999	3609.11.169
124	12	115570000	115589999	PAIR9
125	12	115590000	115609999	J558.69.170, J558.70pg.171
126	12	115610000	115629999	J558.71pg.172, J558.72.173
127	12	115630000	115649999	3609.12.174
128	12	115650000	115669999	PAIR10
129	12	115670000	115689999	NA
130	12	115690000	115709999	J558.73pg.175, PAIR11
131	12	115710000	115729999	NA
132	12	115730000	115749999	J558.74.176
133	12	115750000	115769999	J558.75.177, 3609.13pg.178
134	12	115770000	115789999	PAIR12
135	12	115790000	115809999	J558.76pg.179, J558.77.180, 3609.14pg.181
136	12	115810000	115829999	PAIR13, PAIR14
137	12	115830000	115849999	J558.78.182, 3609.15pg.183, J558.79.184
138	12	115850000	115869999	3609.16pg.185, J558.80.186, J558.81.187
139	12	115870000	115889999	J558.82pg.188
140	12	115890000	115909999	NA
141	12	115910000	115929999	J558.83.189, J558.84.190
142	12	115930000	115949999	NA
143	12	115950000	115969999	J558.85.191, J558.86pg.192
144	12	115970000	115989999	J558.87.193
145	12	115990000	116009999	J558.88.194, J558.89pg.195
146	12	116010000	116029999	J558.89pg.195
147	12	116030000	116049999	NA
148	12	116050000	116069999	NA
149	12	116070000	116089999	NA
150	12	116090000	116109999	NA
151	12	116110000	116129999	NA
152	12	116130000	116149999	NA
153	12	116150000	116169999	NA
