# Supplementary material for: Intra- and interchromosomal contact mapping reveals the Igh locus has extensive conformational heterogeneity and interacts with B-lineage genes
Source: Cell Rep. 2023 Sep 6;42(9):113074. doi: 10.1016/j.celrep.2023.113074 (PMC10548092; doi:10.1016/j.celrep.2023.113074)
Supplement: Table S3. Significant trans interactions, related to Figure 5 — (A) Summary of trans interactions. (B) All trans interactions; complete data with gene names. [file mmc4.xlsx]

## Sheet: S3A. Trans interactions summary
Statistically significant trans interactions (z-score>3.5) per viewpoint per cell type. Coordinates of the baited region are shown.
Viewpoint	Chromosome	Start	End	Rag-/-Mom proB	Rag-/-Bal proB	Rag/81X pre-B	Thymus
Bach2	4	32365899	32612758	70	115	599	10
E2A	10	80376568	80590771	260	N/A	522	648
Ebf1	11	44480841	44818451	225	239	562	36
Foxo1	3	52259656	52410291	110	74	381	303
Hbb	7	103691846	103882170	60	34	8	2
Hist1	13	23435289	23662601	161	86	92	72
Igh	12	113074084	116172457	116	77	86	46
Igk	6	67551867	70946524	12	5	188	0
Igl	16	18988679	19399360	5	20	213	29
Ikaros	11	11620820	11820206	321	260	343	297
Il7r	15	9383457	9554632	157	113	183	20
Nanog	6	122603111	122816854	11	1	10	26
Notch1	2	26312447	26526297	345	265	572	568
Pax5	4	44520128	44726836	132	106	499	7
p27kip	6	134790973	135002484	26	9	83	134
Rag1Rag2	2	101453218	101668262	43	101	80	70
Runx1	16	92486288	92893397	231	211	227	316
Vmrn	13	22567467	22766157	14	38	25	8
Yy1	12	108661004	108867386	5	4	4	24

## Sheet: S3B. All trans interactions
Genes in statistically significant trans interactting bins (z-score>3.5) for each viewpoint in each cell type
Igh RagMom
Bins	z-score	Genes
chr16:92500001-93000000	17.8502	Clic6 Runx1 Gm26626
chr11:44500001-45000000	16.9829	Rnf145 4930597A21Rik Gm37695 Ebf1 Gm12158
chr8:126500001-127000000	10.4066	Gm26759 Irf2bp2 Gm45805 Gm31718 A630001O12Rik Tomm20 Gm26397 Rbm34 Gm38574
chr4:44500001-45000000	10.2379	Pax5 Mir5120 Gm12462 4930517J16Rik 5730488B01Rik Gm12463 Zcchc7 Gm22639 Gm12678 Gm12493 Gm12679 Grhpr Zbtb5
chr16:93000001-93500000	9.61163	Gm28003 1810053B23Rik Mir802 1700029J03Rik
chr1:38000001-38500000	7.51586	Eif5b Rev1 Gm37062 Gm5099 Aff3 Gm16150 Gm16151 Gm16152 Gm34727
chr5:136500001-137000000	7.29905	Cux1 Gm38082 Myl10 Col26a1 Gm20485 Gm43649 Ift22 4933404O12Rik Fis1 Cldn15 Znhit1 Plod3 Mir702 Gm7284
chr6:99000001-99500000	7.03407	Foxp1 AC155839.1 Gm20696 Gm20705 Gm22328
chr9:61000001-61500000	6.93771	AC160562.2 AC160562.1 AC160394.3 AC160394.2 AC160394.4 AC160394.5 AC160394.1 AC122220.1 AC122220.2 Gm10655 Tle3 AC126672.1 AC126672.2
chr13:111500001-112000000	6.84136	Gm15290 Gm15288 Gm15286 Gm10198 Gm10736 Mier3 Gm15488 Gm15287 Map3k1 Gm15327 Gm15325 AC118704.1 Gm15324 Gm15326 Gm9025 AC113060.1 Gm15322
chr5:136000001-136500000	6.5282	Dtx2 Upk3b Upk3bl Rasa4 Gm22214 Gm15701 Mir7035 Polr2j Gm43604 Lrwd1 Alkbh4 Orai2 Prkrip1 Gm5050 Sh2b2 Cux1 Gm16599 A430110C17Rik Mir721
chr10:118500001-119000000	6.40775	AC153495.1 AC160028.1 AC160028.3 AC160028.2 AC160028.4 Dyrk2 4932442E05Rik AC154039.1 Gm26976 AC154039.2
chr15:80500001-81000000	6.40775	Enthd1 Grap2 Mir6957 Fam83f Tnrc6b Mir5113 Adsl Gm6612 Sgsm3
chr4:150000001-150500000	6.38366	H6pd Gm13067 Mir34a Gm37795 Gpr157 Gm13093 Slc2a5 Slc2a7 Car6 Gm13094 Eno1 Rere Gm13092 Gm23209
chr6:129000001-129500000	6.21504	BC064078 Clec2f Gm16186 Klrb1f Gm43992 Gm44000 Clec2e Klrb1-ps1 Gm26160 Clec2d Gm27514 2310001H17Rik AC142191.1 Cd69 4922502D21Rik Clec12a Clec12b Clec1b Clec9a Gm43914 Clec1a Clec7a Olr1
chr13:101500001-102000000	6.19095	AC107663.2 AC107663.1 AC107663.3 Gm29341 Pik3r1 Gm36638 Gm36638 AC122533.1 AC122533.2 AC147250.1
chr9:116000001-116500000	6.16686	Gadl1 Gm16142 Gm9385 Tgfbr2 AC131777.1 AC131777.3 AC131777.2 AC133192.1
chr3:52000001-52500000	5.90188	Maml3 Gm37465 C130089K02Rik 5430420F09Rik Gm37202 Gm30074 Gm38132 Gm37170 Olfr1398-ps1 Foxo1 Gm20402 Gm38034 Gm38098
chr3:136000001-136500000	5.90188	Gm31243 Gm5281 Bank1 Gm9408 Gm43402 1700030L20Rik
chr11:117500001-118000000	5.87779	Gm11734 2900041M22Rik Tnrc6c Tmc6 Tmc8 Gm11723 Gm11724 6030468B19Rik Syngr2 Gm20708 Tk1 Afmid Birc5 Tmem235 Tha1 Gm11725 Gm11726 Socs3 Pgs1
chr19:58000001-58500000	5.8537	Atrnl1 Mir5623 Gm16277 Gfra1
chr1:38500001-39000000	5.82961	Aff3 Gm38135 2610300A13Rik Lonrf2 Chst10 Gm37707 Gm6621 Nms Pdcl3 Gm37309
chr11:77000001-77500000	5.78143	Slc6a4 Gm12343 Nsrp1 Gm22772 Mir423 Efcab5 Gm12344 Gm12345 Gm45027 Ssh2 Gm24989 Gm12346 Coro6 Ankrd13b 2210008F06Rik Git1
chr4:32000001-32500000	5.73325	Map3k7 Gm11927 Gm11928 Gm11929 Bach2 Bach2it1
chr8:122500001-123000000	5.73325	Gm20388 Piezo1 Gm26497 Cdt1 Aprt Galns Gm45857 Trappc2l Pabpn1l Mir6396 Cbfa2t3 Gm15899 Gm10612 C230057M02Rik A530010L16Rik Gm39271 Acsf3 Gm45743 Gm45893 Gm16378 Cdh15 Gm45894 Ankrd11 Gm24445
chr11:118000001-118500000	5.68507	Pgs1 Mir6933 Dnah17 Gm11738 Cyth1 Gm24060 Gm11737 Usp36 Timp2 Cep295nl Lgals3bp Cant1 C1qtnf1 Gm11747 Gm11748 Engase Rbfox3
chr17:86000001-86500000	5.56463	Srbd1 Prkce 2010106C02Rik Gm10309
chr5:148500001-149000000	5.51645	Ubl3 1700013A02Rik Gm29815 Gm36186 2210417A02Rik n-R5s179 4930505K14Rik Gm15407 Katnal1 Gm42791 Gm43600 Gm15410 Gm15406 8430423G03Rik 1810059H22Rik Gm15409 5930430L01Rik Gm15411
chr17:84000001-84500000	5.49236	Gm37549 Zfp36l2 Thada Gm24492 Gm24722
chr5:149000001-149500000	5.396	Gm15411 Gm15408 Hmgb1 5730422E09Rik Gm42787 Gm42788 Gm23362 Gm8615 Gm43332 Uspl1 2310047D07Rik Gm29264 AC122546.1 Gm24105 Alox5ap n-R5s180 Gm19719 BC028471 Gm20488 Gm43152 Medag Gm43151 Gm43150 Tex26 4933425D22Rik Gm15997
chr4:135000001-135500000	5.37191	Gm16225 Runx3 Gm16224 Clic4 Gm12983 Gm12984 Gm12982 Srrm1 Ncmap Gm12991 Gm12990 Rcan3 Mir700 Gm15979 Nipal3 Gm37270 Stpg1
chr2:166000001-166500000	5.32373	Ncoa3 Sulf2 Gm22687 Gm11466 Gm11467 Gm11468 Gm14268 5031425F14Rik
chr6:87500001-88000000	5.27555	Arhgap25 Gm44198 Prokr1 Gm34312 Aplf Gm44097 E230015B07Rik 1810020O05Rik Gm44210 Efcc1 Gm5879 Gm43904 Gp9 Rab43 Gm45140 Gm44423 9930120I10Rik Isy1 B130021K23Rik Cnbp Gm44064 Copg1 Gm26636 Hmces Rps19-ps9 H1fx Gm5577 AC153872.1 Gm44168 4933412L11Rik Rab7
chr6:120500001-121000000	5.27555	Hdhd5 Gm20692 Gm24391 1700072O05Rik Gm44074 Gm44124 Cecr2 Slc25a18 Atp6v1e1 Gm25193 Bcl2l13 Bid Gm17812 Gm44260 Mical3 Gm43916 Gm43915
chr1:133500001-134000000	5.27555	Gm8596 Gm23939 Snrpe Gm26706 Zc3h11a Gm38394 Zbed6 Lax1 Atp2b4 Mir6903 Gm37368 Gm10537 Gm28441 Optc Gm15851 Prelp Gm1627
chr13:112000001-112500000	5.27555	Gm15323 AC160991.1 AC160991.2 Gm37427 Ankrd55 Gm22768 AC154639.1 AC159196.2 AC159196.3 AC159196.1 Il6st
chr8:120500001-121000000	5.25146	Gm20388 Gse1 Gm26971 1700016A09Rik Mir7687 Gins2 Gm10614 Gm45834 Gm26739 1190005I06Rik Gm27021 Gm26537 Emc8 Cox4i1 Gm33142 Gm24239 Gm18709 Irf8 Gm26878
chr7:114000001-114500000	5.22738	Spon1 Rras2 Gm45615 Gm45454 Copb1 Psma1 4933406I18Rik Pde3b
chr9:61500001-62000000	5.22738	AC140488.1 AC153363.1 AC122542.1 Rplp1 Kif23 Paqr5
chr17:30000001-30500000	5.22738	Zfand3 Btbd9 Gm25049 Gm9874
chr2:166500001-167000000	5.1792	Gm11469 Gm14267 Prex1 Gm23152 Gm25265 Gm24477 Trp53rkb Arfgef2 Cse1l Gm17096 Stau1
chr17:29000001-29500000	5.1792	Stk38 Gm16196 Gm16195 Srsf3 Trp53cor1 Gm27599 Cdkn1a Gm16194 Rab44 Rpl35a-ps3 Cpne5 Ppil1 BC004004 Gm10045 Pi16 Mtch1 Fgd2 Gm26885 Pim1
chr1:171500001-172000000	5.15511	B930036N10Rik Gm24871 Alyref2 Gm9765 Itln1 Gm37450 Cd244 Ly9 Slamf7 Gm37787 Mir7683 A630035G10Rik Gm37981 Cd48 Gm37010 Tma7-ps Gm37693 Gm19030 Gm26412 Gm22950 Slamf1 Cd84 Gm10521 Gm37065 Slamf6
chr4:133500001-134000000	5.13102	Kdf1 Nudc Nr0b2 Gm23158 Gpatch3 Gpn2 Sfn Zdhhc18 Gm13213 Gm22662 Pigv Arid1a Mir7227 Gm25270 Gm12974 Rps6ka1 Gm12977 Gm12985 Gm22523 Hmgn2 Dhdds
chr16:94500001-95000000	5.08284	Ttc3 Dscr3 Dyrk1a Gm15971 Kcnj6 Gm22745
chr6:145500001-146000000	5.03466	Lmntd1 Tuba3b Gm15704 Rassf8 Bhlhe41 Gm43909 Sspn Gm43931 Sspnos Gm32914
chr9:118500001-119000000	5.03466	Golga4 Gm18935 Gm45897 Itga9 Gm10157 Gm2415 Gm16295 Ctdspl
chr2:128000001-128500000	4.98648	Acoxl Gm23101 Bcl2l11 Gm14005 Gm14009 Gm14012 Gm14010 AL844586.1
chr16:94000001-94500000	4.96239	Cldn14 Sim2 Hlcs Gm23062 Ripply3 Pigp Gm15310 Ttc3 Gm23692 Dscr3
chr17:31500001-32000000	4.96239	Wdr4 Ndufv3 Gm38099 4833413E03Rik Pknox1 Gm24970 Cbs U2af1 Cryaa Sik1 Hsf2bp Gm17572
chr1:164500001-165000000	4.89013	Gm26685 D630023O14Rik Gm37754 Gm37853 Gm37184 Gm36945 Dpt Gm32569 Gm20743 Gm37403 Xcl1 1700029M03Rik
chr13:102000001-102500000	4.89013	Gm38133 Gm25808 AC126805.1
chr8:125000001-125500000	4.86604	Tsnax Gm45874 Disc1 Gm22197 Gm16237 Sipa1l2
chr3:52500001-53000000	4.84195	Gm30173 Gm10293 Gm22798 Gm2447 Gm30292 Gm20750 Gm37007 Cog6
chr11:121500001-122000000	4.79377	Tbcd Zfp750 B3gntl1 Metrnl Gm12589 Gm29513 Gm15643 Ptchd3 Gm12586 Gm12590 Gm12587 Gm12591
chr9:121500001-122000000	4.76968	AC131660.2 AC131660.1 Lyzl4 Lyzl4os AC159810.1 Vipr1 Sec22c Ss18l2 Nktr E530011L22Rik Zfp651 AC165080.1 Klhl40 Hhatl Ccdc13 Gm17163 AC165080.3 Higd1a AC165080.2 AC165080.4 Ackr2 Cyp8b1 AC164092.3 1700048O20Rik AC164092.2 Fam198a Pomgnt2 AC164092.5
chr9:122000001-122500000	4.7215	AC164092.5 AC164092.1 AC164092.4 AC120394.4 Snrk AC120394.1 AC120394.3 AC120394.2 Ano10 Mir8106 Gm26797 AC121264.1 Abhd5 A730085K08Rik AC108846.4 AC108846.3 AC108846.1
chr14:76500001-77000000	4.7215	Tsc22d1 4930444M15Rik Serp2 1700108F19Rik
chr7:128000001-128500000	4.67332	Gm15533 Trim72 Gm19366 Gm5738 Gm9299 Gm22809 Itgam Itgam Gm45700 Itgax Gm17831 Itgad Gm39091 4931431B13Rik Cox6a2 Gm44850 9130023H24Rik Armc5 Tgfb1i1 Slc5a2 BC017158 Mir3103 Gm6916 Gm44650 Rgs10 Gm15503 Tial1 Gm32816 Gm24365 Gm40457
chr16:24000001-24500000	4.64923	Lppos Lpp Gm24440
chr3:136500001-137000000	4.62514	Ppp3ca Gm42822 4930599N24Rik Gm44327 Gm43357 Gm9409 Gm43356
chr1:180500001-181000000	4.55288	Gm37267 Parp1 Mir6904 Lin9 Mixl1 Gm8101 Acbd3 Gm37768 Gm38293 H3f3a Gm17275 H3f3aos Gm24836 Sde2 Gm20305 Gm18036 Lefty2 Pycr2 Lefty1 Tmem63a 2210411M09Rik Gm36961 Ephx1
chr6:145000001-145500000	4.52879	Bcat1 Gm23071 Gm26666 Gm15687 Lrmp Gm43910 Casc1 Gm15543 Etfrf1 Kras Gm44164 Gm15706 Rps25-ps1 Gm22793 2010013B24Rik Gm44428 Gm15707 Lmntd1 Gm23498 1700073E17Rik Gm15499 Gm25373
chr11:45000001-45500000	4.52879	Ebf1 Gm12159 Gm12160 Gm38087 Gm37312 Gm12161 Gm12162
chr11:86500001-87000000	4.52879	Rps6kb1 Tubd1 Vmp1 Mir21a Gm11478 Ptrh2 Cltc Dhx40 Ypel2 Gm22387
chr14:121500001-122000000	4.52879	Slc15a1 Dock9 1810041H14Rik Ubac2 Gpr18 Gpr183
chr1:131000001-131500000	4.45652	Il10 Mapkapk2 Gm25549 Gm37084 Gm25717 Dyrk3 Eif2d Rassf5 Gm17796 Ikbke Gm28914 Gm28913 Srgap2 Gm38262 Gm37954 Gm29488 Gm29487 Gm24273
chr3:131000001-131500000	4.45652	A430072C10Rik Gm43352 Lef1 Gm42449 Hadh Gm18492 Cyp2u1 4930534D22Rik Sgms2 Gm43116
chr7:101000001-101500000	4.45652	P2ry2 Gm45070 Gm5735 Fchsd2 Gm6341 AC107638.1 Atg16l2 Stard10 Gm20476 Gm45344 Gm45620 Arap1 Gm45548 Gm45837 Pde2a Mir139
chr14:61500001-62000000	4.45652	Spryd7 CT009550.1 Trim13 Dleu2 Kcnrg Gm27010 Gm27845 Gm26916 Mir16-1 Mir15a Gm27747 Gm27972 Gm27017 Gm27928 Gm37420 Gm37472 Gm37820 AC164294.1
chr11:79000001-79500000	4.40834	Ksr1 Gm11201 Gm11200 Wsb1 Gm44787 Gm9964 Nf1 Gm11198 Gm11199 AU040972
chr13:37500001-38000000	4.38425	CT030182.1 Gm29590 CT009713.5 CT009713.7 CT009713.9 CT009713.6 CT009713.3 CT009713.2 CT009713.10 CT009713.4 CT009713.8 CT009713.1 AC022682.2 Rreb1 AC022682.1 Ssr1
chr16:95500001-96000000	4.33607	Erg Ets2 Gm37259 2810404F17Rik 1600002D24Rik Gm15340 Psmg1 Brwd1
chr15:81000001-81500000	4.33607	Sgsm3 Mkl1 Gm25131 4930483J18Rik Mchr1 Slc25a17 St13 Xpnpep3 Dnajb7 Gm17025 Rbx1 Gm5218
chr16:95000001-95500000	4.33607	Gm7976 Kcnj15 Erg
chr8:123000001-123500000	4.31198	Gm20388 Ankrd11 2810013P06Rik Spg7 Rpl13 Snord68 Mir7079 Cpne7 Mir7080 Sult5a1 Gm4316 Dpep1 Chmp1a Rps12-ps9 Spata33 Cdk10 Spata2l Gm45842 4933417D19Rik Vps9d1 Zfp276 Fanca Spire2 Tcf25 Mc1r Gm38092 Tubb3 Def8 Gm25428 Afg3l1
chr13:54000001-54500000	4.31198	Drd1 Sfxn1 AC163343.1 Hrh2 Gm16578 AC164086.1 AC164441.1 AC164441.2 Cplx2 Gm16248 Gm22668 Thoc3 Gm2830
chr18:68000001-68500000	4.31198	Ldlrad4 Fam210a Mir7219 Rnmt Mc5r Mc2r
chr7:132500001-133000000	4.2638	Fgfr2 Oat Nkx1-2 Gm16764 Lhpp Gm15582 Fam53b Eef1akmt2 Gm45501 Abraxas2 1500002F19Rik Gm45502 Zranb1 Gm15718 Ctbp2
chr10:117500001-118000000	4.2638	AC132139.2 AC132139.1 Kifc5c-ps AC132139.3 Cpm Gm25709 Mdm2 Slc35e3 Nup107 AC135019.2 Rap1b AC135019.3 AC135019.1 AC160146.1
chr16:96500001-97000000	4.23971	Igsf5 Pcp4 Dscam
chr1:155000001-155500000	4.23971	Gm29282 Gm29441 Gm9530 Ier5 Mr1 Stx6 Gm8850 BC034090 Gm37622 Xpr1 Gm22569
chr17:86500001-87000000	4.23971	Prkce Gm10309 Gm22235 Epas1 Gm29168 Tmem247 Atp6v1e2 Rhoq Pigf
chr17:87000001-87500000	4.21563	Rhoq Pigf Cript Gm24648 Gm5499 Socs5 Gm22346 Mcfd2 4833418N02Rik Ttc7 Gm15978 0610012D04Rik Stpg4 Calm2 Gm26005 Gm28676
chr1:87500001-88000000	4.16745	Ngef Neu2 Gm17181 Gm6153 Inpp5d Atg16l1 Gm25395 Scarna6 Sag Dgkd Gm19582 4833421G17Rik Gm38365 Usp40
chr9:66500001-67000000	4.16745	Herc1 Fbxl22 Usp3 Gm15563 Car12 Aph1b Gm10647 BC050972 Ppp1r2-ps4 Aph1c Gm17098 Rab8b Rps27l Lactb Gm24225
chr2:153000001-153500000	4.16745	Ttll9 Pdrg1 Xkr7 Ccm2l Hck Gm25643 Tm9sf4 Tspyl3 Plagl2 Pofut1 Kif3b 2500004C02Rik Asxl1 Nol4l Gm14472 4930404H24Rik
chr9:70500001-71000000	4.16745	Rnf111 Gm23588 Gm23730 Gm22229 Sltm Mindy2 Gm10642 Adam10 Lipc Gm25149 Gm3436 AC137843.1
chr4:133000001-133500000	4.14336	Fgr Ahdc1 Gm26615 Wasf2 Gm24636 Mir7017 Gpr3 Cd164l2 Map3k6 Sytl1 Tmem222 Gm13259 Wdtc1 Slc9a1 Mir5122 Gm13257 Fam46b Trnp1
chr4:150500001-151000000	4.14336	Rere Gm13091 Slc45a1 Gm16079 Gm13049 1700045H11Rik Rps15a-ps3 Errfi1 Park7 Tnfrsf9 Camta1 Gm23405 Uts2
chr1:132000001-132500000	4.09518	Gm29103 Elk4 Mfsd4a Gm26892 Gm26034 Gm37120 Cdk18 Gm29629 Lemd1 Mir135b 1700037F24Rik Gm10188 Gm29630 Gm7241 Klhdc8a Nuak2 F730311O21Rik Tmcc2 Gm15849 Dstyk 6030442K20Rik Rbbp5
chr14:64000001-64500000	4.07109	Rp1l1 Prss55 Prss51 4930471C04Rik Prss52 Gm17116 AC166997.1 Msra
chr4:136000001-136500000	4.07109	Eloa Gm13008 Gm24362 Rpl11 Gm13009 Gm26001 Id3 E2f2 Asap3 Tcea3 Zfp46 Gm13013 Hnrnpr Gm27022 Htr1d 6030445D17Rik Luzp1
chr2:163500001-164000000	4.047	R3hdml Hnf4aos Hnf4a Gm25881 Ttpal Serinc3 0610039K10Rik Pkig Gm16316 Ada Wisp2 Kcnk15 Rims4 Ywhab
chr13:91000001-91500000	4.02291	Atg10 AC160980.2 AC160980.1 A830009L08Rik Gm29540 Ssbp2
chr1:37500001-38000000	3.99882	Mgat4a 2010300C02Rik 4930556I23Rik 4930470B04Rik Gm19863 Tsga10 Gm26805 Lipt1 Mitd1 Mrpl30 Lyg2 Gm15457 Lyg1 Gm23409 Txndc9 Eif5b
chr6:86500001-87000000	3.99882	Gm28719 Gm44386 Pcbp1 1600020E01Rik Gm22184 Gm44369 Asprv1 Mxd1 Gm44292 Snrnp27 Gm44214 Gmcl1 Gm44036 Anxa4 2610306M01Rik Aak1 Gm44153 Gm44152 Gm44093 Gm44091
chr6:134000001-134500000	3.99882	Etv6 Gm43982 Gm43984 Gm17088 Gm17089 1700051K13Rik 4933406J09Rik Bcl2l14 Gm44448 Lrp6
chr6:146000001-146500000	3.99882	Gm32914 Itpr2 Gm44086 Gm44087 Gm15720
chr14:122000001-122500000	3.99882	Ubac2 Timm8a2 A330035P11Rik Tm9sf2 Gm6254 Gm17082 Clybl 1700108J01Rik Gm25464 Gm5089 Zic5 2610035F20Rik Zic2 Gm10837 Gm9399
chr16:32000001-32500000	3.95064	Senp5 Pak2 Gm26419 Pigx Cep19 Gm15729 Nrros Bex6 Fbxo45 Gm25848 Wdr53 Mir1946a Smco1 Rnf168 Ubxn7 Tm4sf19 Gm20056 Tctex1d2 Pcyt1a Slc51a Zdhhc19
chr1:177000001-177500000	3.92655	Sdccag8 Akt3 Gm37960 Gm37106 Gm37598 Gm38146 Gm37706 Gm37463 Gm38328 Gm26801 Zbtb18 Gm29856 Gm37306
chr2:167500001-168000000	3.92655	Rnf114 Gm11474 Snai1 Gm11476 Gm11475 Ube2v1 Gm20431 Tmem189 Gm22355 Gm14320 Cebpb A530013C23Rik Gm14321 9230111E07Rik 1200007C13Rik Gm14319 Ptpn1 Ripor3
chr7:80000001-80500000	3.90246	Zfp710 Gm44951 Gm21057 Gm44949 Idh2 Gm45203 Gm45202 Sema4b Gm45206 Cib1 Gdpgp1 Gm15504 Ttll13 Ngrn Vps33b Rccd1 Prc1 6330403N20Rik Unc45a Hddc3 Gm18310 Man2a2 Fes Furin Gm44851 Gm15544 Blm
chr5:150500001-151000000	3.87838	Gm5 Zar1l Gm15933 Brca2 Gm25284 Gm23641 Gm42529 Gm42531 Gm43690 N4bp2l1 Gm43598 Gm43597 N4bp2l2 Pds5b Gm24630 Gm26013 Gm43807 Gm36447 Gm43298 Kl
chr9:122500001-123000000	3.87838	AC108846.5 AC108846.2 AC170997.1 9530059O14Rik AC164612.1 AC164612.2 Mir138-1 AC124778.1 AC124778.3 AC124778.2 Topaz1 Tcaim Gm25341 Gm35549 Zfp445 AC125374.3 A530083I20Rik Zkscan7 AC125374.1 AC125374.5 Zfp105 AC125374.2 AC125374.4 1110059G10Rik Kif15 AC133650.2
chr10:95000001-95500000	3.85429	AC155710.2 AC155710.1 AC153940.1 AC153940.2 Cradd AC153366.2 AC153366.1 2310039L15Rik Socs2 5730420D15Rik AC167222.1 AC167222.3 AC167222.2 Mrpl42
chr11:116000001-116500000	3.8302	Itgb4 Galk1 H3f3b Unk Unc13d Wbp2 Trim47 Trim65 Mrpl38 Fbf1 Gm26413 Gm26413 Acox1 Ten1 Cdk3-ps Evpl Srp68 Galr2 Exoc7 Gm26730 n-R5s74 Foxj1 Rnf157 Rps11-ps2 Ubald2 Qrich2 Gm11739 Prpsap1
chr17:44500001-45000000	3.8302	Runx2 Runx2os3 n-R5s27 Runx2os2 Runx2os1 Supt3
chr4:132500001-133000000	3.80611	Sesn2 Gm12981 Atpif1 Gm12999 Dnajc8 Gm24762 Ptafr Eya3 Xkr8 Smpdl3b Rpa2 Themis2 Gm13022 Ppp1r8 Gm22767 Stx12 Gm13033 Fam76a Gm24913 Fgr
chr11:82500001-83000000	3.78202	Gm24612 Gm11426 Cct6b Gm11421 Gm11422 Gm11420 Zfp830 Gm11423 Lig3 Rffl Rad51d Fndc8 Nle1 Unc45b Unc45bos Slfn5os Slfn5 Gm11424 AL603745.3 Slfn9 Mir7679
chr2:73000001-73500000	3.75793	Ola1 Gm13665 Gm13666 Gm13664 Sp9 Cir1 Scrn3 Gpr155 Gm13703 Gm13709 D230022J07Rik Gm13707 Wipf1 Gm13708
chr16:32500001-33000000	3.75793	Zdhhc19 Gm5405 Tfrc Tnk2 Tnk2os Gm9556 Muc4 Muc20 Gm933 Gm26769 Rubcn Fyttd1 Lrch3 Gm6611 Gm17106
chr6:120000001-120500000	3.75793	Wnk1 Gm16199 Mir706 Ninj2 Gm25327 B4galnt3 D330020A13Rik Ccdc77 Kdm5a Gm24592 Il17ra Cecr6
chr14:64500001-65000000	3.75793	AC134898.1 Mir124a-1hg Mir124a-1 Mir3078 Kif13b Gm26225 Hmbox1 Gm37183 Gm20111 AC141425.1 Ints9
chr18:75000001-75500000	3.73384	Rpl17 Snord58b Gm23301 Gm26202 BC031181 Dym Gm27781 Gm8807 2010010A06Rik Gm20544 Smad7 Ctif
Igh 81X
Bins	z-score	Genes
chr4:32000001-32500000	35.2797	Map3k7 Gm11927 Gm11928 Gm11929 Bach2 Bach2it1
chr11:44500001-45000000	25.6614	Rnf145 4930597A21Rik Gm37695 Ebf1 Gm12158
chr4:32500001-33000000	15.785	Bach2 Gm24371 Bach2os Gja10 Gm11933 Casp8ap2 Gm11936 Mdn1 Lyrm2 Ankrd6 Gm11941 Gm11942 Rragd
chr16:92500001-93000000	14.0633	Clic6 Runx1 Gm26626
chr11:45000001-45500000	14.038	Ebf1 Gm12159 Gm12160 Gm38087 Gm37312 Gm12161 Gm12162
chr1:38000001-38500000	10.2153	Eif5b Rev1 Gm37062 Gm5099 Aff3 Gm16150 Gm16151 Gm16152 Gm34727
chr4:44500001-45000000	9.46829	Pax5 Mir5120 Gm12462 4930517J16Rik 5730488B01Rik Gm12463 Zcchc7 Gm22639 Gm12678 Gm12493 Gm12679 Grhpr Zbtb5
chr6:99000001-99500000	8.32333	Foxp1 AC155839.1 Gm20696 Gm20705 Gm22328
chr1:38500001-39000000	7.3217	Aff3 Gm38135 2610300A13Rik Lonrf2 Chst10 Gm37707 Gm6621 Nms Pdcl3 Gm37309
chr16:93000001-93500000	6.32175	Gm28003 1810053B23Rik Mir802 1700029J03Rik
chr1:164500001-165000000	6.1076	Gm26685 D630023O14Rik Gm37754 Gm37853 Gm37184 Gm36945 Dpt Gm32569 Gm20743 Gm37403 Xcl1 1700029M03Rik
chr11:45500001-46000000	6.01823	Gm22284 F630206G17Rik Gm12163 Gm12164 Gm22751 Clint1 Lsm11 Thg1l Sox30
chr4:33000001-33500000	5.8749	Rragd Gm11943 4933421O10Rik Ube2j1 Gm11931 Gabrr2 Gabrr1 Pm20d2 Gm11930 Srsf12 Pnrc1 Gm11934 Rngtt Mir8118 Gm11935
chr16:19000001-19500000	5.66917	Gm18747 Gm10088 2010309G21Rik Iglc1 Iglj1 Iglc3 Iglj3p Iglj3 Iglv1 Gm18748 Iglc4 Iglj4 Iglc2 Iglj2 Gm43388 Gm42870 Iglv3 A530030E21Rik Iglv2 Olfr164 Gm22158 Gm23612 Olfr165 Gm25762 Olfr166
chr5:136500001-137000000	5.64557	Cux1 Gm38082 Myl10 Col26a1 Gm20485 Gm43649 Ift22 4933404O12Rik Fis1 Cldn15 Znhit1 Plod3 Mir702 Gm7284
chr5:136000001-136500000	5.568	Dtx2 Upk3b Upk3bl Rasa4 Gm22214 Gm15701 Mir7035 Polr2j Gm43604 Lrwd1 Alkbh4 Orai2 Prkrip1 Gm5050 Sh2b2 Cux1 Gm16599 A430110C17Rik Mir721
chr6:145500001-146000000	5.53596	Lmntd1 Tuba3b Gm15704 Rassf8 Bhlhe41 Gm43909 Sspn Gm43931 Sspnos Gm32914
chr16:95500001-96000000	5.37914	Erg Ets2 Gm37259 2810404F17Rik 1600002D24Rik Gm15340 Psmg1 Brwd1
chr2:45000001-45500000	5.26785	Zeb2 Mir5129 Zeb2os Gm27761 Gm27676 Gm27404 Gm27645 Gm28643 Vis1 Gm13475 Gm13479
chr16:94000001-94500000	5.25941	Cldn14 Sim2 Hlcs Gm23062 Ripply3 Pigp Gm15310 Ttc3 Gm23692 Dscr3
chr3:52000001-52500000	5.1751	Maml3 Gm37465 C130089K02Rik 5430420F09Rik Gm37202 Gm30074 Gm38132 Gm37170 Olfr1398-ps1 Foxo1 Gm20402 Gm38034 Gm38098
chr8:122500001-123000000	5.07224	Gm20388 Piezo1 Gm26497 Cdt1 Aprt Galns Gm45857 Trappc2l Pabpn1l Mir6396 Cbfa2t3 Gm15899 Gm10612 C230057M02Rik A530010L16Rik Gm39271 Acsf3 Gm45743 Gm45893 Gm16378 Cdh15 Gm45894 Ankrd11 Gm24445
chr1:37500001-38000000	4.97612	Mgat4a 2010300C02Rik 4930556I23Rik 4930470B04Rik Gm19863 Tsga10 Gm26805 Lipt1 Mitd1 Mrpl30 Lyg2 Gm15457 Lyg1 Gm23409 Txndc9 Eif5b
chr13:112000001-112500000	4.96095	Gm15323 AC160991.1 AC160991.2 Gm37427 Ankrd55 Gm22768 AC154639.1 AC159196.2 AC159196.3 AC159196.1 Il6st
chr4:150000001-150500000	4.91879	H6pd Gm13067 Mir34a Gm37795 Gpr157 Gm13093 Slc2a5 Slc2a7 Car6 Gm13094 Eno1 Rere Gm13092 Gm23209
chr17:86000001-86500000	4.81593	Srbd1 Prkce 2010106C02Rik Gm10309
chr13:92500001-93000000	4.78726	Zfyve16 Spz1 Serinc5 CT009509.1 Thbs4 Mtx3 CT025667.1
chr15:80500001-81000000	4.77377	Enthd1 Grap2 Mir6957 Fam83f Tnrc6b Mir5113 Adsl Gm6612 Sgsm3
chr6:129000001-129500000	4.74679	BC064078 Clec2f Gm16186 Klrb1f Gm43992 Gm44000 Clec2e Klrb1-ps1 Gm26160 Clec2d Gm27514 2310001H17Rik AC142191.1 Cd69 4922502D21Rik Clec12a Clec12b Clec1b Clec9a Gm43914 Clec1a Clec7a Olr1
chr6:87000001-87500000	4.67429	Aak1 Nfu1 Gfpt1 D6Ertd527e Antxr1 Gm44415 Gm44416 Gm44417 Gm44418 n-R5s164 9530013L04Rik Gm44414 Gkn1 Gkn2 Gkn3 Bmp10 Arhgap25
chr17:30000001-30500000	4.66923	Zfand3 Btbd9 Gm25049 Gm9874
chr13:102000001-102500000	4.66754	Gm38133 Gm25808 AC126805.1
chr16:94500001-95000000	4.63382	Ttc3 Dscr3 Dyrk1a Gm15971 Kcnj6 Gm22745
chr16:93500001-94000000	4.59166	Setd4 Cbr1 Gm5678 Gm45384 Gm22344 Cbr3 Dopey2 2310043M15Rik Morc3 Chaf1b Cldn14
chr6:120500001-121000000	4.57817	Hdhd5 Gm20692 Gm24391 1700072O05Rik Gm44074 Gm44124 Cecr2 Slc25a18 Atp6v1e1 Gm25193 Bcl2l13 Bid Gm17812 Gm44260 Mical3 Gm43916 Gm43915
chr16:95000001-95500000	4.56637	Gm7976 Kcnj15 Erg
chr13:111500001-112000000	4.53939	Gm15290 Gm15288 Gm15286 Gm10198 Gm10736 Mier3 Gm15488 Gm15287 Map3k1 Gm15327 Gm15325 AC118704.1 Gm15324 Gm15326 Gm9025 AC113060.1 Gm15322
chr5:148500001-149000000	4.49048	Ubl3 1700013A02Rik Gm29815 Gm36186 2210417A02Rik n-R5s179 4930505K14Rik Gm15407 Katnal1 Gm42791 Gm43600 Gm15410 Gm15406 8430423G03Rik 1810059H22Rik Gm15409 5930430L01Rik Gm15411
chr3:136000001-136500000	4.4517	Gm31243 Gm5281 Bank1 Gm9408 Gm43402 1700030L20Rik
chr3:52500001-53000000	4.42303	Gm30173 Gm10293 Gm22798 Gm2447 Gm30292 Gm20750 Gm37007 Cog6
chr7:132500001-133000000	4.35896	Fgfr2 Oat Nkx1-2 Gm16764 Lhpp Gm15582 Fam53b Eef1akmt2 Gm45501 Abraxas2 1500002F19Rik Gm45502 Zranb1 Gm15718 Ctbp2
chr16:91500001-92000000	4.35896	Ifnar1 Gm7856 Mir6367 Gm7860 Ifngr2 Tmem50b Gm15964 Dnajc28 Gart Son Donson Atp5o Gm10785 Cryzl1 Itsn1 Gm25245 Gm15976 D430001F17Rik Gm27773
chr17:84000001-84500000	4.33366	Gm37549 Zfp36l2 Thada Gm24492 Gm24722
chr13:101500001-102000000	4.31343	AC107663.2 AC107663.1 AC107663.3 Gm29341 Pik3r1 Gm36638 Gm36638 AC122533.1 AC122533.2 AC147250.1
chr8:126500001-127000000	4.28982	Gm26759 Irf2bp2 Gm45805 Gm31718 A630001O12Rik Tomm20 Gm26397 Rbm34 Gm38574
chr18:54500001-55000000	4.2797	Zfp608 Gm26742 Gm4221
chr17:73000001-73500000	4.23923	Lclat1 Gm9311 Gm25406 Capn13 Galnt14
chr17:87000001-87500000	4.23249	Rhoq Pigf Cript Gm24648 Gm5499 Socs5 Gm22346 Mcfd2 4833418N02Rik Ttc7 Gm15978 0610012D04Rik Stpg4 Calm2 Gm26005 Gm28676
chr6:149000001-149500000	4.20719	Dennd5b Gm15779 Gm15781 AC132412.1 Gm22578 Gm15780 Gm23462 Gm10203 Etfbkmt Amn1 1700003I16Rik Gm10388 2810474O19Rik Gm15782 Gm15784 Gm15786 Gm15783 Bicd1 Gm15785
chr1:134500001-135000000	4.15155	Rabif Gm25612 Gm15454 Gm29376 Mgat4e Kdm5b Gm26783 Syt2 Ppp1r12b Gm37949 Gm22232 Gm37677 Gm28892 Ube2t Lgr6
chr9:116000001-116500000	4.15155	Gadl1 Gm16142 Gm9385 Tgfbr2 AC131777.1 AC131777.3 AC131777.2 AC133192.1
chr6:68500001-69000000	4.14649	Igkv14-100 Gm25833 Igkv1-99 Igkv12-98 Igkv15-97 Igkv10-96 Igkv2-95-2 Igkv2-95-1 Igkv10-95 Igkv10-94 Igkv2-93-1 Gm40414 Igkv19-93 Igkv4-92 Gm42925 Igkv4-91 Igkv4-90 Gm42924 Igkv12-89 Igkv1-88 Gm42539 Gm42543 Gm42542 Igkv13-87 Gm43710 Igkv4-86 Igkv13-85 Igkv13-84 Igkv4-83 Igkv13-82 Igkv4-81
chr3:136500001-137000000	4.12625	Ppp3ca Gm42822 4930599N24Rik Gm44327 Gm43357 Gm9409 Gm43356
chr13:102500001-103000000	4.12288	AC122382.2 AC122382.1 Cd180 Mast4 1700099I09Rik Gm17160
chr3:144000001-144500000	4.0959	Gm34078 Lmo4 Gm43445 Gm43446 Gm43447 Gm5857 Hs2st1 Gm43707
chr13:44000001-44500000	4.08916	AC098839.1 AC098839.2 Gm5083 AC098839.3 AC159239.1 AC159239.3 AC159239.2 AC167012.1 Gm27007 Gm27036 1700029N11Rik AC159261.1
chr4:45000001-45500000	4.07735	Zbtb5 1700055D18Rik Polr1e Fbxo10 Tomm5 Gm12566 Frmpd1 Frmpd1os Trmt10b Exosc3 Gm12585 Dcaf10 Slc25a51 Gm25692 Shb
chr16:92000001-92500000	4.04869	Gm23210 Mrps6 Slc5a3 Gm16310 Kcne2 Smim11 1700048M11Rik 4930563D23Rik Kcne1 Rcan1 2410124H12Rik Clic6
chr13:93000001-93500000	4.04363	Cmya5 AC130217.1 AC130217.2 Papd4 Gm2076 Homer1 AC120347.2 AC120347.1 AC154231.4 AC154231.3 Jmy AC154231.1 AC154231.2
chr4:59000001-59500000	4.01833	Dnajc25 Gm20503 Gng10 AI481877 Gm12593 Gm12594 Rpsa-ps11 Ugcg Gm12596 Susd1 Gm12527 Ptbp3
chr1:36500001-37000000	4.00653	Cnnm4 AC084391.1 Cnnm3 Gm38033 Ankrd23 Gm42417 Ankrd39 Sema4c D430040D24Rik Fam178b Gm6428 Gm24133 Cox5b Actr1b 4933424G06Rik Gm33533 Zap70 Gm18828 Tmem131 Gm37506 Gm38115 F830112A20Rik Rpl12-ps1
chr4:134500001-135000000	3.97618	Paqr7 Aunip Mtfr1l Selenon Man1c1 Mir6403 Ldlrap1 Tmem57 Rhd Tmem50a Rsrp1 Syf2
chr16:30500001-31000000	3.97112	Tmem44 Lsg1 Fam43a Gm26295 Gm25375 Xxylt1 Gm15742
chr18:55000001-55500000	3.9492	Gm4221 Gm24183 Gm34073 Gm22597 Gm37828
chr16:32000001-32500000	3.94077	Senp5 Pak2 Gm26419 Pigx Cep19 Gm15729 Nrros Bex6 Fbxo45 Gm25848 Wdr53 Mir1946a Smco1 Rnf168 Ubxn7 Tm4sf19 Gm20056 Tctex1d2 Pcyt1a Slc51a Zdhhc19
chr6:70500001-71000000	3.9121	Igkv3-12 Igkv3-11 Igkv3-10 Igkv3-9 Igkv3-8 Igkv3-7 Igkv3-6 Igkv3-5 Igkv3-4 Igkv3-3 Igkv3-2 Igkv3-1 Gm30211 Igkj1 Igkj2 Igkj3 Igkj4 Igkj5 Igkc Rpia Eif2ak3 Gm23346 Gm43292 Tex37 Foxi3
chr1:171500001-172000000	3.90704	B930036N10Rik Gm24871 Alyref2 Gm9765 Itln1 Gm37450 Cd244 Ly9 Slamf7 Gm37787 Mir7683 A630035G10Rik Gm37981 Cd48 Gm37010 Tma7-ps Gm37693 Gm19030 Gm26412 Gm22950 Slamf1 Cd84 Gm10521 Gm37065 Slamf6
chr6:146000001-146500000	3.90704	Gm32914 Itpr2 Gm44086 Gm44087 Gm15720
chr15:81000001-81500000	3.90367	Sgsm3 Mkl1 Gm25131 4930483J18Rik Mchr1 Slc25a17 St13 Xpnpep3 Dnajb7 Gm17025 Rbx1 Gm5218
chr10:118500001-119000000	3.89018	AC153495.1 AC160028.1 AC160028.3 AC160028.2 AC160028.4 Dyrk2 4932442E05Rik AC154039.1 Gm26976 AC154039.2
chr6:87500001-88000000	3.88512	Arhgap25 Gm44198 Prokr1 Gm34312 Aplf Gm44097 E230015B07Rik 1810020O05Rik Gm44210 Efcc1 Gm5879 Gm43904 Gp9 Rab43 Gm45140 Gm44423 9930120I10Rik Isy1 B130021K23Rik Cnbp Gm44064 Copg1 Gm26636 Hmces Rps19-ps9 H1fx Gm5577 AC153872.1 Gm44168 4933412L11Rik Rab7
chr11:46000001-46500000	3.88512	Sox30 Gm12165 Gm12166 Adam19 Mir8100 Gm16033 Gm16034 Nipal4 Mir7239 Cyfip2 Fndc9 Gm12568 Itk Gm12167 Fam71b Med7 2310031A07Rik Gm12168 Havcr2
chr16:32500001-33000000	3.88343	Zdhhc19 Gm5405 Tfrc Tnk2 Tnk2os Gm9556 Muc4 Muc20 Gm933 Gm26769 Rubcn Fyttd1 Lrch3 Gm6611 Gm17106
chr14:61500001-62000000	3.86994	Spryd7 CT009550.1 Trim13 Dleu2 Kcnrg Gm27010 Gm27845 Gm26916 Mir16-1 Mir15a Gm27747 Gm27972 Gm27017 Gm27928 Gm37420 Gm37472 Gm37820 AC164294.1
chr5:149000001-149500000	3.84634	Gm15411 Gm15408 Hmgb1 5730422E09Rik Gm42787 Gm42788 Gm23362 Gm8615 Gm43332 Uspl1 2310047D07Rik Gm29264 AC122546.1 Gm24105 Alox5ap n-R5s180 Gm19719 BC028471 Gm20488 Gm43152 Medag Gm43151 Gm43150 Tex26 4933425D22Rik Gm15997
chr14:121500001-122000000	3.84634	Slc15a1 Dock9 1810041H14Rik Ubac2 Gpr18 Gpr183
chr7:114000001-114500000	3.79238	Spon1 Rras2 Gm45615 Gm45454 Copb1 Psma1 4933406I18Rik Pde3b
chr13:44500001-45000000	3.78226	AC159261.1 AC159261.2 AC170597.2 AC170597.1 Jarid2 Gm22213 Dtnbp1
chr10:117500001-118000000	3.72999	AC132139.2 AC132139.1 Kifc5c-ps AC132139.3 Cpm Gm25709 Mdm2 Slc35e3 Nup107 AC135019.2 Rap1b AC135019.3 AC135019.1 AC160146.1
chr18:35500001-36000000	3.72324	Gm5239 Snhg4 Gm28285 Mir1949 Mir1949 Snora74a AC121821.1 Matr3 Gm36989 Paip2 Slc23a1 Mzb1 Prob1 Spata24 Dnajc18 1700066B19Rik Ecscr Tmem173 Gm16490 Ube2d2a Cxxc5 Gm29417 Gm23882 Psd2
chr17:29000001-29500000	3.69626	Stk38 Gm16196 Gm16195 Srsf3 Trp53cor1 Gm27599 Cdkn1a Gm16194 Rab44 Rpl35a-ps3 Cpne5 Ppil1 BC004004 Gm10045 Pi16 Mtch1 Fgd2 Gm26885 Pim1
chr14:76500001-77000000	3.69289	Tsc22d1 4930444M15Rik Serp2 1700108F19Rik
chr4:135000001-135500000	3.68446	Gm16225 Runx3 Gm16224 Clic4 Gm12983 Gm12984 Gm12982 Srrm1 Ncmap Gm12991 Gm12990 Rcan3 Mir700 Gm15979 Nipal3 Gm37270 Stpg1
chr7:128000001-128500000	3.67097	Gm15533 Trim72 Gm19366 Gm5738 Gm9299 Gm22809 Itgam Itgam Gm45700 Itgax Gm17831 Itgad Gm39091 4931431B13Rik Cox6a2 Gm44850 9130023H24Rik Armc5 Tgfb1i1 Slc5a2 BC017158 Mir3103 Gm6916 Gm44650 Rgs10 Gm15503 Tial1 Gm32816 Gm24365 Gm40457
chr16:24000001-24500000	3.65242	Lppos Lpp Gm24440
chr11:118000001-118500000	3.6305	Pgs1 Mir6933 Dnah17 Gm11738 Cyth1 Gm24060 Gm11737 Usp36 Timp2 Cep295nl Lgals3bp Cant1 C1qtnf1 Gm11747 Gm11748 Engase Rbfox3
Igh Thymus
Bins	z-score	Genes
chr9:112000001-112500000	6.49287	Arpp21 Mir128-2 2310075C17Rik 2900079G21Rik AC113095.1 Gm27847
chr16:92500001-93000000	6.37563	Clic6 Runx1 Gm26626
chr18:89000001-89500000	5.96692	Rttn Cd226 Dok6
chr8:128000001-128500000	5.33979	Mir21c Nrp1 Mir1903
chr4:145000001-145500000	5.29322	Vps13d Tnfrsf1b Tnfrsf8 Gm13024 Gm13224 Platr16 Gm13230 Gm13223 Smarca5-ps Gm13229
chr17:51000001-51500000	5.08525	Tbc1d5
chr1:177000001-177500000	5.05072	Sdccag8 Akt3 Gm37960 Gm37106 Gm37598 Gm38146 Gm37706 Gm37463 Gm38328 Gm26801 Zbtb18 Gm29856 Gm37306
chr8:81500001-82000000	4.88049	Inpp4b 4930579O11Rik Gm17169 Gm17072
chr8:127500001-128000000	4.86282	Pard3 Gm6921 Gm22968
chr4:6500001-7000000	4.80822	Gm11803 Gm11801 Gm22473 Tox Gm11802
chr16:76000001-76500000	4.77691	Samsn1 Gm15555 Gm37705 Gm22268 Gm26915 Nrip1 Gm9843 Gm45030
chr4:75000001-75500000	4.72873	Gm11253 Gm11257 Gm12912 Tmem261 Gm22864 Gm11255 Gm11259
chr9:94500001-95000000	4.6958	1190002N15Rik AC103936.1 Gm24178 Gm29395 Slc9a9 Gm16262 Mir7656 AC123835.1
chr16:76500001-77000000	4.67412	Gm45030 Gm45029 Gm30790 1700041M19Rik 1700063K16Rik
chr6:129000001-129500000	4.63879	BC064078 Clec2f Gm16186 Klrb1f Gm43992 Gm44000 Clec2e Klrb1-ps1 Gm26160 Clec2d Gm27514 2310001H17Rik AC142191.1 Cd69 4922502D21Rik Clec12a Clec12b Clec1b Clec9a Gm43914 Clec1a Clec7a Olr1
chr10:96500001-97000000	4.56251	AC153365.1 AC153365.2 Btg1 AC152946.3 AC152946.4 AC152946.2 AC152946.1 Gm24587 AC158607.1
chr9:95000001-95500000	4.45652	Slc9a9 Chst2 Gm37805 Gm8449 Gm19193 U2surp
chr10:130000001-130500000	4.38024	Olfr820 Olfr821 Olfr822 Olfr1542-ps1 Olfr823 Gm5181 Olfr824 Gm9560 Olfr825 AC124184.1 Olfr826 Olfr827 Neurod4 Tespa1 Vmn2r84 Gm9770 Vmn2r85 Vmn2r86 AC152945.2 Vmn2r87
chr7:58500001-59000000	4.25658	Gm44852 Gm45157 Atp10a Gm44936 Gm44937 Gm6226 Gm44938 Gm18453 Gm9373 Gm9375
chr3:142500001-143000000	4.21322	Gbp5 Gbp7 Gm43802 Gbp3 Gbp2b Gbp2 Mir6381 Gbp2-ps Gm19166 Kyat3 Gm15540 Gtf2b Gm24457 Pkn2 Gm25965 Gm43646 9530052C20Rik Gm31306 Gm2574
chr15:50500001-51000000	4.21161	Trps1 Mir1907
chr3:143500001-144000000	4.13854	Gm43616 Gm33651 Gm33758 Gm38006 Gm42704 Gm6260 Gm24728 Gm42705 Gm42706 Gm2505 Gm42707 Gm42708
chr4:7500001-8000000	4.11445	8430436N08Rik Gm11795 Gm11794 Gm23860
chr1:143500001-144000000	4.10241	Cdc73 B3galt2 Gm6397 Glrx2 Trove2 Uchl5 Gm29170 Gm25663 Rgs2
chr13:101500001-102000000	4.09759	AC107663.2 AC107663.1 AC107663.3 Gm29341 Pik3r1 Gm36638 Gm36638 AC122533.1 AC122533.2 AC147250.1
chr5:62500001-63000000	4.09438	Gm24079 Arap2 Gm43237 Gm43753 Dthd1
chr17:52500001-53000000	4.09357	Gm27217 Kcnh8
chr3:144000001-144500000	4.04299	Gm34078 Lmo4 Gm43445 Gm43446 Gm43447 Gm5857 Hs2st1 Gm43707
chr3:60000001-60500000	4.02291	Aadacl2 Gm18427 Aadac Sucnr1 Gm24382 Tgif1-ps Mbnl1
chr16:48500001-49000000	4.0205	Morc1 Trat1 Retnlb Retnla Retnlg Dzip3 Gm22576 C330027C09Rik
chr1:183000001-183500000	4.01809	Gm24975 Disp1 BC085271 Brox Aida Mia3 Gm37339 Taf1a Gm37986 Hhipl2 Gm37214
chr3:59000001-59500000	4.00926	Gm27793 Gm43570 Med12l Gpr171 P2ry14 Gpr87 P2ry13 P2ry12 Gm43589 Igsf10 Gm38186 Gm37715 Gm8276 Gm38288 Gm37771
chr10:122500001-123000000	3.98758	AC160029.3 AC132332.1 Mir6412 Ppm1h Mir8104 AC110381.3 AC110381.1 AC110381.2 AC153911.1 Mirlet7i Mon2
chr14:122500001-123000000	3.98116	Pcca Ggact 4930594M22Rik Tmtc4 Gm15735
chr13:91000001-91500000	3.93458	Atg10 AC160980.2 AC160980.1 A830009L08Rik Gm29540 Ssbp2
chr4:7000001-7500000	3.93137	Gm11804
chr17:50500001-51000000	3.92575	Plcl2 Gm7334 Tbc1d5 Gm25177
chr1:38000001-38500000	3.89684	Eif5b Rev1 Gm37062 Gm5099 Aff3 Gm16150 Gm16151 Gm16152 Gm34727
chr4:97500001-98000000	3.85348	Gm12696 Gm12697 E130114P18Rik Gm12676 Nfia
chr4:88000001-88500000	3.84866	Mllt3 Gm12631 Gm12646 Focad Mir491 Gm12645 Hacd4
chr6:142500001-143000000	3.76516	Ldhb Kcnj8 Abcc9 5330439B14Rik Cmas Sult6b2 Gm7457 St8sia1 Gm7468 A930014E10Rik 4930434O05Rik
chr13:117000001-117500000	3.70895	Parp8 AC154224.1 AC154184.2 AC154184.1 AC154184.3 Emb Gm17509 AC123935.1 AC154290.1
chr6:66000001-66500000	3.65997	Gm44289 Gm31520 Gm44281 Gm44233 2610300M13Rik
chr4:98000001-98500000	3.65836	Nfia Gm12691 Gm12692 Gm12787 Gm24203 0610025J13Rik Gm12788 Tm2d1 Gm24960 Patj
chr2:101500001-102000000	3.65194	B230118H07Rik Gm20693 Rag2 Rag1 Traf6 Prr5l Gm13905 Commd9 Ldlrad3
chr11:11500001-12000000	3.55959	4930415F15Rik Gm11998 4930512M02Rik Gm11999 Ikzf1 Gm12000 Fignl1 Ddc 1700042O10Rik Gm25058 Grb10
Igh RagBal
Bins	z-score	Genes
chr16:92500001-93000000	17.3165	Clic6 Runx1 Gm26626
chr11:44500001-45000000	17.1198	Rnf145 4930597A21Rik Gm37695 Ebf1 Gm12158
chr4:44500001-45000000	11.7713	Pax5 Mir5120 Gm12462 4930517J16Rik 5730488B01Rik Gm12463 Zcchc7 Gm22639 Gm12678 Gm12493 Gm12679 Grhpr Zbtb5
chr8:126500001-127000000	10.2494	Gm26759 Irf2bp2 Gm45805 Gm31718 A630001O12Rik Tomm20 Gm26397 Rbm34 Gm38574
chr16:93000001-93500000	9.90564	Gm28003 1810053B23Rik Mir802 1700029J03Rik
chr5:136500001-137000000	8.64744	Cux1 Gm38082 Myl10 Col26a1 Gm20485 Gm43649 Ift22 4933404O12Rik Fis1 Cldn15 Znhit1 Plod3 Mir702 Gm7284
chr10:118500001-119000000	8.37937	AC153495.1 AC160028.1 AC160028.3 AC160028.2 AC160028.4 Dyrk2 4932442E05Rik AC154039.1 Gm26976 AC154039.2
chr19:58000001-58500000	7.83674	Atrnl1 Mir5623 Gm16277 Gfra1
chr13:111500001-112000000	7.72648	Gm15290 Gm15288 Gm15286 Gm10198 Gm10736 Mier3 Gm15488 Gm15287 Map3k1 Gm15327 Gm15325 AC118704.1 Gm15324 Gm15326 Gm9025 AC113060.1 Gm15322
chr9:61000001-61500000	7.6573	AC160562.2 AC160562.1 AC160394.3 AC160394.2 AC160394.4 AC160394.5 AC160394.1 AC122220.1 AC122220.2 Gm10655 Tle3 AC126672.1 AC126672.2
chr5:136000001-136500000	7.39356	Dtx2 Upk3b Upk3bl Rasa4 Gm22214 Gm15701 Mir7035 Polr2j Gm43604 Lrwd1 Alkbh4 Orai2 Prkrip1 Gm5050 Sh2b2 Cux1 Gm16599 A430110C17Rik Mir721
chr1:38000001-38500000	7.12116	Eif5b Rev1 Gm37062 Gm5099 Aff3 Gm16150 Gm16151 Gm16152 Gm34727
chr6:99000001-99500000	7.01307	Foxp1 AC155839.1 Gm20696 Gm20705 Gm22328
chr5:148500001-149000000	6.97416	Ubl3 1700013A02Rik Gm29815 Gm36186 2210417A02Rik n-R5s179 4930505K14Rik Gm15407 Katnal1 Gm42791 Gm43600 Gm15410 Gm15406 8430423G03Rik 1810059H22Rik Gm15409 5930430L01Rik Gm15411
chr15:80500001-81000000	6.94173	Enthd1 Grap2 Mir6957 Fam83f Tnrc6b Mir5113 Adsl Gm6612 Sgsm3
chr9:61500001-62000000	6.93957	AC140488.1 AC153363.1 AC122542.1 Rplp1 Kif23 Paqr5
chr6:129000001-129500000	6.92227	BC064078 Clec2f Gm16186 Klrb1f Gm43992 Gm44000 Clec2e Klrb1-ps1 Gm26160 Clec2d Gm27514 2310001H17Rik AC142191.1 Cd69 4922502D21Rik Clec12a Clec12b Clec1b Clec9a Gm43914 Clec1a Clec7a Olr1
chr3:52000001-52500000	6.64339	Maml3 Gm37465 C130089K02Rik 5430420F09Rik Gm37202 Gm30074 Gm38132 Gm37170 Olfr1398-ps1 Foxo1 Gm20402 Gm38034 Gm38098
chr8:122500001-123000000	6.57854	Gm20388 Piezo1 Gm26497 Cdt1 Aprt Galns Gm45857 Trappc2l Pabpn1l Mir6396 Cbfa2t3 Gm15899 Gm10612 C230057M02Rik A530010L16Rik Gm39271 Acsf3 Gm45743 Gm45893 Gm16378 Cdh15 Gm45894 Ankrd11 Gm24445
chr6:120500001-121000000	6.39262	Hdhd5 Gm20692 Gm24391 1700072O05Rik Gm44074 Gm44124 Cecr2 Slc25a18 Atp6v1e1 Gm25193 Bcl2l13 Bid Gm17812 Gm44260 Mical3 Gm43916 Gm43915
chr13:101500001-102000000	6.2975	AC107663.2 AC107663.1 AC107663.3 Gm29341 Pik3r1 Gm36638 Gm36638 AC122533.1 AC122533.2 AC147250.1
chr5:149000001-149500000	6.22615	Gm15411 Gm15408 Hmgb1 5730422E09Rik Gm42787 Gm42788 Gm23362 Gm8615 Gm43332 Uspl1 2310047D07Rik Gm29264 AC122546.1 Gm24105 Alox5ap n-R5s180 Gm19719 BC028471 Gm20488 Gm43152 Medag Gm43151 Gm43150 Tex26 4933425D22Rik Gm15997
chr14:61500001-62000000	6.12238	Spryd7 CT009550.1 Trim13 Dleu2 Kcnrg Gm27010 Gm27845 Gm26916 Mir16-1 Mir15a Gm27747 Gm27972 Gm27017 Gm27928 Gm37420 Gm37472 Gm37820 AC164294.1
chr11:117500001-118000000	6.06618	Gm11734 2900041M22Rik Tnrc6c Tmc6 Tmc8 Gm11723 Gm11724 6030468B19Rik Syngr2 Gm20708 Tk1 Afmid Birc5 Tmem235 Tha1 Gm11725 Gm11726 Socs3 Pgs1
chr16:94500001-95000000	6.04456	Ttc3 Dscr3 Dyrk1a Gm15971 Kcnj6 Gm22745
chr9:116000001-116500000	6.01429	Gadl1 Gm16142 Gm9385 Tgfbr2 AC131777.1 AC131777.3 AC131777.2 AC133192.1
chr13:37500001-38000000	5.99916	CT030182.1 Gm29590 CT009713.5 CT009713.7 CT009713.9 CT009713.6 CT009713.3 CT009713.2 CT009713.10 CT009713.4 CT009713.8 CT009713.1 AC022682.2 Rreb1 AC022682.1 Ssr1
chr17:30000001-30500000	5.98403	Zfand3 Btbd9 Gm25049 Gm9874
chr4:150000001-150500000	5.97538	H6pd Gm13067 Mir34a Gm37795 Gpr157 Gm13093 Slc2a5 Slc2a7 Car6 Gm13094 Eno1 Rere Gm13092 Gm23209
chr7:114000001-114500000	5.94944	Spon1 Rras2 Gm45615 Gm45454 Copb1 Psma1 4933406I18Rik Pde3b
chr1:171500001-172000000	5.92566	B930036N10Rik Gm24871 Alyref2 Gm9765 Itln1 Gm37450 Cd244 Ly9 Slamf7 Gm37787 Mir7683 A630035G10Rik Gm37981 Cd48 Gm37010 Tma7-ps Gm37693 Gm19030 Gm26412 Gm22950 Slamf1 Cd84 Gm10521 Gm37065 Slamf6
chr1:133500001-134000000	5.87377	Gm8596 Gm23939 Snrpe Gm26706 Zc3h11a Gm38394 Zbed6 Lax1 Atp2b4 Mir6903 Gm37368 Gm10537 Gm28441 Optc Gm15851 Prelp Gm1627
chr2:166000001-166500000	5.70515	Ncoa3 Sulf2 Gm22687 Gm11466 Gm11467 Gm11468 Gm14268 5031425F14Rik
chr3:52500001-53000000	5.61002	Gm30173 Gm10293 Gm22798 Gm2447 Gm30292 Gm20750 Gm37007 Cog6
chr3:136500001-137000000	5.58841	Ppp3ca Gm42822 4930599N24Rik Gm44327 Gm43357 Gm9409 Gm43356
chr3:136000001-136500000	5.49761	Gm31243 Gm5281 Bank1 Gm9408 Gm43402 1700030L20Rik
chr16:95500001-96000000	5.48896	Erg Ets2 Gm37259 2810404F17Rik 1600002D24Rik Gm15340 Psmg1 Brwd1
chr2:128000001-128500000	5.46086	Acoxl Gm23101 Bcl2l11 Gm14005 Gm14009 Gm14012 Gm14010 AL844586.1
chr16:94000001-94500000	5.43275	Cldn14 Sim2 Hlcs Gm23062 Ripply3 Pigp Gm15310 Ttc3 Gm23692 Dscr3
chr11:121500001-122000000	5.35492	Tbcd Zfp750 B3gntl1 Metrnl Gm12589 Gm29513 Gm15643 Ptchd3 Gm12586 Gm12590 Gm12587 Gm12591
chr6:145500001-146000000	5.34195	Lmntd1 Tuba3b Gm15704 Rassf8 Bhlhe41 Gm43909 Sspn Gm43931 Sspnos Gm32914
chr4:135000001-135500000	5.27494	Gm16225 Runx3 Gm16224 Clic4 Gm12983 Gm12984 Gm12982 Srrm1 Ncmap Gm12991 Gm12990 Rcan3 Mir700 Gm15979 Nipal3 Gm37270 Stpg1
chr19:32500001-33000000	5.14306	Minpp1 Papss2 Atad1 Pten Gm22482
chr1:177000001-177500000	5.11928	Sdccag8 Akt3 Gm37960 Gm37106 Gm37598 Gm38146 Gm37706 Gm37463 Gm38328 Gm26801 Zbtb18 Gm29856 Gm37306
chr14:76500001-77000000	5.11928	Tsc22d1 4930444M15Rik Serp2 1700108F19Rik
chr1:155000001-155500000	5.11712	Gm29282 Gm29441 Gm9530 Ier5 Mr1 Stx6 Gm8850 BC034090 Gm37622 Xpr1 Gm22569
chr9:121500001-122000000	5.10199	AC131660.2 AC131660.1 Lyzl4 Lyzl4os AC159810.1 Vipr1 Sec22c Ss18l2 Nktr E530011L22Rik Zfp651 AC165080.1 Klhl40 Hhatl Ccdc13 Gm17163 AC165080.3 Higd1a AC165080.2 AC165080.4 Ackr2 Cyp8b1 AC164092.3 1700048O20Rik AC164092.2 Fam198a Pomgnt2 AC164092.5
chr11:118000001-118500000	5.09766	Pgs1 Mir6933 Dnah17 Gm11738 Cyth1 Gm24060 Gm11737 Usp36 Timp2 Cep295nl Lgals3bp Cant1 C1qtnf1 Gm11747 Gm11748 Engase Rbfox3
chr11:86500001-87000000	5.09334	Rps6kb1 Tubd1 Vmp1 Mir21a Gm11478 Ptrh2 Cltc Dhx40 Ypel2 Gm22387
chr9:118500001-119000000	5.09118	Golga4 Gm18935 Gm45897 Itga9 Gm10157 Gm2415 Gm16295 Ctdspl
chr17:31500001-32000000	5.09118	Wdr4 Ndufv3 Gm38099 4833413E03Rik Pknox1 Gm24970 Cbs U2af1 Cryaa Sik1 Hsf2bp Gm17572
chr7:80000001-80500000	4.98957	Zfp710 Gm44951 Gm21057 Gm44949 Idh2 Gm45203 Gm45202 Sema4b Gm45206 Cib1 Gdpgp1 Gm15504 Ttll13 Ngrn Vps33b Rccd1 Prc1 6330403N20Rik Unc45a Hddc3 Gm18310 Man2a2 Fes Furin Gm44851 Gm15544 Blm
chr1:164500001-165000000	4.98525	Gm26685 D630023O14Rik Gm37754 Gm37853 Gm37184 Gm36945 Dpt Gm32569 Gm20743 Gm37403 Xcl1 1700029M03Rik
chr15:81000001-81500000	4.96795	Sgsm3 Mkl1 Gm25131 4930483J18Rik Mchr1 Slc25a17 St13 Xpnpep3 Dnajb7 Gm17025 Rbx1 Gm5218
chr8:120500001-121000000	4.95282	Gm20388 Gse1 Gm26971 1700016A09Rik Mir7687 Gins2 Gm10614 Gm45834 Gm26739 1190005I06Rik Gm27021 Gm26537 Emc8 Cox4i1 Gm33142 Gm24239 Gm18709 Irf8 Gm26878
chr9:122500001-123000000	4.95282	AC108846.5 AC108846.2 AC170997.1 9530059O14Rik AC164612.1 AC164612.2 Mir138-1 AC124778.1 AC124778.3 AC124778.2 Topaz1 Tcaim Gm25341 Gm35549 Zfp445 AC125374.3 A530083I20Rik Zkscan7 AC125374.1 AC125374.5 Zfp105 AC125374.2 AC125374.4 1110059G10Rik Kif15 AC133650.2
chr10:117500001-118000000	4.9485	AC132139.2 AC132139.1 Kifc5c-ps AC132139.3 Cpm Gm25709 Mdm2 Slc35e3 Nup107 AC135019.2 Rap1b AC135019.3 AC135019.1 AC160146.1
chr13:44000001-44500000	4.93985	AC098839.1 AC098839.2 Gm5083 AC098839.3 AC159239.1 AC159239.3 AC159239.2 AC167012.1 Gm27007 Gm27036 1700029N11Rik AC159261.1
chr14:121500001-122000000	4.93552	Slc15a1 Dock9 1810041H14Rik Ubac2 Gpr18 Gpr183
chr6:87500001-88000000	4.91391	Arhgap25 Gm44198 Prokr1 Gm34312 Aplf Gm44097 E230015B07Rik 1810020O05Rik Gm44210 Efcc1 Gm5879 Gm43904 Gp9 Rab43 Gm45140 Gm44423 9930120I10Rik Isy1 B130021K23Rik Cnbp Gm44064 Copg1 Gm26636 Hmces Rps19-ps9 H1fx Gm5577 AC153872.1 Gm44168 4933412L11Rik Rab7
chr17:84000001-84500000	4.90958	Gm37549 Zfp36l2 Thada Gm24492 Gm24722
chr2:166500001-167000000	4.8858	Gm11469 Gm14267 Prex1 Gm23152 Gm25265 Gm24477 Trp53rkb Arfgef2 Cse1l Gm17096 Stau1
chr1:180000001-180500000	4.85986	Cdc42bpa Gm38169 Gm38331 Coq8a Gm37336 Psen2 Gm31728 Gm5069 Itpkb Gm37033 Gm37390 Gm36933 Stum Gm37984
chr1:180500001-181000000	4.83175	Gm37267 Parp1 Mir6904 Lin9 Mixl1 Gm8101 Acbd3 Gm37768 Gm38293 H3f3a Gm17275 H3f3aos Gm24836 Sde2 Gm20305 Gm18036 Lefty2 Pycr2 Lefty1 Tmem63a 2210411M09Rik Gm36961 Ephx1
chr8:125000001-125500000	4.76258	Tsnax Gm45874 Disc1 Gm22197 Gm16237 Sipa1l2
chr13:102000001-102500000	4.69123	Gm38133 Gm25808 AC126805.1
chr10:95000001-95500000	4.65664	AC155710.2 AC155710.1 AC153940.1 AC153940.2 Cradd AC153366.2 AC153366.1 2310039L15Rik Socs2 5730420D15Rik AC167222.1 AC167222.3 AC167222.2 Mrpl42
chr6:145000001-145500000	4.65448	Bcat1 Gm23071 Gm26666 Gm15687 Lrmp Gm43910 Casc1 Gm15543 Etfrf1 Kras Gm44164 Gm15706 Rps25-ps1 Gm22793 2010013B24Rik Gm44428 Gm15707 Lmntd1 Gm23498 1700073E17Rik Gm15499 Gm25373
chr1:191000001-191500000	4.52477	Gm37095 Gm8407 Mfsd7b A230020J21Rik Spata45 Tatdn3 Nsl1 Gm38188 Batf3 Gm38161 Fam71a Atf3 Gm24748 D730003I15Rik Gm37074 Gm37168 Nenf Tmem206 Ppp2r5a Gm2272 Gm32200 Gm37688 Gm37432
chr4:134000001-134500000	4.26319	Dhdds Lin28a Gm13061 Zfp683 Crybg2 Cd52 Ubxn11 Sh3bgrl3 Cep85 Gm27619 Gm7534 Gm13131 Catsper4 Cnksr1 Zfp593 E130218I03Rik Gm30191 Grrp1 Pdik1l Trim63 Gm13195 Slc30a2 Extl1 Pafah2 1700021N21Rik Stmn1 Gm23634 Gm13250 Paqr7
chr14:61000001-61500000	4.10537	Tnfrsf19 Sacs Sgcg AC138718.1 1700109G14Rik Arl11 AC154435.1 Ebpl Gm25716 Kpna3
chr19:55500001-56000000	4.05781	Vti1a 4930552P12Rik Tcf7l2 Ppnr
chr16:96000001-96500000	3.93242	Brwd1 Gm15342 Gm27833 1700093J21Rik Gm15341 Hmgn1 Wrb Gm15317 Lca5l Sh3bgr B3galt5 Igsf5 Itgb2l Pcp4
chr6:149000001-149500000	3.89567	Dennd5b Gm15779 Gm15781 AC132412.1 Gm22578 Gm15780 Gm23462 Gm10203 Etfbkmt Amn1 1700003I16Rik Gm10388 2810474O19Rik Gm15782 Gm15784 Gm15786 Gm15783 Bicd1 Gm15785
chr1:173500001-174000000	3.82433	Ifi214 Gm44481 Ifi213 Ifi209 Gm44339 Ifi208 Gm18752 Gm7871 Ifi207 Ifi204 Ifi203-ps Gm7897 Mndal Gm38050 Ifi211 Ifi203 Ifi202b Gm18445
chr13:91000001-91500000	3.66435	Atg10 AC160980.2 AC160980.1 A830009L08Rik Gm29540 Ssbp2
chr5:150500001-151000000	3.61463	Gm5 Zar1l Gm15933 Brca2 Gm25284 Gm23641 Gm42529 Gm42531 Gm43690 N4bp2l1 Gm43598 Gm43597 N4bp2l2 Pds5b Gm24630 Gm26013 Gm43807 Gm36447 Gm43298 Kl
Igk RagMom
Bins	z-score	Genes
chr11:91000001-91500000	5.16836	NA
chr11:92500001-93000000	5.04189	Gm11500 Gm11501 Gm25113
chr17:90000001-90500000	4.78895	Nrxn1 Gm24510
chr11:91500001-92000000	4.77209	Kif2b Gm11498
chr19:50500001-51000000	4.62033	Sorcs1 Gm26629 Gm25659
chr19:48500001-49000000	4.51915	Sorcs3
chr19:52000001-52500000	4.29994	Ins1
chr19:49000001-49500000	4.25778	NA
chr19:51000001-51500000	4.23249	Gm25644
chr19:54500001-55000000	4.19033	NA
chr19:49500001-50000000	3.9121	Gm27935
chr11:44500001-45000000	3.66759	Rnf145 4930597A21Rik Gm37695 Ebf1 Gm12158
Igk 81X
Bins	z-score	Genes
chr11:44500001-45000000	23.206	Rnf145 4930597A21Rik Gm37695 Ebf1 Gm12158
chr4:32000001-32500000	19.8255	Map3k7 Gm11927 Gm11928 Gm11929 Bach2 Bach2it1
chr11:45000001-45500000	19.2634	Ebf1 Gm12159 Gm12160 Gm38087 Gm37312 Gm12161 Gm12162
chr4:44500001-45000000	12.8075	Pax5 Mir5120 Gm12462 4930517J16Rik 5730488B01Rik Gm12463 Zcchc7 Gm22639 Gm12678 Gm12493 Gm12679 Grhpr Zbtb5
chr12:114000001-114500000	12.0045	Ighv4-2 Ighv3-2 Ighv11-2 Ighv14-3 Ighv16-1 Ighv6-2 Ighv9-1 Ighv12-1 Ighv9-2 Ighv12-2 Ighv9-3 Ighv7-3 Ighv15-1 Ighv14-4 Gm37838 Ighv3-3 Ighv7-4 Ighv3-4 Ighv3-5 Gm18551 Ighv13-1 Ighv3-6 Ighv9-4 Ighv3-7 Ighv5-21 Ighv3-8 Ighv8-1 Ighv1-1 Ighv13-2 Ighv12-3 Ighv6-3 Ighv6-4 Ighv6-5 Ighv6-6 Ighv6-7 Ighv8-2 Ighv1-2 Mir7094-1 Ighv10-1 Ighv1-3 Ighv1-4 Ighv10-2
chr3:52000001-52500000	11.2497	Maml3 Gm37465 C130089K02Rik 5430420F09Rik Gm37202 Gm30074 Gm38132 Gm37170 Olfr1398-ps1 Foxo1 Gm20402 Gm38034 Gm38098
chr16:19000001-19500000	10.8803	Gm18747 Gm10088 2010309G21Rik Iglc1 Iglj1 Iglc3 Iglj3p Iglj3 Iglv1 Gm18748 Iglc4 Iglj4 Iglc2 Iglj2 Gm43388 Gm42870 Iglv3 A530030E21Rik Iglv2 Olfr164 Gm22158 Gm23612 Olfr165 Gm25762 Olfr166
chr1:164500001-165000000	9.78025	Gm26685 D630023O14Rik Gm37754 Gm37853 Gm37184 Gm36945 Dpt Gm32569 Gm20743 Gm37403 Xcl1 1700029M03Rik
chr12:114500001-115000000	9.443	Ighv1-5 Mir7094-2 Ighv10-3 Ighv1-6 Ighv1-7 Ighv10-4 Ighv1-8 Ighv15-2 Ighv1-9 Ighv1-10 Ighv1-11 Ighv1-12 Ighv1-13 Ighv1-13 Ighv1-14 Ighv1-15 Ighv1-16 Ighv1-17-1 Ighv1-17 Ighv1-18 Ighv1-19-1 Ighv1-19 Ighv1-20 Ighv1-21-1 Ighv1-21 Ighv1-22 Ighv1-23 Ighv1-24 Ighv1-25 Ighv1-26 Ighv1-27 Ighv1-28 Ighv1-29 Ighv1-30 Ighv1-31 Ighv1-32 Ighv1-33 Ighv1-34 Ighv1-35 Ighv1-36 Ighv1-37 Ighv1-38 Ighv1-39 Ighv1-40 I…
chr11:11500001-12000000	9.39482	4930415F15Rik Gm11998 4930512M02Rik Gm11999 Ikzf1 Gm12000 Fignl1 Ddc 1700042O10Rik Gm25058 Grb10
chr12:79500001-80000000	9.16196	Rad51b AC122832.3 AC122832.2 AC122832.1
chr3:52500001-53000000	9.11378	Gm30173 Gm10293 Gm22798 Gm2447 Gm30292 Gm20750 Gm37007 Cog6
chr16:92500001-93000000	9.00939	Clic6 Runx1 Gm26626
chr12:113000001-113500000	8.59185	Brf1 9230104M06Rik Pacs2 Gm44471 Tex22 Mta1 Crip2 Crip1 4930427A07Rik Gm43310 Tmem121 Gm25622 Igha Ighe Ighg2c Ighg2b Gm37944 Ighg1 Ighg3 Gm17421 Gm9134 Gm9136 Gm5190 Ighd Ighm Gm25747 Gm24022 Gm24022 Gm22175 Ighj4 Ighj3 Ighj2 Ighj1 Ighd4-1 Ighd3-2 Ighd5-6 Ighd2-8 Ighd5-5 Ighd2-7 Ighd5-8 Ighd5-4 Ighd2-6 Ighd5-7 Ighd5-3 Ighd2-5 Gm37327 Ighd5-2 Ighd2-4 Ighd6-2 Gm37227 Ighd2-3 Ighd6-1 Ighd1-1 Adam6b
chr9:70500001-71000000	8.29474	Rnf111 Gm23588 Gm23730 Gm22229 Sltm Mindy2 Gm10642 Adam10 Lipc Gm25149 Gm3436 AC137843.1
chr15:9500001-10000000	8.18233	Il7r Spef2
chr8:126500001-127000000	7.97355	Gm26759 Irf2bp2 Gm45805 Gm31718 A630001O12Rik Tomm20 Gm26397 Rbm34 Gm38574
chr4:32500001-33000000	7.84508	Bach2 Gm24371 Bach2os Gja10 Gm11933 Casp8ap2 Gm11936 Mdn1 Lyrm2 Ankrd6 Gm11941 Gm11942 Rragd
chr17:4500001-5000000	7.82099	Gm23186 Arid1b
chr17:29000001-29500000	7.66842	Stk38 Gm16196 Gm16195 Srsf3 Trp53cor1 Gm27599 Cdkn1a Gm16194 Rab44 Rpl35a-ps3 Cpne5 Ppil1 BC004004 Gm10045 Pi16 Mtch1 Fgd2 Gm26885 Pim1
chr5:136500001-137000000	7.30708	Cux1 Gm38082 Myl10 Col26a1 Gm20485 Gm43649 Ift22 4933404O12Rik Fis1 Cldn15 Znhit1 Plod3 Mir702 Gm7284
chr15:80500001-81000000	7.29905	Enthd1 Grap2 Mir6957 Fam83f Tnrc6b Mir5113 Adsl Gm6612 Sgsm3
chr10:43500001-44000000	7.1224	Bend3 AC163661.1 Gm9803 1700021F05Rik Cd24a F930017D23Rik AC159462.1 AC159462.2 AC159462.4 AC159462.3 AC153536.2 AC153536.3 Gm9034 AC153536.1 Qrsl1 Rtn4ip1 Crybg1
chr1:38000001-38500000	7.10634	Eif5b Rev1 Gm37062 Gm5099 Aff3 Gm16150 Gm16151 Gm16152 Gm34727
chr10:21000001-21500000	6.89757	Ahi1 AC117639.1 AC117639.2 AC153556.3 Myb Gm26577 AC153556.1 AC153556.2 AC153556.4 Gm2467 Hbs1l AC153557.3 Aldh8a1 AC153557.2 1700021A07Rik AC153557.1 AC156950.1
chr8:122500001-123000000	6.81727	Gm20388 Piezo1 Gm26497 Cdt1 Aprt Galns Gm45857 Trappc2l Pabpn1l Mir6396 Cbfa2t3 Gm15899 Gm10612 C230057M02Rik A530010L16Rik Gm39271 Acsf3 Gm45743 Gm45893 Gm16378 Cdh15 Gm45894 Ankrd11 Gm24445
chr15:10000001-10500000	6.80924	Gm26350 Prlr Gm21973 Agxt2 Dnajc21 Brix1 Rad1
chr17:31000001-31500000	6.77712	Umodl1 Abcg1 Gm25447 Tff3 Tff2 Gm15318 Tff1 Tmprss3 Ubash3a Rsph1 Slc37a1 Pde9a Wdr4
chr13:37500001-38000000	6.68879	CT030182.1 Gm29590 CT009713.5 CT009713.7 CT009713.9 CT009713.6 CT009713.3 CT009713.2 CT009713.10 CT009713.4 CT009713.8 CT009713.1 AC022682.2 Rreb1 AC022682.1 Ssr1
chr19:32500001-33000000	6.62455	Minpp1 Papss2 Atad1 Pten Gm22482
chr17:5000001-5500000	6.56835	Arid1b Gm15599 Gm29050 Tmem242 Ldhal6b Gm22475 Zdhhc14
chr11:46000001-46500000	6.56032	Sox30 Gm12165 Gm12166 Adam19 Mir8100 Gm16033 Gm16034 Nipal4 Mir7239 Cyfip2 Fndc9 Gm12568 Itk Gm12167 Fam71b Med7 2310031A07Rik Gm12168 Havcr2
chr18:55000001-55500000	6.5282	Gm4221 Gm24183 Gm34073 Gm22597 Gm37828
chr13:24000001-24500000	6.47199	Carmil1 Gm11343 Gm11340 Gm23340 Gm11341 Cmah Gm11342 Gm11344 Gm22013
chr1:38500001-39000000	6.46396	Aff3 Gm38135 2610300A13Rik Lonrf2 Chst10 Gm37707 Gm6621 Nms Pdcl3 Gm37309
chr12:115000001-115500000	6.46396	Ighv8-3 Ighv8-4 Ighv1-48 Ighv1-49 Ighv8-5 Ighv1-50 Ighv1-51 Ighv1-52 Ighv1-53 Ighv8-6 Gm9227 Ighv1-54 Ighv1-55 Gm7142 Ighv1-56 Gm7019 Ighv8-7 Gm30948 Ighv1-57 Ighv8-8 Ighv1-58 Ighv1-59 Ighv1-60 Ighv1-61 Ighv1-62 Ighv1-62-1 Gm19331 Gm37511 Gm38184 Ighv1-62-2 Ighv1-62-3 Ighv8-9 Gm9236 Ighv1-63 Gm27722
chr17:73000001-73500000	6.45593	Lclat1 Gm9311 Gm25406 Capn13 Galnt14
chr10:44500001-45000000	6.45593	Prdm1 AC027700.2 AC027700.3 Gm22087 AC153955.2 AC153955.5 AC153955.1 Gm27977 AC153955.6 AC153955.3 AC153955.4 AC158596.1 Gm22503 AC156273.3 AC156273.2 AC156273.1 Gm24271
chr18:35500001-36000000	6.43987	Gm5239 Snhg4 Gm28285 Mir1949 Mir1949 Snora74a AC121821.1 Matr3 Gm36989 Paip2 Slc23a1 Mzb1 Prob1 Spata24 Dnajc18 1700066B19Rik Ecscr Tmem173 Gm16490 Ube2d2a Cxxc5 Gm29417 Gm23882 Psd2
chr2:45000001-45500000	6.42381	Zeb2 Mir5129 Zeb2os Gm27761 Gm27676 Gm27404 Gm27645 Gm28643 Vis1 Gm13475 Gm13479
chr18:54500001-55000000	6.42381	Zfp608 Gm26742 Gm4221
chr15:81000001-81500000	6.39169	Sgsm3 Mkl1 Gm25131 4930483J18Rik Mchr1 Slc25a17 St13 Xpnpep3 Dnajb7 Gm17025 Rbx1 Gm5218
chr16:30500001-31000000	6.32745	Tmem44 Lsg1 Fam43a Gm26295 Gm25375 Xxylt1 Gm15742
chr13:44000001-44500000	6.27927	AC098839.1 AC098839.2 Gm5083 AC098839.3 AC159239.1 AC159239.3 AC159239.2 AC167012.1 Gm27007 Gm27036 1700029N11Rik AC159261.1
chr12:99500001-100000000	6.18292	Foxn3 Gm26839 AC133083.3 AC133083.4 1700064M15Rik AC133083.1 AC133083.2 Efcab11 AC155266.1 AC160931.4 AC160931.1 AC160931.3 Tdp1 AC160931.2 Kcnk13 Gm23291
chr10:4500001-5000000	6.09459	Ccdc170 AC158617.1 Esr1
chr13:41500001-42000000	6.06247	CT025639.2 AC154848.1 Gm24819 Tmem170b Gm5082 Adtrp 1700061E18Rik Gm28564 Gm37698 AC165247.1 Gm22157
chr12:100000001-100500000	5.89385	Kcnk13 AC159243.2 AC159243.1 Psmc1 Nrde2 AC166349.1 Gm10433 Calm1 Gm26723 AC159633.1 AC159633.2 Ttc7b AC160340.2 AC160340.1 AC123705.4
chr11:45500001-46000000	5.86173	Gm22284 F630206G17Rik Gm12163 Gm12164 Gm22751 Clint1 Lsm11 Thg1l Sox30
chr10:118500001-119000000	5.82158	AC153495.1 AC160028.1 AC160028.3 AC160028.2 AC160028.4 Dyrk2 4932442E05Rik AC154039.1 Gm26976 AC154039.2
chr16:30000001-30500000	5.81355	4632428C04Rik Hes1 n-R5s32 1700025H01Rik Gm26562 Cpn2 Lrrc15 Gp5 Atp13a3
chr19:33000001-33500000	5.78946	Rnls Mir3970 Gm7237 Lipo5 Lipo4
chr5:64500001-65000000	5.78143	Gm43836 Gm43835 Gm42566 Gm3716 Gm42564 Gm42565 Gm25306 Gm26761 Gm20033 Klf3 C230096K16Rik Tlr1 Tlr6 Fam114a1 Mir574 Gm43627
chr13:44500001-45000000	5.68507	AC159261.1 AC159261.2 AC170597.2 AC170597.1 Jarid2 Gm22213 Dtnbp1
chr17:31500001-32000000	5.66098	Wdr4 Ndufv3 Gm38099 4833413E03Rik Pknox1 Gm24970 Cbs U2af1 Cryaa Sik1 Hsf2bp Gm17572
chr11:86500001-87000000	5.63689	Rps6kb1 Tubd1 Vmp1 Mir21a Gm11478 Ptrh2 Cltc Dhx40 Ypel2 Gm22387
chr14:76500001-77000000	5.62083	Tsc22d1 4930444M15Rik Serp2 1700108F19Rik
chr13:23500001-24000000	5.60477	n-TStga1 Gm11335 Hist1h4h Hist1h2af Gm44297 Hist1h3g Hist1h2bh Hist1h3f Hist1h4f Hist1h1d Hist1h3e Hist1h2ae Gm44394 Hist1h2bg Hist1h2bf Hist1h2ad Gm44359 Hist1h3d Hist1h4d Hist1h2be Hist1h1e Gm11398 Gm22452 Hist1h2ac Gm24991 Gm44350 Hist1h2bc Hist1h1t Hist1h4c Hfe Gm11338 Hist1h1c Hist1h3c Gm11336 Gm44314 Hist1h2bb Hist1h2ab Gm44484 Hist1h3b 4930558J22Rik Hist1h4b Hist1h4a Hist1h3a Hist1h1a Trim…
chr9:14000001-14500000	5.58871	AC154826.2 AC154826.1 AC154264.3 AC154264.2 AC154264.1 Sesn3 CT485606.2 Endod1 CT485606.1 CT485606.3 CT485607.2 CT485607.1 Kdm4dl Kdm4d
chr17:4000001-4500000	5.54054	NA
chr9:61000001-61500000	5.50842	AC160562.2 AC160562.1 AC160394.3 AC160394.2 AC160394.4 AC160394.5 AC160394.1 AC122220.1 AC122220.2 Gm10655 Tle3 AC126672.1 AC126672.2
chr13:112000001-112500000	5.50039	Gm15323 AC160991.1 AC160991.2 Gm37427 Ankrd55 Gm22768 AC154639.1 AC159196.2 AC159196.3 AC159196.1 Il6st
chr4:134500001-135000000	5.46024	Paqr7 Aunip Mtfr1l Selenon Man1c1 Mir6403 Ldlrap1 Tmem57 Rhd Tmem50a Rsrp1 Syf2
chr16:24000001-24500000	5.45221	Lppos Lpp Gm24440
chr8:46500001-47000000	5.43615	Acsl1 Cenpu Primpol Gm45607 Casp3 Gm16675 Irf2 Gm45479 Gm31172 Gm45481 1700011L03Rik Enpp6 Gm45600
chr1:37500001-38000000	5.42009	Mgat4a 2010300C02Rik 4930556I23Rik 4930470B04Rik Gm19863 Tsga10 Gm26805 Lipt1 Mitd1 Mrpl30 Lyg2 Gm15457 Lyg1 Gm23409 Txndc9 Eif5b
chr15:59000001-59500000	5.41206	Mtss1 Gm5045 Zfp572 Sqle Washc5 Nsmce2
chr13:111500001-112000000	5.40403	Gm15290 Gm15288 Gm15286 Gm10198 Gm10736 Mier3 Gm15488 Gm15287 Map3k1 Gm15327 Gm15325 AC118704.1 Gm15324 Gm15326 Gm9025 AC113060.1 Gm15322
chr7:80000001-80500000	5.38797	Zfp710 Gm44951 Gm21057 Gm44949 Idh2 Gm45203 Gm45202 Sema4b Gm45206 Cib1 Gdpgp1 Gm15504 Ttll13 Ngrn Vps33b Rccd1 Prc1 6330403N20Rik Unc45a Hddc3 Gm18310 Man2a2 Fes Furin Gm44851 Gm15544 Blm
chr4:59000001-59500000	5.33979	Dnajc25 Gm20503 Gng10 AI481877 Gm12593 Gm12594 Rpsa-ps11 Ugcg Gm12596 Susd1 Gm12527 Ptbp3
chr12:99000001-99500000	5.30767	AC142227.2 Rpl30-ps8 AC125535.1 Foxn3 Gm19898 Gm20682 3300002A11Rik AC125409.2 AC125409.1 AC125409.3
chr13:30500001-31000000	5.29964	Uqcrfs1 4930519D14Rik Dusp22 Gm11370 Irf4 AL645745.1 Exoc2 Hus1b Gm5447
chr2:166500001-167000000	5.26752	Gm11469 Gm14267 Prex1 Gm23152 Gm25265 Gm24477 Trp53rkb Arfgef2 Cse1l Gm17096 Stau1
chr19:32000001-32500000	5.25949	Asah2 Sgms1 2700046G09Rik Rpl9-ps6 Minpp1
chr16:29500001-30000000	5.21935	Atp13a4 Opa1 Gm26834 Gm26569 Gm1968
chr13:92500001-93000000	5.20329	Zfyve16 Spz1 Serinc5 CT009509.1 Thbs4 Mtx3 CT025667.1
chr2:167500001-168000000	5.13905	Rnf114 Gm11474 Snai1 Gm11476 Gm11475 Ube2v1 Gm20431 Tmem189 Gm22355 Gm14320 Cebpb A530013C23Rik Gm14321 9230111E07Rik 1200007C13Rik Gm14319 Ptpn1 Ripor3
chr13:52000001-52500000	5.13905	Gm37872 CT010575.1 CT010575.2 CT010575.3
chr9:32500001-33000000	5.13102	Fli1 Gm38346 Gm27201 Gm37474 Gm37082 AC127581.1 Gm27163 Ets1 Gm27240 Gm3331 Gm37167 Gm27162 Gm37192
chr13:54000001-54500000	5.13102	Drd1 Sfxn1 AC163343.1 Hrh2 Gm16578 AC164086.1 AC164441.1 AC164441.2 Cplx2 Gm16248 Gm22668 Thoc3 Gm2830
chr19:37500001-38000000	5.11496	Exoc6 Cyp26c1 Cyp26a1 Myof
chr16:32000001-32500000	5.0989	Senp5 Pak2 Gm26419 Pigx Cep19 Gm15729 Nrros Bex6 Fbxo45 Gm25848 Wdr53 Mir1946a Smco1 Rnf168 Ubxn7 Tm4sf19 Gm20056 Tctex1d2 Pcyt1a Slc51a Zdhhc19
chr4:133500001-134000000	5.0989	Kdf1 Nudc Nr0b2 Gm23158 Gpatch3 Gpn2 Sfn Zdhhc18 Gm13213 Gm22662 Pigv Arid1a Mir7227 Gm25270 Gm12974 Rps6ka1 Gm12977 Gm12985 Gm22523 Hmgn2 Dhdds
chr5:136000001-136500000	5.09087	Dtx2 Upk3b Upk3bl Rasa4 Gm22214 Gm15701 Mir7035 Polr2j Gm43604 Lrwd1 Alkbh4 Orai2 Prkrip1 Gm5050 Sh2b2 Cux1 Gm16599 A430110C17Rik Mir721
chr1:128500001-129000000	5.06678	Gm29597 Gm25384 Gm6170 Cxcr4 Gm29599 Gm26686 Gm23056
chr19:41500001-42000000	5.04269	Lcor Gm340 Mir8091 AI606181 Slit1 Gm22601 Arhgap19 Frat1 Frat2 Rrp12 Pgam1 Exosc1 Zdhhc16 Mms19 Gm23113 Ubtd1
chr19:41000001-41500000	5.03466	Dntt Opalin Tll2 Tm9sf3 Pik3ap1 Gm9788 Lcor
chr14:79000001-79500000	4.99451	Vwa8 Zfp957 Rgcc Naa16 Mtrf1 Kbtbd7 Kbtbd6 Wbp4 Elf1
chr10:19500001-20000000	4.98648	AC153862.2 AC153862.1 Ifngr1 Il22ra2 9230106D20Rik Il20ra AC153891.1 Gm25256 Slc35d3 Pex7 AC171277.1 Map3k5
chr13:102000001-102500000	4.97042	Gm38133 Gm25808 AC126805.1
chr5:64000001-64500000	4.9383	Gm25608 5830416I19Rik Pgm1 Gm23967 Gm22395 Gm22559 Tbc1d1 Gm15824 Gm43721 Gm15823 Gm6044 Gm43838 Gm43837 Gm31363 1700027F09Rik 4930526M16Rik C030018K13Rik
chr10:117500001-118000000	4.92224	AC132139.2 AC132139.1 Kifc5c-ps AC132139.3 Cpm Gm25709 Mdm2 Slc35e3 Nup107 AC135019.2 Rap1b AC135019.3 AC135019.1 AC160146.1
chr11:22500001-23000000	4.80983	Tmem17 Gm26829 Gm12052 Gm12053 Gm12055 Gm12056 Gm12057 Gm12057 Gm12058 Gm28048 B3gnt2 Gm20456 Gm23772 9130230N09Rik Gm24917 Commd1 Zrsr1 Cct4
chr13:24500001-25000000	4.80983	Ripor2 Gm11346 C530050E15Rik 1700016G14Rik Gmnn BC005537 Gm22358 Acot13 Tdp2 D130043K22Rik 4932702P03Rik Aldh5a1 9330162012Rik Gpld1 Mrs2
chr17:5500001-6000000	4.76968	Zdhhc14 3300005D01Rik Gm10231 Gm26595 Gm26622 Snx9 Synj2
chr19:45500001-46000000	4.76165	Btrc Poll Gm17018 Fbxw4 Fgf8 Npm3 Gm15491 Mgea5 Kcnip2 9130011E15Rik 4930505N22Rik
chr16:20000001-20500000	4.7215	Klhl24 Yeats2 Gm10241 Map6d1 Parl Cyp2ab1 Abcc5 Gm20614 Gm23332 Gm20615 Eif2b5
chr16:32500001-33000000	4.71347	Zdhhc19 Gm5405 Tfrc Tnk2 Tnk2os Gm9556 Muc4 Muc20 Gm933 Gm26769 Rubcn Fyttd1 Lrch3 Gm6611 Gm17106
chr17:30000001-30500000	4.70544	Zfand3 Btbd9 Gm25049 Gm9874
chr12:80000001-80500000	4.67332	AC108401.1 AC108401.2 Zfp36l1 Gm26669 AC108401.3 2310015A10Rik Actn1 AC108401.4 CT030161.3 CT030161.2 Dcaf5 Mir1843a Scarna3b CT030161.1 AC163282.1 Exd2
chr19:11000001-11500000	4.66529	Ms4a18 Gm28347 AW112010 Ms4a8a Gm336 1700017D01Rik Gm6501 1700025F22Rik Ms4a13 4930526L06Rik Ms4a12 Ms4a1 Ms4a5 Ms4a14 Ms4a7 Gm28935 Ms4a4a Gm5692 Ms4a4c Gm5511 Ms4a4b Gm37387 Ms4a6c BE692007 Gm8369
chr18:55500001-56000000	4.65726	Gm37337 Gm24514 Gm26959 Gm8614 Gm23335 Gm6944 Gm22484
chr12:16000001-16500000	4.64923	AC161050.1 AC102435.1 AC102435.2 AC102435.3 CT025611.1 CT025611.2
chr16:10500001-11000000	4.64923	Ciita Dexi Clec16a Gm15558 Socs1 Tnp2 Prm3 Prm2 Prm1 Gm10343 Gm11172 Gm26822 Rmi2 Gm21859 Litaf Gm26268 Gm24961
chr17:84000001-84500000	4.64923	Gm37549 Zfp36l2 Thada Gm24492 Gm24722
chr2:166000001-166500000	4.63317	Ncoa3 Sulf2 Gm22687 Gm11466 Gm11467 Gm11468 Gm14268 5031425F14Rik
chr2:3500001-4000000	4.62514	Hspa14 Gm45902 Cdnf Gm13186 Gm13182 Fam107b Gm13183 Gm13181 Gm13185 Gm13180 Gm13191
chr12:113500001-114000000	4.60105	Ighd3-1 Ighd5-1 Gm16968 Adam6a Ighv5-1 Ighv2-1 Ighv5-2 Ighv2-2 Ighv5-3 Ighv5-4 Ighv6-1 Ighv2-3 Ighv5-5 Ighv5-6 Gm9517 Ighv5-7 Ighv2-4 Ighv5-8 Ighv5-8 Ighv5-9 Ighv5-10 Gm37187 Ighv2-5 Ighv5-11 Ighv5-12 Ighv2-6 Gm37976 Gm37418 Ighv5-9-1 Gm38203 Ighv5-12-4 Gm38205 Ighv2-9-1 Gm37722 Ighv5-13 Ighv2-6-8 Gm7003 Ighv2-7 Rpl26-ps3 Ighv5-15 Ighv5-16 Ighv5-17 Ighv5-18 Ighv2-8 Ighv2-9 Ighv5-19 Ighv7-1 Ighv7-…
chr13:41000001-41500000	4.60105	A730081D07Rik Pak1ip1 Tmem14c Mak AC158538.1 Gcm2 Sycp2l AC158538.2 Elovl2 AC167669.1 AC167669.2 Smim13 Gm17364 Nedd9 Gm26877 AC167669.4 AC167669.3 CT025639.1 CT025639.2
chr8:120500001-121000000	4.59302	Gm20388 Gse1 Gm26971 1700016A09Rik Mir7687 Gins2 Gm10614 Gm45834 Gm26739 1190005I06Rik Gm27021 Gm26537 Emc8 Cox4i1 Gm33142 Gm24239 Gm18709 Irf8 Gm26878
chr13:43500001-44000000	4.59302	AC124171.3 AC124171.2 AC124171.1 Mcur1 Rnf182 AC124465.1 Gm20751 Cd83 AC091785.3 AC091785.2 Gm23117 AC091785.1
chr12:77000001-77500000	4.59302	AC124556.2 AC133174.1 Gm22696 AC159296.1 Fut8 Gm24775 Gm25926
chr9:66500001-67000000	4.58499	Herc1 Fbxl22 Usp3 Gm15563 Car12 Aph1b Gm10647 BC050972 Ppp1r2-ps4 Aph1c Gm17098 Rab8b Rps27l Lactb Gm24225
chr7:128000001-128500000	4.55288	Gm15533 Trim72 Gm19366 Gm5738 Gm9299 Gm22809 Itgam Itgam Gm45700 Itgax Gm17831 Itgad Gm39091 4931431B13Rik Cox6a2 Gm44850 9130023H24Rik Armc5 Tgfb1i1 Slc5a2 BC017158 Mir3103 Gm6916 Gm44650 Rgs10 Gm15503 Tial1 Gm32816 Gm24365 Gm40457
chr11:118000001-118500000	4.54485	Pgs1 Mir6933 Dnah17 Gm11738 Cyth1 Gm24060 Gm11737 Usp36 Timp2 Cep295nl Lgals3bp Cant1 C1qtnf1 Gm11747 Gm11748 Engase Rbfox3
chr16:95500001-96000000	4.52076	Erg Ets2 Gm37259 2810404F17Rik 1600002D24Rik Gm15340 Psmg1 Brwd1
chr11:117500001-118000000	4.49667	Gm11734 2900041M22Rik Tnrc6c Tmc6 Tmc8 Gm11723 Gm11724 6030468B19Rik Syngr2 Gm20708 Tk1 Afmid Birc5 Tmem235 Tha1 Gm11725 Gm11726 Socs3 Pgs1
chr15:81500001-82000000	4.48864	1110025M09Rik Ep300 Gm23880 Gm22067 L3mbtl2 Gm18284 Chadl Rangap1 Zc3h7b Gm17597 Tef Gm8444 Tob2 Phf5a Aco2 Polr3h Csdc2 Pmm1 Gm5805 1700029P11Rik Xrcc6 Desi1
chr19:58000001-58500000	4.48864	Atrnl1 Mir5623 Gm16277 Gfra1
chr7:101000001-101500000	4.48061	P2ry2 Gm45070 Gm5735 Fchsd2 Gm6341 AC107638.1 Atg16l2 Stard10 Gm20476 Gm45344 Gm45620 Arap1 Gm45548 Gm45837 Pde2a Mir139
chr11:86000001-86500000	4.47258	Brip1 Atp5l-ps2 Brip1os Ints2 Med13 Gm25427 Gm23667 Gm26439 Rnft1 Rps6kb1
chr14:16000001-16500000	4.44849	AC124680.1 AC173482.3 AC173482.4 Oxsm AC173482.6 Ngly1 AC173482.2 AC173482.5 AC173482.1 AC154452.1 Top2b Rarb
chr5:65500001-66000000	4.44046	Smim14 Gm42725 Ube2k Gm40309 Gm42726 Pds5a Gm42727 Gm42729 Gm24399 Gm42728 C030017G13Rik N4bp2os N4bp2 Gm24346 Gm42648 Gm42645 Gm42646 Gm43004 Rhoh Gm43769 Chrna9 4930480C01Rik Gm43771 9130230L23Rik Gm25952
chr10:84000001-84500000	4.40834	AC131801.2 AC131801.1 Gm37908 AC127563.1 AC158239.1 AC158239.2 Nuak1 AC150314.4 4930463O16Rik AC150314.2
chr12:85000001-85500000	4.40834	Ylpm1 Prox2os Prox2 Gm38355 Dlst Rps6kl1 Pgf AC127582.1 Eif2b2 Mlh3 Mir6938 AC159237.1 Acyp1 Zc2hc1c Nek9 Tmed10 AC159244.1 AC159244.3 AC159244.2 AC159244.4 Fos
chr10:95000001-95500000	4.40031	AC155710.2 AC155710.1 AC153940.1 AC153940.2 Cradd AC153366.2 AC153366.1 2310039L15Rik Socs2 5730420D15Rik AC167222.1 AC167222.3 AC167222.2 Mrpl42
chr19:29000001-29500000	4.40031	Cdc37l1 Gm10136 Ak3 1700018L02Rik Rcl1 Mir101b Gm5518 Jak2 Insl6 Rln1 Plgrkt Cd274 Pdcd1lg2 A930007I19Rik
chr9:57500001-58000000	4.38425	Rpp25 Cox5a Gm26631 Fam219b Mpi Scamp2 Ulk3 Cplx3 Lman1l Csk Cyp1a2 Cyp1a1 Edc3 Clk3 Gm17231 Arid3b Ubl7 Sema7a Gm17322
chr17:86000001-86500000	4.38425	Srbd1 Prkce 2010106C02Rik Gm10309
chr17:90000001-90500000	4.36819	Nrxn1 Gm24510
chr19:40500001-41000000	4.36819	Sorbs1 Aldh18a1 Gm15801 Gm27042 Tctn3 Entpd1 Gm16027 Gm8783 Cc2d2b Ccnj E030044B06Rik Mir8092 Zfp518a Blnk
chr9:116000001-116500000	4.33607	Gadl1 Gm16142 Gm9385 Tgfbr2 AC131777.1 AC131777.3 AC131777.2 AC133192.1
chr13:102500001-103000000	4.33607	AC122382.2 AC122382.1 Cd180 Mast4 1700099I09Rik Gm17160
chr3:9500001-10000000	4.33607	Zfp704 Gm17806 Pag1 Gm16337 Gm24786 Gm6236 Gm17877
chr2:27000001-27500000	4.32001	Adamts13 Cacfd1 Slc2a6 Gm13397 Gm13398 Mymk Adamtsl2 Fam163b Dbhos Dbh Sardh Sardhos Vav2 AA645442 Gm24049 D2Bwg1423e Brd3 Mir7578
chr13:101500001-102000000	4.32001	AC107663.2 AC107663.1 AC107663.3 Gm29341 Pik3r1 Gm36638 Gm36638 AC122533.1 AC122533.2 AC147250.1
chr12:32000001-32500000	4.27986	Prkar2b CT010463.2 CT010463.1 Pik3cg AC140314.1 AC140314.2 Gm23875 Ccdc71l AC155255.2 AC155255.1
chr1:13500001-14000000	4.25577	Tram1 Lactb2 Gm38319 Xkr9 Gm26273 Gm5523 Gm36947 Gm25491
chr19:53000001-53500000	4.25577	Xpnpep1 Mir6407 1700054A03Rik Add3 Gm24724 Mxi1 Gm10197 Smndc1 Mirt1 4833407H14Rik
chr12:34500001-35000000	4.24774	Hdac9 AC154903.1 4921508M14Rik Gm24429 Prps1l1
chr14:72500001-73000000	4.19154	Mlnr-ps Fndc3a Gm16549
chr7:114000001-114500000	4.18351	Spon1 Rras2 Gm45615 Gm45454 Copb1 Psma1 4933406I18Rik Pde3b
chr11:77000001-77500000	4.18351	Slc6a4 Gm12343 Nsrp1 Gm22772 Mir423 Efcab5 Gm12344 Gm12345 Gm45027 Ssh2 Gm24989 Gm12346 Coro6 Ankrd13b 2210008F06Rik Git1
chr13:45000001-45500000	4.16745	Dtnbp1 Gm23104 Hsp25-ps1 Gm9817 AC159210.1 Gm8513 AC165254.1 AC165254.2 Gm23755 Mylip AC154521.1 Gm23387
chr17:87000001-87500000	4.14336	Rhoq Pigf Cript Gm24648 Gm5499 Socs5 Gm22346 Mcfd2 4833418N02Rik Ttc7 Gm15978 0610012D04Rik Stpg4 Calm2 Gm26005 Gm28676
chr14:30000001-30500000	4.13533	Actr8 Il17rb Chdh CT009536.2 Cacna1d AC154669.1 AC154305.3 AC154305.1 AC154305.2 AC154305.4 Dcp1a
chr1:14000001-14500000	4.1273	Gm37400 Eya1 Gm22616 Gm37444
chr11:98000001-98500000	4.1273	Cacnb1 Gm11629 Rpl19 Gm27597 Stac2 Gm11631 Fbxl20 Gm11632 Med1 Gm11604 Cdk12 Gm27399 Mir5119 n-R5s73 Gm20644 Neurod2 Ppp1r1b 1700003D09Rik Stard3 Tcap Pnmt Pgap3 Erbb2 Gm25048 Mien1 Gm12352 Grb7 Ikzf3 Gm25106
chr5:148500001-149000000	4.11124	Ubl3 1700013A02Rik Gm29815 Gm36186 2210417A02Rik n-R5s179 4930505K14Rik Gm15407 Katnal1 Gm42791 Gm43600 Gm15410 Gm15406 8430423G03Rik 1810059H22Rik Gm15409 5930430L01Rik Gm15411
chr11:5500001-6000000	4.11124	Gm11963 Xbp1 Ccdc117 Gm22471 Ankrd36 Gm11964 Gm11965 Mrps24 Urgcp Ube2d-ps Dbnl Pgam2 Gm11966 Polm Aebp1 Pold2 Myl7 Gck Gm11967 Ykt6 Camk2b
chr13:43000001-43500000	4.10321	Phactr1 Gm15809 Gm26086 Gm15813 Tbc1d7 Gfod1 Sirt5 Nol7 Ranbp9 AC132121.1 Gm26064 AC124171.3
chr16:49500001-50000000	4.10321	Ift57 Gm15518 Gm16619 Cd47
chr4:133000001-133500000	4.09518	Fgr Ahdc1 Gm26615 Wasf2 Gm24636 Mir7017 Gpr3 Cd164l2 Map3k6 Sytl1 Tmem222 Gm13259 Wdtc1 Slc9a1 Mir5122 Gm13257 Fam46b Trnp1
chr5:123000001-123500000	4.09518	Gm44574 Gm2479 Orai1 Morn3 Gm43412 Gm26745 Gm6444 Tmem120b Rhof Gm43413 AI480526 Gm38102 4932422M17Rik Setd1b Psmd9 Hpd Gm43409 Wdr66 Rpl35a-ps6 Gm15857 Gm15860 Bcl7a Gm23458 5830487J09Rik Gm15747 Mlxip Gm42907 Gm42908 Gm43813 Rpl31-ps6 Il31 Lrrc43
chr1:164000001-164500000	4.07912	Gm37119 Sele Sell Selp Gm16587 Gm16548 F5 Gm16588 Slc19a2 Ccdc181 Blzf1 Nme7 Gm37411 Atp1b1 Gm32391 Gm37732
chr10:4000001-4500000	4.06306	Mthfd1l Gm25515 Gm25369 AC117205.1 Akap12 Zbtb2 Gm21781 Rmnd1 Gm16153 Armt1 Ccdc170 Gm22739
chr10:21500001-22000000	4.05503	1700020N01Rik Gm5420 Gm29323 Platr6 Gm23839 Sgk1
chr16:31000001-31500000	4.047	Xxylt1 Acap2 Ppp1r2 Gm27415 Apod 1700007E05Rik Bdh1 Gm15743
chr19:46000001-46500000	4.03897	4930505N22Rik Hps6 Ldb1 Pprc1 Nolc1 Elovl3 Pitx3 Gbf1 Gm8974 Gm16726 Nfkb2 Psd Fbxl15 Cuedc2 Gm26792 Mfsd13a Mir146b 2310034G01Rik Gm24610 Actr1a Sufu
chr17:29500001-30000000	4.00685	Gm17657 Tmem217 Tbc1d22b Gm28052 Tbc1d22bos Mir7667 Rnf8 Gm28043 Cmtr1 Ccdc167 Mdga1 Gm16758 Gm22327
chr2:35000001-35500000	3.98276	Hc Gm13449 AI182371 Cntrl Rab14 Gm13605 Gsn Gm43128 Stom Gm13443 4930568D16Rik 4930402F06Rik Ggta1 Gm43761 Gm13444 Gm13445
chr16:33500001-34000000	3.97473	Zfp148 Slc12a8 Heg1 Gm15658 Gm15657 Muc13 Itgb5 Umps Gm15829 Kalrn
chr2:31000001-31500000	3.95867	Usp20 Fnbp1 D330023K18Rik Gpr107 Gm22516 Gm13405 Ncs1 Hmcn2 Ass1
chr2:35500001-36000000	3.95064	Gm35202 Gm13446 Dab2ip Ttll11 Gm43760 9030204H09Rik Gm10829
chr10:96000001-96500000	3.91049	Eea1 AC115970.1 Gm5426 Gm22913 AC131596.1 AC153938.1 AC153938.2 AC153938.3 Gm20091 Gm8601 AC153365.1
chr19:24500001-25000000	3.90246	Pip5k1b Tmem252 Pgm5 Gm17800 Gm10053 Foxd4 Cbwd1 Mir3084-1 Gm23658 Dock8
chr7:127000001-127500000	3.89443	Mvp Pagr1b Pagr1a Gm42742 Prrt2 Maz Kif22 Gm31749 Gm25333 Gm44343 Zg16 Gm44939 Gm22747 AI467606 Qprt Spn Gm18561 Gm44940 Gm25735 Cd2bp2 Tbc1d10b Mylpf Sept1 Zfp553 Zfp771 Dctpp1 Sephs2 Gm44729 Gm17511 Gm31897 Itgal Zfp768 Zfp747 9130019O22Rik E430018J23Rik Smt3h2-ps2 Zfp764 Gm33080 Zfp688 Gm45184 Zfp689 B130055M24Rik Gm45110 Prr14 Fbrs Mir7060 AC136146.1
chr2:6500001-7000000	3.89443	Celf2 Gm13389 Gm10855 Gm37340 Gm10115
chr3:59000001-59500000	3.87035	Gm27793 Gm43570 Med12l Gpr171 P2ry14 Gpr87 P2ry13 P2ry12 Gm43589 Igsf10 Gm38186 Gm37715 Gm8276 Gm38288 Gm37771
chr4:8500001-9000000	3.86232	Rab2a Gm11809 Chd7 Rps18-ps2
chr16:93000001-93500000	3.84626	Gm28003 1810053B23Rik Mir802 1700029J03Rik
chr2:50500001-51000000	3.83823	Gm13488 Gm13487 Gm13485 Gm13484 Gm13498
chr4:59500001-60000000	3.83823	Ptbp3 Gm12529 Hsdl2 E130308A19Rik Inip Snx30 Gm12543 Gm12542 Slc46a2 Mup4 Mup6
chr3:60000001-60500000	3.79808	Aadacl2 Gm18427 Aadac Sucnr1 Gm24382 Tgif1-ps Mbnl1
chr15:66500001-67000000	3.79005	Lrrc6 Tmem71 Phf20l1 Tg Gm17140 Sla Wisp1 Ndrg1 Gm17035 Gm2895
chr11:87000001-87500000	3.79005	Gdpd1 Gm11479 Smg8 Gm9378 Prr11 Ska2 Mir301 Gm11491 Trim37 Ppm1e Gm11490 Gm22883 Rad51c Tex14 Rnu1a1 Gm22068 Rnu3b1 Rnu3b1 Gm23137 Rnu3b3 Rnu3b3 Rnu3b4 Rnu3b4 Gm11489 Rnu3b2 Rnu3b2
chr10:96500001-97000000	3.77399	AC153365.1 AC153365.2 Btg1 AC152946.3 AC152946.4 AC152946.2 AC152946.1 Gm24587 AC158607.1
chr19:45000001-45500000	3.76596	Sema4g Mrpl43 Twnk Lzts2 Pdzd7 Sfxn3 Kazald1 Tlx1 Tlx1os Lbx1 Gm29595 Gm29593 Gm29594 Gm28578 AC123058.1 Btrc Gm6807
chr10:20000001-20500000	3.72581	Map3k5 Map7 AC158620.1 AC158620.2 AC153845.3 AC153845.1 Mir6413 4933406P04Rik Bclaf1 Mtfr2 AC153845.2 Pde7b
chr14:31000001-31500000	3.71778	Spcs1 Glt8d1 Gnl3 Snord69 Gm24916 Snord19 Pbrm1 Gm5459 Smim4 Nt5dc2 Stab1 Nisch Tnnc1 Sema3g Phf7 Bap1 Dnah1 Capn7 Sh3bp5 Mettl6 Eaf1
chr14:78500001-79000000	3.67763	Akap11 Dgkh Gm26251 Vwa8
chr2:79000001-79500000	3.66157	Gm37004 Gm14466 Gm14469 Gm14465 Itga4 Cerkl Gm22606 Gm13673 Neurod1 Gm26755
chr4:55500001-56000000	3.66157	Gm12507 Klf4 Gm12511 Gm12506 Gm12519
chr5:107500001-108000000	3.64551	Btbd8 Gm42669 1700028K03Rik Glmn Rpap2 A930041C12Rik Gm26692 5830411K02Rik 4930428O21Rik Gfi1 A430072P03Rik Evi5 Gm43593 Ube2d2b Gm16007 Gm43592 Rpl5 Snord21 Gm22270 Gm26387 Fam69a
chr3:144000001-144500000	3.59733	Gm34078 Lmo4 Gm43445 Gm43446 Gm43447 Gm5857 Hs2st1 Gm43707
chr9:71000001-71500000	3.56521	Aqp9 AC098716.2 AC098716.1 Aldh1a2 AC167017.1 Polr2m Gcom1
chr18:4500001-5000000	3.54113	Jcad Gm10556 Svil
chr1:36500001-37000000	3.5331	Cnnm4 AC084391.1 Cnnm3 Gm38033 Ankrd23 Gm42417 Ankrd39 Sema4c D430040D24Rik Fam178b Gm6428 Gm24133 Cox5b Actr1b 4933424G06Rik Gm33533 Zap70 Gm18828 Tmem131 Gm37506 Gm38115 F830112A20Rik Rpl12-ps1
Igk Thymus
No hits
Igk RagBal
Bins	z-score	Genes
chr19:50500001-51000000	4.94633	Sorcs1 Gm26629 Gm25659
chr17:90000001-90500000	4.79644	Nrxn1 Gm24510
chr19:49000001-49500000	3.97206	NA
chr11:112000001-112500000	3.59733	Gm11679 Gm11680
chr16:88500001-89000000	3.55986	Cldn17 Cldn8 Krtap24-1 Gm23587 2310079G19Rik Krtap26-1 Krtap27-1 2310061N02Rik Krtap13-1 Krtap13 2310034C09Rik 2310057N15Rik Gm5965 Krtap14 4930553J12Rik Krtap19-1 Krtap19-2 Krtap19-3 Krtap19-4 Krtap19-5 Krtap19-9a Krtap19-9b Krtap16-3
Igl RagMom
Bins	z-score	Genes
chr11:44500001-45000000	6.745	Rnf145 4930597A21Rik Gm37695 Ebf1 Gm12158
chr1:183000001-183500000	5.28358	Gm24975 Disp1 BC085271 Brox Aida Mia3 Gm37339 Taf1a Gm37986 Hhipl2 Gm37214
chr4:44500001-45000000	4.047	Pax5 Mir5120 Gm12462 4930517J16Rik 5730488B01Rik Gm12463 Zcchc7 Gm22639 Gm12678 Gm12493 Gm12679 Grhpr Zbtb5
chr15:9500001-10000000	3.93458	Il7r Spef2
chr19:32500001-33000000	3.82217	Minpp1 Papss2 Atad1 Pten Gm22482
Igl 81X
Bins	z-score	Genes
chr12:113000001-113500000	12.422	Brf1 9230104M06Rik Pacs2 Gm44471 Tex22 Mta1 Crip2 Crip1 4930427A07Rik Gm43310 Tmem121 Gm25622 Igha Ighe Ighg2c Ighg2b Gm37944 Ighg1 Ighg3 Gm17421 Gm9134 Gm9136 Gm5190 Ighd Ighm Gm25747 Gm24022 Gm24022 Gm22175 Ighj4 Ighj3 Ighj2 Ighj1 Ighd4-1 Ighd3-2 Ighd5-6 Ighd2-8 Ighd5-5 Ighd2-7 Ighd5-8 Ighd5-4 Ighd2-6 Ighd5-7 Ighd5-3 Ighd2-5 Gm37327 Ighd5-2 Ighd2-4 Ighd6-2 Gm37227 Ighd2-3 Ighd6-1 Ighd1-1 Adam6b
chr4:44500001-45000000	11.1855	Pax5 Mir5120 Gm12462 4930517J16Rik 5730488B01Rik Gm12463 Zcchc7 Gm22639 Gm12678 Gm12493 Gm12679 Grhpr Zbtb5
chr6:68500001-69000000	10.6234	Igkv14-100 Gm25833 Igkv1-99 Igkv12-98 Igkv15-97 Igkv10-96 Igkv2-95-2 Igkv2-95-1 Igkv10-95 Igkv10-94 Igkv2-93-1 Gm40414 Igkv19-93 Igkv4-92 Gm42925 Igkv4-91 Igkv4-90 Gm42924 Igkv12-89 Igkv1-88 Gm42539 Gm42543 Gm42542 Igkv13-87 Gm43710 Igkv4-86 Igkv13-85 Igkv13-84 Igkv4-83 Igkv13-82 Igkv4-81
chr15:9500001-10000000	10.4548	Il7r Spef2
chr12:114000001-114500000	10.1737	Ighv4-2 Ighv3-2 Ighv11-2 Ighv14-3 Ighv16-1 Ighv6-2 Ighv9-1 Ighv12-1 Ighv9-2 Ighv12-2 Ighv9-3 Ighv7-3 Ighv15-1 Ighv14-4 Gm37838 Ighv3-3 Ighv7-4 Ighv3-4 Ighv3-5 Gm18551 Ighv13-1 Ighv3-6 Ighv9-4 Ighv3-7 Ighv5-21 Ighv3-8 Ighv8-1 Ighv1-1 Ighv13-2 Ighv12-3 Ighv6-3 Ighv6-4 Ighv6-5 Ighv6-6 Ighv6-7 Ighv8-2 Ighv1-2 Mir7094-1 Ighv10-1 Ighv1-3 Ighv1-4 Ighv10-2
chr3:52000001-52500000	9.4711	Maml3 Gm37465 C130089K02Rik 5430420F09Rik Gm37202 Gm30074 Gm38132 Gm37170 Olfr1398-ps1 Foxo1 Gm20402 Gm38034 Gm38098
chr11:45000001-45500000	9.21817	Ebf1 Gm12159 Gm12160 Gm38087 Gm37312 Gm12161 Gm12162
chr17:29000001-29500000	9.16196	Stk38 Gm16196 Gm16195 Srsf3 Trp53cor1 Gm27599 Cdkn1a Gm16194 Rab44 Rpl35a-ps3 Cpne5 Ppil1 BC004004 Gm10045 Pi16 Mtch1 Fgd2 Gm26885 Pim1
chr6:69000001-69500000	8.82471	Igkv13-80-1 Igkv4-80 Igkv4-79 Igkv13-78-1 Igkv4-78 Gm43583 Igkv4-77 Igkv13-76 Igkv4-75 Igkv13-74-1 Igkv4-74 Igkv13-73-1 Igkv4-73 Igkv4-72 Igkv13-71-1 Igkv4-71 Igkv4-70 Igkv4-69 Igkv4-68 Igkv12-67 Rprl1 Rprl1 Igkv12-66 Igkv4-65 Igkv13-64 Igkv4-63 Igkv13-62-1 Igkv4-62 Igkv13-61-1 Igkv4-61 Igkv4-59 Igkv4-60
chr17:31000001-31500000	8.68419	Umodl1 Abcg1 Gm25447 Tff3 Tff2 Gm15318 Tff1 Tmprss3 Ubash3a Rsph1 Slc37a1 Pde9a Wdr4
chr19:3500001-4000000	8.65608	Ppp6r3 AC117797.1 Lrp5 1810055G02Rik Kmt5b Gm16066 Chka Tcirg1 Ndufs8 Aldh3b1 Unc93b1 Aldh3b3 Aldh3b2 Acy3 Tbx10
chr11:44500001-45000000	8.62798	Rnf145 4930597A21Rik Gm37695 Ebf1 Gm12158
chr10:21000001-21500000	8.31883	Ahi1 AC117639.1 AC117639.2 AC153556.3 Myb Gm26577 AC153556.1 AC153556.2 AC153556.4 Gm2467 Hbs1l AC153557.3 Aldh8a1 AC153557.2 1700021A07Rik AC153557.1 AC156950.1
chr10:43500001-44000000	8.31883	Bend3 AC163661.1 Gm9803 1700021F05Rik Cd24a F930017D23Rik AC159462.1 AC159462.2 AC159462.4 AC159462.3 AC153536.2 AC153536.3 Gm9034 AC153536.1 Qrsl1 Rtn4ip1 Crybg1
chr4:32000001-32500000	8.17831	Map3k7 Gm11927 Gm11928 Gm11929 Bach2 Bach2it1
chr19:44000001-44500000	8.1221	Cyp2c44 Erlin1 Chuk Cwf19l1 Gm24336 Bloc1s2 Pkd2l1 Scd3 Scd2 Mir5114 Scd4 Scd1 Wnt8b
chr12:115000001-115500000	7.67244	Ighv8-3 Ighv8-4 Ighv1-48 Ighv1-49 Ighv8-5 Ighv1-50 Ighv1-51 Ighv1-52 Ighv1-53 Ighv8-6 Gm9227 Ighv1-54 Ighv1-55 Gm7142 Ighv1-56 Gm7019 Ighv8-7 Gm30948 Ighv1-57 Ighv8-8 Ighv1-58 Ighv1-59 Ighv1-60 Ighv1-61 Ighv1-62 Ighv1-62-1 Gm19331 Gm37511 Gm38184 Ighv1-62-2 Ighv1-62-3 Ighv8-9 Gm9236 Ighv1-63 Gm27722
chr18:35500001-36000000	7.67244	Gm5239 Snhg4 Gm28285 Mir1949 Mir1949 Snora74a AC121821.1 Matr3 Gm36989 Paip2 Slc23a1 Mzb1 Prob1 Spata24 Dnajc18 1700066B19Rik Ecscr Tmem173 Gm16490 Ube2d2a Cxxc5 Gm29417 Gm23882 Psd2
chr19:45000001-45500000	7.58812	Sema4g Mrpl43 Twnk Lzts2 Pdzd7 Sfxn3 Kazald1 Tlx1 Tlx1os Lbx1 Gm29595 Gm29593 Gm29594 Gm28578 AC123058.1 Btrc Gm6807
chr11:11500001-12000000	7.4476	4930415F15Rik Gm11998 4930512M02Rik Gm11999 Ikzf1 Gm12000 Fignl1 Ddc 1700042O10Rik Gm25058 Grb10
chr12:79500001-80000000	7.4195	Rad51b AC122832.3 AC122832.2 AC122832.1
chr6:69500001-70000000	7.33519	Igkv4-58 Rn7s6 AC156953.1 Igkv13-57-2 Igkv4-57-1 Igkv13-57-1 Igkv4-57 Igkv13-56-1 Igkv4-56 Igkv13-55-1 Igkv4-55 Igkv13-54-1 Igkv4-54 Igkv4-53 Gm42606 Igkv4-51 Gm42958 Igkv4-50 Igkv12-49 Igkv5-48 Igkv12-47 Igkv12-46 Igkv5-45 Igkv12-44 Igkv5-43 Igkv12-42 Igkv12-41 Igkv5-40-1 Igkv12-40 Igkv5-39 Gm43220 Igkv12-38 Igkv5-37 Igkv18-36
chr19:32000001-32500000	7.27898	Asah2 Sgms1 2700046G09Rik Rpl9-ps6 Minpp1
chr5:136500001-137000000	7.25087	Cux1 Gm38082 Myl10 Col26a1 Gm20485 Gm43649 Ift22 4933404O12Rik Fis1 Cldn15 Znhit1 Plod3 Mir702 Gm7284
chr15:80500001-81000000	7.13846	Enthd1 Grap2 Mir6957 Fam83f Tnrc6b Mir5113 Adsl Gm6612 Sgsm3
chr3:52500001-53000000	7.08225	Gm30173 Gm10293 Gm22798 Gm2447 Gm30292 Gm20750 Gm37007 Cog6
chr6:68000001-68500000	7.08225	Igkv1-122 Igkv17-121 Igkv9-120 Igkv9-119 Igkv14-118-2 Igkv14-118-1 Gm43739 Gm5309 Igkv11-118 Igkv1-117 Gm43171 Gm43170 Igkv2-116 Igkv1-115 Igkv11-114 Igkv2-113 Gm4873 Igkv2-112 Igkv14-111 Gm25436 Igkv1-110 Gm43007 Gm42612 Igkv2-109 Igkv1-108 Igkv2-107 Igkv11-106 Igkv2-105 Gm5310 Igkv16-104 Igkv15-103 Igkv15-102 Igkv20-101-2 Igkv15-101-1 Igkv15-101
chr10:19500001-20000000	7.08225	AC153862.2 AC153862.1 Ifngr1 Il22ra2 9230106D20Rik Il20ra AC153891.1 Gm25256 Slc35d3 Pex7 AC171277.1 Map3k5
chr15:81000001-81500000	7.08225	Sgsm3 Mkl1 Gm25131 4930483J18Rik Mchr1 Slc25a17 St13 Xpnpep3 Dnajb7 Gm17025 Rbx1 Gm5218
chr17:4500001-5000000	7.05415	Gm23186 Arid1b
chr9:70500001-71000000	6.91362	Rnf111 Gm23588 Gm23730 Gm22229 Sltm Mindy2 Gm10642 Adam10 Lipc Gm25149 Gm3436 AC137843.1
chr13:44000001-44500000	6.91362	AC098839.1 AC098839.2 Gm5083 AC098839.3 AC159239.1 AC159239.3 AC159239.2 AC167012.1 Gm27007 Gm27036 1700029N11Rik AC159261.1
chr13:37500001-38000000	6.85742	CT030182.1 Gm29590 CT009713.5 CT009713.7 CT009713.9 CT009713.6 CT009713.3 CT009713.2 CT009713.10 CT009713.4 CT009713.8 CT009713.1 AC022682.2 Rreb1 AC022682.1 Ssr1
chr10:20000001-20500000	6.85742	Map3k5 Map7 AC158620.1 AC158620.2 AC153845.3 AC153845.1 Mir6413 4933406P04Rik Bclaf1 Mtfr2 AC153845.2 Pde7b
chr19:33000001-33500000	6.85742	Rnls Mir3970 Gm7237 Lipo5 Lipo4
chr7:80000001-80500000	6.745	Zfp710 Gm44951 Gm21057 Gm44949 Idh2 Gm45203 Gm45202 Sema4b Gm45206 Cib1 Gdpgp1 Gm15504 Ttll13 Ngrn Vps33b Rccd1 Prc1 6330403N20Rik Unc45a Hddc3 Gm18310 Man2a2 Fes Furin Gm44851 Gm15544 Blm
chr13:24000001-24500000	6.7169	Carmil1 Gm11343 Gm11340 Gm23340 Gm11341 Cmah Gm11342 Gm11344 Gm22013
chr17:34000001-34500000	6.7169	H2-K1 Ring1 Gm26940 Mir219a-1 Mir219c H2-Ke6 Gm20427 Slc39a7 Rxrb Col11a2 H2-Pb BC051537 H2-Pa H2-Oa Brd2 Gm20493 H2-DMa H2-DMb2 H2-DMb1 Psmb9 Tap1 Psmb8 Gm20496 Tap2 Gm15821 H2-Ob Gm20506 H2-Ab1 H2-Aa Gm20513 H2-Eb1 H2-Eb2 H2-Ea-ps Btnl2 Btnl1 Gm15320 Gm15321 BC051142 Btnl4 Gm15332 Btnl5-ps
chr13:54000001-54500000	6.60448	Drd1 Sfxn1 AC163343.1 Hrh2 Gm16578 AC164086.1 AC164441.1 AC164441.2 Cplx2 Gm16248 Gm22668 Thoc3 Gm2830
chr17:5000001-5500000	6.57637	Arid1b Gm15599 Gm29050 Tmem242 Ldhal6b Gm22475 Zdhhc14
chr19:45500001-46000000	6.57637	Btrc Poll Gm17018 Fbxw4 Fgf8 Npm3 Gm15491 Mgea5 Kcnip2 9130011E15Rik 4930505N22Rik
chr5:64500001-65000000	6.54827	Gm43836 Gm43835 Gm42566 Gm3716 Gm42564 Gm42565 Gm25306 Gm26761 Gm20033 Klf3 C230096K16Rik Tlr1 Tlr6 Fam114a1 Mir574 Gm43627
chr12:113500001-114000000	6.52017	Ighd3-1 Ighd5-1 Gm16968 Adam6a Ighv5-1 Ighv2-1 Ighv5-2 Ighv2-2 Ighv5-3 Ighv5-4 Ighv6-1 Ighv2-3 Ighv5-5 Ighv5-6 Gm9517 Ighv5-7 Ighv2-4 Ighv5-8 Ighv5-8 Ighv5-9 Ighv5-10 Gm37187 Ighv2-5 Ighv5-11 Ighv5-12 Ighv2-6 Gm37976 Gm37418 Ighv5-9-1 Gm38203 Ighv5-12-4 Gm38205 Ighv2-9-1 Gm37722 Ighv5-13 Ighv2-6-8 Gm7003 Ighv2-7 Rpl26-ps3 Ighv5-15 Ighv5-16 Ighv5-17 Ighv5-18 Ighv2-8 Ighv2-9 Ighv5-19 Ighv7-1 Ighv7-…
chr15:10000001-10500000	6.46396	Gm26350 Prlr Gm21973 Agxt2 Dnajc21 Brix1 Rad1
chr10:44500001-45000000	6.35154	Prdm1 AC027700.2 AC027700.3 Gm22087 AC153955.2 AC153955.5 AC153955.1 Gm27977 AC153955.6 AC153955.3 AC153955.4 AC158596.1 Gm22503 AC156273.3 AC156273.2 AC156273.1 Gm24271
chr17:26500001-27000000	6.35154	Dusp1 Gm8225 1700049J03Rik Ergic1 Gm22420 Gm17218 Atp6v0e Crebrf Bnip1 Nkx2-5 Gm17382 Gm20468 Kifc5b Gm27775 Phf1 Mir6968 Cuta Syngap1 Mir3083 Zbtb9 Ggnbp1
chr19:4000001-4500000	6.29533	Nudt8 Nudt8 Gm16312 Doc2g Ndufv1 Gstp1 Gstp2 Gstp3 Gm23927 Gm23927 Cabp2 Cdk2ap2 Pitpnm1 Aip Tmem134 Cabp4 Gpr152 Coro1b Ptprcap Rps6kb2 Carns1 Gm17552 Tbc1d10c Ppp1ca Rad9a Clcf1 Gm26115 Pold4 Ssh3 Mir6985 Ankrd13d Grk2 Kdm2a Rhod A930001C03Rik Syt12 2010003K11Rik
chr19:4500001-5000000	6.29533	Pcx Lrfn4 Rce1 Mir6986 Gm960 Sptbn2 Gm21992 Rbm4b Gm37206 Rbm4 Rbm14 Gm21844 Ccs Ccdc87 Ctsf Actn3 Zdhhc24 Bbs1 Gm25334 4930533O14Rik Peli3 Mrpl11 Npas4
chr17:28500001-29000000	6.26723	Fkbp5 Gm20109 E230001N04Rik Gm25195 Armc12 Clpsl2 Clps Mir6969 Lhfpl5 Srpk1 Slc26a8 Mapk14 Mapk13 Brpf3 Pnpla1os Pnpla1 4930539E08Rik 1700030A11Rik Gm16191 Pxt1 Kctd20 Stk38 Gm23887
chr6:70500001-71000000	6.23912	Igkv3-12 Igkv3-11 Igkv3-10 Igkv3-9 Igkv3-8 Igkv3-7 Igkv3-6 Igkv3-5 Igkv3-4 Igkv3-3 Igkv3-2 Igkv3-1 Gm30211 Igkj1 Igkj2 Igkj3 Igkj4 Igkj5 Igkc Rpia Eif2ak3 Gm23346 Gm43292 Tex37 Foxi3
chr19:32500001-33000000	6.21102	Minpp1 Papss2 Atad1 Pten Gm22482
chr12:114500001-115000000	6.18292	Ighv1-5 Mir7094-2 Ighv10-3 Ighv1-6 Ighv1-7 Ighv10-4 Ighv1-8 Ighv15-2 Ighv1-9 Ighv1-10 Ighv1-11 Ighv1-12 Ighv1-13 Ighv1-13 Ighv1-14 Ighv1-15 Ighv1-16 Ighv1-17-1 Ighv1-17 Ighv1-18 Ighv1-19-1 Ighv1-19 Ighv1-20 Ighv1-21-1 Ighv1-21 Ighv1-22 Ighv1-23 Ighv1-24 Ighv1-25 Ighv1-26 Ighv1-27 Ighv1-28 Ighv1-29 Ighv1-30 Ighv1-31 Ighv1-32 Ighv1-33 Ighv1-34 Ighv1-35 Ighv1-36 Ighv1-37 Ighv1-38 Ighv1-39 Ighv1-40 I…
chr17:31500001-32000000	6.15481	Wdr4 Ndufv3 Gm38099 4833413E03Rik Pknox1 Gm24970 Cbs U2af1 Cryaa Sik1 Hsf2bp Gm17572
chr9:32500001-33000000	6.12671	Fli1 Gm38346 Gm27201 Gm37474 Gm37082 AC127581.1 Gm27163 Ets1 Gm27240 Gm3331 Gm37167 Gm27162 Gm37192
chr11:86500001-87000000	6.0986	Rps6kb1 Tubd1 Vmp1 Mir21a Gm11478 Ptrh2 Cltc Dhx40 Ypel2 Gm22387
chr18:55000001-55500000	6.0705	Gm4221 Gm24183 Gm34073 Gm22597 Gm37828
chr18:54500001-55000000	6.0424	Zfp608 Gm26742 Gm4221
chr9:57500001-58000000	6.0424	Rpp25 Cox5a Gm26631 Fam219b Mpi Scamp2 Ulk3 Cplx3 Lman1l Csk Cyp1a2 Cyp1a1 Edc3 Clk3 Gm17231 Arid3b Ubl7 Sema7a Gm17322
chr19:37500001-38000000	5.98619	Exoc6 Cyp26c1 Cyp26a1 Myof
chr17:5500001-6000000	5.90188	Zdhhc14 3300005D01Rik Gm10231 Gm26595 Gm26622 Snx9 Synj2
chr4:133500001-134000000	5.87377	Kdf1 Nudc Nr0b2 Gm23158 Gpatch3 Gpn2 Sfn Zdhhc18 Gm13213 Gm22662 Pigv Arid1a Mir7227 Gm25270 Gm12974 Rps6ka1 Gm12977 Gm12985 Gm22523 Hmgn2 Dhdds
chr19:46000001-46500000	5.87377	4930505N22Rik Hps6 Ldb1 Pprc1 Nolc1 Elovl3 Pitx3 Gbf1 Gm8974 Gm16726 Nfkb2 Psd Fbxl15 Cuedc2 Gm26792 Mfsd13a Mir146b 2310034G01Rik Gm24610 Actr1a Sufu
chr14:31500001-32000000	5.84567	Eaf1 Colq Gm24057 Hacl1 Btd Ankrd28 Gm22876 D830044D21Rik
chr1:38500001-39000000	5.73325	Aff3 Gm38135 2610300A13Rik Lonrf2 Chst10 Gm37707 Gm6621 Nms Pdcl3 Gm37309
chr8:72000001-72500000	5.64894	Cyp4f18 Gm45734 Gm18924 Gm25052 Olfr372 Gm45544 Gm45735 Olfr373 Gm45543 Olfr374 Gm24747 Tpm4 Gm26586 Gm16091 Rab8a Hsh2d Cib3 Gm11034 Fam32a Ap1m1 Gm39197 Gm10282 Klf2 Eps15l1 Gm45779 Calr3 Gm3835 1700030K09Rik Cherp Mir7068 Slc35e1 Gm17435 Med26
chr1:38000001-38500000	5.62083	Eif5b Rev1 Gm37062 Gm5099 Aff3 Gm16150 Gm16151 Gm16152 Gm34727
chr14:31000001-31500000	5.62083	Spcs1 Glt8d1 Gnl3 Snord69 Gm24916 Snord19 Pbrm1 Gm5459 Smim4 Nt5dc2 Stab1 Nisch Tnnc1 Sema3g Phf7 Bap1 Dnah1 Capn7 Sh3bp5 Mettl6 Eaf1
chr11:4500001-5000000	5.59273	Mtmr3 Gm11960 Gm11032 Gm11961 Ascc2 Uqcr10 Zmat5 Cabp7 Nf2 Nipsnap1 Mir6918 Thoc5 AA413626 Nefh Ap1b1
chr18:35000001-35500000	5.59273	Ctnna1 Lrrtm2 Sil1
chr13:23500001-24000000	5.56463	n-TStga1 Gm11335 Hist1h4h Hist1h2af Gm44297 Hist1h3g Hist1h2bh Hist1h3f Hist1h4f Hist1h1d Hist1h3e Hist1h2ae Gm44394 Hist1h2bg Hist1h2bf Hist1h2ad Gm44359 Hist1h3d Hist1h4d Hist1h2be Hist1h1e Gm11398 Gm22452 Hist1h2ac Gm24991 Gm44350 Hist1h2bc Hist1h1t Hist1h4c Hfe Gm11338 Hist1h1c Hist1h3c Gm11336 Gm44314 Hist1h2bb Hist1h2ab Gm44484 Hist1h3b 4930558J22Rik Hist1h4b Hist1h4a Hist1h3a Hist1h1a Trim…
chr19:6000001-6500000	5.56463	Capn1 Gm10814 Gm8034 Syvn1 Mir6988 Mrpl49 Fau Znhit2 Tm7sf2 Vps51 Gm28374 Tmem262 Zfpl1 Cdca5 Naaladl1 Sac3d1 Snx15 Arl2 Batf2 n-R5s19 Gm5510 Majin Gpha2 Ppp2r5b Atg2a Mir194-2 Mir192 Gm14963 Ehd1 Cdc42bpg Men1 Map4k2 Mir6989 Gm14966 Sf1 Pygm Rasgrp2 Gm14965 Nrxn2
chr19:29000001-29500000	5.56463	Cdc37l1 Gm10136 Ak3 1700018L02Rik Rcl1 Mir101b Gm5518 Jak2 Insl6 Rln1 Plgrkt Cd274 Pdcd1lg2 A930007I19Rik
chr8:122500001-123000000	5.53652	Gm20388 Piezo1 Gm26497 Cdt1 Aprt Galns Gm45857 Trappc2l Pabpn1l Mir6396 Cbfa2t3 Gm15899 Gm10612 C230057M02Rik A530010L16Rik Gm39271 Acsf3 Gm45743 Gm45893 Gm16378 Cdh15 Gm45894 Ankrd11 Gm24445
chr19:41000001-41500000	5.53652	Dntt Opalin Tll2 Tm9sf3 Pik3ap1 Gm9788 Lcor
chr5:36000001-36500000	5.48031	Afap1 Sorcs2 Psapl1 Mir7689 2210406O10Rik Grpel1 Tada2b Ccdc96 Tbc1d14
chr12:100000001-100500000	5.48031	Kcnk13 AC159243.2 AC159243.1 Psmc1 Nrde2 AC166349.1 Gm10433 Calm1 Gm26723 AC159633.1 AC159633.2 Ttc7b AC160340.2 AC160340.1 AC123705.4
chr5:122000001-122500000	5.45221	Cux2 Gm3970 Gm15637 Myl2 Ccdc63 Ppp1cc Gm42748 Hvcn1 Tctn1 Gm15481 Pptc7 Gm15842 Rad9b Vps29 Fam216a Gpn3 Gm42830 Arpc3 Gm42829 Anapc7 Gm15846 Atp2a2 Gm43359 Gm43360 Gm43361
chr6:67500001-68000000	5.45221	Gm42889 Tacstd2 Igkv2-137 4930515G16Rik Igkv1-136 Igkv1-135 Gm9728 Rpl18a-ps2 Igkv14-134-1 Igkv17-134 Igkv1-133 Gm5308 Rpl18a-ps3 Gm43284 Igkv1-132 Igkv1-131 Gm18980 Igkv14-130 Gm22425 Gm24911 Igkv9-129 Igkv9-128 Igkv17-127 Igkv14-126-1 Gm9729 Igkv14-126 Gm25910 Igkv11-125 Igkv9-124 Igkv9-123
chr18:55500001-56000000	5.4241	Gm37337 Gm24514 Gm26959 Gm8614 Gm23335 Gm6944 Gm22484
chr5:34000001-34500000	5.4241	Nat8l Poln Gm19798 Gm43459 4930557J02Rik Haus3 Gm25918 Mxd4 Gm42846 Zfyve28 Gm15513 Gm42848 Cfap99 Gm43105 Gm43458 Rnf4 Fam193a Gm42559 Gm26931 Gm43457 Tnip2
chr14:16000001-16500000	5.3679	AC124680.1 AC173482.3 AC173482.4 Oxsm AC173482.6 Ngly1 AC173482.2 AC173482.5 AC173482.1 AC154452.1 Top2b Rarb
chr2:27000001-27500000	5.3679	Adamts13 Cacfd1 Slc2a6 Gm13397 Gm13398 Mymk Adamtsl2 Fam163b Dbhos Dbh Sardh Sardhos Vav2 AA645442 Gm24049 D2Bwg1423e Brd3 Mir7578
chr13:30500001-31000000	5.33979	Uqcrfs1 4930519D14Rik Dusp22 Gm11370 Irf4 AL645745.1 Exoc2 Hus1b Gm5447
chr13:43000001-43500000	5.33979	Phactr1 Gm15809 Gm26086 Gm15813 Tbc1d7 Gfod1 Sirt5 Nol7 Ranbp9 AC132121.1 Gm26064 AC124171.3
chr2:30500001-31000000	5.31169	Gm14487 Cstad 9330198N18Rik Gm14486 Gm14488 Mir3089 1700001O22Rik 4930527E20Rik Ntmt1 Asb6 Prrx2 Ptges Gm13400 Tor1b Tor1a BC005624 Usp20
chr8:126500001-127000000	5.28358	Gm26759 Irf2bp2 Gm45805 Gm31718 A630001O12Rik Tomm20 Gm26397 Rbm34 Gm38574
chr17:33000001-33500000	5.28358	Zfp952 Zfp763 4921501E09Rik Zfp563 Morc2b Olfr55 Olfr239 Olfr1564 Zfp955a Olfr63 Zfp955b Zfp422-ps Zfp81 Zfp101 Actl9
chr5:31500001-32000000	5.28358	Gpn1 Supt7l Slc4a1ap Gm43660 AI839979 2900076G11Rik Mrpl33 Gm43809 Rbks Mir3473e Babam2 Gm43810 Gm24436 Gm43811
chr9:72000001-72500000	5.25548	Tcf12 Gm37023 A430027C01Rik Gm27450 Gm37137 Rpl15-ps2 Gm25045 Gm7863 Gm7866 Gm27159 Gm27188 Gm7870 Gm25163 Gm27253 Zfp280d Gm19353 Gm17828 Gm37983 Gm37303 Gm37581 BC065403 Gm37150 Gm27230 Gm27255 Gm27254 Mns1 Gm36948 Gm27231 Tex9
chr5:33000001-33500000	5.25548	Ywhah Gm43849 Rpl35a-ps5 Slc5a1 Gm15936 5033423K11Rik Spon2 Ctbp1 Gm43850 Gm20465 Maea Uvssa Nkx1-1 Gm43851
chr2:31000001-31500000	5.17117	Usp20 Fnbp1 D330023K18Rik Gpr107 Gm22516 Gm13405 Ncs1 Hmcn2 Ass1
chr10:4500001-5000000	5.17117	Ccdc170 AC158617.1 Esr1
chr11:5000001-5500000	5.14306	Ap1b1 AL645522.1 Gm24958 Gas2l1 Rasl10a Ewsr1 Rhbdd3 Emid1 Kremen1 Gm25142 Znrf3 Gm11962 Gm11963
chr12:99000001-99500000	5.14306	AC142227.2 Rpl30-ps8 AC125535.1 Foxn3 Gm19898 Gm20682 3300002A11Rik AC125409.2 AC125409.1 AC125409.3
chr15:81500001-82000000	5.14306	1110025M09Rik Ep300 Gm23880 Gm22067 L3mbtl2 Gm18284 Chadl Rangap1 Zc3h7b Gm17597 Tef Gm8444 Tob2 Phf5a Aco2 Polr3h Csdc2 Pmm1 Gm5805 1700029P11Rik Xrcc6 Desi1
chr19:5500001-6000000	5.14306	Snx32 1700020D05Rik Gm31166 Ovol1 Ap5b1 Rnaseh2c Kat5 Rela Sipa1 Pcnx3 Mir6987 Map3k11 Kcnk7 Ehbp1l1 Gm16538 Fam89b Sssca1 Ltbp3 Scyl1 Malat1 Gm20417 Gm27694 Gm37376 Gm27702 Neat1 Gm27533 Gm27505 Gm28006 Frmd8os Frmd8 Slc25a45 Tigd3 Dpf2 Gm42067 Cdc42ep2 Pola2 Slc22a20 Capn1
chr5:123000001-123500000	5.11496	Gm44574 Gm2479 Orai1 Morn3 Gm43412 Gm26745 Gm6444 Tmem120b Rhof Gm43413 AI480526 Gm38102 4932422M17Rik Setd1b Psmd9 Hpd Gm43409 Wdr66 Rpl35a-ps6 Gm15857 Gm15860 Bcl7a Gm23458 5830487J09Rik Gm15747 Mlxip Gm42907 Gm42908 Gm43813 Rpl31-ps6 Il31 Lrrc43
chr15:78500001-79000000	5.08685	C1qtnf6 Sstr3 Gm6723 Rac2 Cyth4 Elfn2 Mfng Card10 Cdc42ep1 Lgals2 Gm26634 Gga1 Mir6955 Sh3bp1 1700027A07Rik Lgals1 Nol12 Triobp
chr9:65000001-65500000	5.05875	Hacd3 Dpp8 AC122463.1 Igdcc4 Igdcc3 Parp16 Gm25313 Rnu5g Cilp Clpx Gm16218 AC114645.3 AC110235.1 AC114645.1 Pdcd7 Ubap1l AC114645.2 Kbtbd13 Rasl12 Slc51b Mtfmt AC114645.4 Spg21 Ankdd1a
chr5:30500001-31000000	5.03065	Cib4 Gm25666 Gm42765 Gm9899 Kcnk3 Slc35f6 Mir5625 Cenpa Dpysl5 Gm42764 Mapre3 Gm19409 Gm15461 Tmem214 Gm43808 Agbl5 5930420M18Rik Ost4 Emilin1 Khk Cgref1 Abhd1 Preb Tcf23
chr9:66500001-67000000	5.03065	Herc1 Fbxl22 Usp3 Gm15563 Car12 Aph1b Gm10647 BC050972 Ppp1r2-ps4 Aph1c Gm17098 Rab8b Rps27l Lactb Gm24225
chr10:21500001-22000000	5.03065	1700020N01Rik Gm5420 Gm29323 Platr6 Gm23839 Sgk1
chr6:70000001-70500000	5.03065	Igkv1-35 Gm23694 Gm43586 Igkv8-34 Igkv7-33 Igkv6-32 Igkv8-31 Igkv8-30 Gm42818 Igkv6-29 Igkv8-28 Gm24096 Igkv8-27 Igkv8-26 Gm8828 Igkv6-25 Igkv8-24 Gm43218 Igkv6-23 Gm8836 Igkv8-22 Igkv8-21 Amd-ps5 Igkv6-20 Igkv8-19 Igkv8-18 Gm8848 Igkv6-17 Igkv8-16 Gm42667 Igkv6-15 Gm8853 Gm10360 Gm6157 Igkv6-14 Gm8862 Igkv6-13 Gm8872 Gm42720 Gm42773 Igkv3-12-1
chr12:16000001-16500000	5.00254	AC161050.1 AC102435.1 AC102435.2 AC102435.3 CT025611.1 CT025611.2
chr11:5500001-6000000	4.97444	Gm11963 Xbp1 Ccdc117 Gm22471 Ankrd36 Gm11964 Gm11965 Mrps24 Urgcp Ube2d-ps Dbnl Pgam2 Gm11966 Polm Aebp1 Pold2 Myl7 Gck Gm11967 Ykt6 Camk2b
chr12:79000001-79500000	4.97444	Tmem229b Plekhh1 Pigh AC165249.1 Gm27297 AC165249.2 Arg2 AC154585.1 Vti1b Gm17195 Gm17194 Rdh11 Rdh12 Zfyve26 Rad51b
chr3:95500001-96000000	4.97444	Ctsk Ctss Hmgb1-ps5 Hormad1 Golph3l Gm42671 Rps10-ps1 Ensa E330034L11Rik Mcl1 Adamtsl4 Ecm1 Mir7014 Tars2 Rprd2 Gm43436 Gm26361 Gm17815 Prpf3 Gm26594 Mrps21 C920021L13Rik Ciart BC028528 Aph1a Car14 Anp32e Gm43375 Gm20940 Plekho1 Vps45
chr9:61000001-61500000	4.97444	AC160562.2 AC160562.1 AC160394.3 AC160394.2 AC160394.4 AC160394.5 AC160394.1 AC122220.1 AC122220.2 Gm10655 Tle3 AC126672.1 AC126672.2
chr12:84000001-84500000	4.94633	Acot1 AC133183.2 Acot4 AC133183.1 4732463B04Rik Acot3 Acot5 Gm8385 Acot6 Dnal1 Pnma1 Elmsan1 AC125071.1 AC159649.1 AC159649.2 Gm5436 Ptgr2 AC159649.3 Zfp410 Fam161b Coq6 Entpd5 Bbof1 Rnf113a2 Aldh6a1 Lin52
chr19:57000001-57500000	4.94633	Afap1l2 Ablim1 B230217O12Rik Fam160b1 Trub1 Gm26874
chr13:41500001-42000000	4.91823	CT025639.2 AC154848.1 Gm24819 Tmem170b Gm5082 Adtrp 1700061E18Rik Gm28564 Gm37698 AC165247.1 Gm22157
chr13:44500001-45000000	4.91823	AC159261.1 AC159261.2 AC170597.2 AC170597.1 Jarid2 Gm22213 Dtnbp1
chr17:28000001-28500000	4.91823	Anks1 Gm15598 Tcp11 4930526A20Rik Scube3 Zfp523 Def6 Ppard Fance Rpl10a Tead3 Tulp1 Fkbp5 Gm22146
chr6:87000001-87500000	4.89013	Aak1 Nfu1 Gfpt1 D6Ertd527e Antxr1 Gm44415 Gm44416 Gm44417 Gm44418 n-R5s164 9530013L04Rik Gm44414 Gkn1 Gkn2 Gkn3 Bmp10 Arhgap25
chr7:101000001-101500000	4.89013	P2ry2 Gm45070 Gm5735 Fchsd2 Gm6341 AC107638.1 Atg16l2 Stard10 Gm20476 Gm45344 Gm45620 Arap1 Gm45548 Gm45837 Pde2a Mir139
chr15:9000001-9500000	4.89013	Ranbp3l Nadk2 Skp2 Lmbrd2 Ugt3a1 Ugt3a2 Capsl
chr17:35000001-35500000	4.86202	Vars Vwa7 Sapcd1 Msh5 Gm23421 Clic1 Ddah2 G6b Ly6g6c Ly6g6d Ly6g6e Ly6g6f Abhd16a Ly6g5c Ly6g5b Csnk2b Gpank1 Gm20522 D17H6S53E Apom Bag6 Prrc2a Gm23442 Gm17705 Aif1 Ncr3-ps Lst1 Ltb Mir6973a Tnf Lta Mir6974 Nfkbil1 Gm16181 Atp6v1g2 Ddx39b Gm22589 Mir6975 Gm25128 Mir8094 H2-D1 Gm18733 Gm18734 H2-Q1 Gm8741 H2-Q2 H2-Q3 Gm11131 H2-Q4 H2-Q5 Gm8750 H2-Q6 H2-Q7 Gm8752 H2-Q10
chr15:5000001-5500000	4.83392	C7 Gm25652 Gm16077 Card6 Rpl37 Snord72 Gm10250 Prkaa1 Gm15938 Ttc33 Ptger4 Gm15937 5430437J10Rik
chr11:22500001-23000000	4.80581	Tmem17 Gm26829 Gm12052 Gm12053 Gm12055 Gm12056 Gm12057 Gm12057 Gm12058 Gm28048 B3gnt2 Gm20456 Gm23772 9130230N09Rik Gm24917 Commd1 Zrsr1 Cct4
chr13:51000001-51500000	4.80581	Gm22199 Spin1 Nxnl2 Gm44341 Hist1h2al AC160122.1 CU025215.2 CU025215.1 AC159104.1 S1pr3 Shc3
chr2:32500001-33000000	4.77771	Gm13412 Fam102a Dpm2 9430097D07Rik Pip5kl1 St6galnac4 Gm23369 St6galnac6 Ak1 Eng Mir1954 AL772271.1 Gm26236 Fpgs Mir8093 Cdk9 Mir2861 Mir3960 Sh2d3c 6330409D20Rik Ttc16 Tor2a Ptrh1 Cfap157 Stxbp1 Gm24165 Gm13524 Gm13523 Fam129b Lrsam1 Rpl12 Snora65 Slc2a8 Garnl3 Gm38299
chr8:10500001-11000000	4.77771	Myo16 5330413D20Rik Gm44786 Gm44785 Gm44784 Gm45045 Gm39129 Rps16-ps3 Gm32540 B930025P03Rik Gm45044 Gm2814 4833411C07Rik 3930402G23Rik Gm45042 Gm44955 Gm44956 Irs2
chr9:44500001-45000000	4.77771	Bcl9l Cxcr5 AC151971.9 AC151971.1 AC151971.10 Ddx6 AC151971.7 AC151971.5 AC151971.3 AC151971.4 AC151971.8 AC151971.2 Treh Phldb1 AC151971.6 Gm24166 Arcn1 AC142113.2 Ift46 Tmem25 AC142113.1 Ttc36 Kmt2a AC061963.2 AC061963.1 Gm26249 Atp5l AC061963.3 Ube4a AC061963.4 Cd3g Cd3d Cd3e AC122305.3
chr10:4000001-4500000	4.7496	Mthfd1l Gm25515 Gm25369 AC117205.1 Akap12 Zbtb2 Gm21781 Rmnd1 Gm16153 Armt1 Ccdc170 Gm22739
chr13:55000001-55500000	4.7496	Unc5a Hk3 Uimc1 Gm6344 Zfp346 AC123709.1 Gm17617 Fgfr4 Nsd1 AC160958.1 Rab24 Prelid1 Mxd3 Lman2 Rgs14 Slc34a1 Pfn3 F12 Grk6 Mir6943 Prr7 Dbn1 Mir6944 Pdlim7
chr19:46500001-47000000	4.7215	Trim8 Arl3 Sfxn2 Wbp1l Cyp17a1 Gm6967 Borcs7 As3mt Cnnm2 Nt5c2
chr1:164500001-165000000	4.66529	Gm26685 D630023O14Rik Gm37754 Gm37853 Gm37184 Gm36945 Dpt Gm32569 Gm20743 Gm37403 Xcl1 1700029M03Rik
chr4:135000001-135500000	4.66529	Gm16225 Runx3 Gm16224 Clic4 Gm12983 Gm12984 Gm12982 Srrm1 Ncmap Gm12991 Gm12990 Rcan3 Mir700 Gm15979 Nipal3 Gm37270 Stpg1
chr11:100500001-101000000	4.66529	Acly Ttc25 Cnp Dnajc7 Nkiras2 Zfp385c Gm44544 Dhx58os Dhx58 Kat2a Hspb9 Rab5c Kcnh4 Hcrt Ghdc Gm24358 Stat5b Stat5a Stat3 Cavin1
chr14:30000001-30500000	4.66529	Actr8 Il17rb Chdh CT009536.2 Cacna1d AC154669.1 AC154305.3 AC154305.1 AC154305.2 AC154305.4 Dcp1a
chr12:112500001-113000000	4.63719	Tmem179 Inf2 Adssl1 Siva1 Akt1 Mir6939 Zbtb42 Gm30238 Cep170b Mir6940 AC124353.1 Pld4 Ahnak2 BC022687 Cdca4 Gpr132 AC160929.2 AC160929.1 Jag2 Mir6941 Nudt14 Gm26583 Brf1 AC073562.1 Btbd6 9230104M06Rik
chr15:80000001-80500000	4.63719	Pdgfb Rpl3 Snord83b Gm22077 Snord43 Gm24204 Syngr1 Tab1 Mgat3 Mief1 Atf4 Rps19bp1 Cacna1i Enthd1 Gm23220
chr17:4000001-4500000	4.63719	NA
chr1:87500001-88000000	4.60908	Ngef Neu2 Gm17181 Gm6153 Inpp5d Atg16l1 Gm25395 Scarna6 Sag Dgkd Gm19582 4833421G17Rik Gm38365 Usp40
chr7:128000001-128500000	4.60908	Gm15533 Trim72 Gm19366 Gm5738 Gm9299 Gm22809 Itgam Itgam Gm45700 Itgax Gm17831 Itgad Gm39091 4931431B13Rik Cox6a2 Gm44850 9130023H24Rik Armc5 Tgfb1i1 Slc5a2 BC017158 Mir3103 Gm6916 Gm44650 Rgs10 Gm15503 Tial1 Gm32816 Gm24365 Gm40457
chr5:65500001-66000000	4.58098	Smim14 Gm42725 Ube2k Gm40309 Gm42726 Pds5a Gm42727 Gm42729 Gm24399 Gm42728 C030017G13Rik N4bp2os N4bp2 Gm24346 Gm42648 Gm42645 Gm42646 Gm43004 Rhoh Gm43769 Chrna9 4930480C01Rik Gm43771 9130230L23Rik Gm25952
chr9:71000001-71500000	4.58098	Aqp9 AC098716.2 AC098716.1 Aldh1a2 AC167017.1 Polr2m Gcom1
chr13:52000001-52500000	4.58098	Gm37872 CT010575.1 CT010575.2 CT010575.3
chr13:45000001-45500000	4.58098	Dtnbp1 Gm23104 Hsp25-ps1 Gm9817 AC159210.1 Gm8513 AC165254.1 AC165254.2 Gm23755 Mylip AC154521.1 Gm23387
chr1:14000001-14500000	4.52477	Gm37400 Eya1 Gm22616 Gm37444
chr1:183000001-183500000	4.52477	Gm24975 Disp1 BC085271 Brox Aida Mia3 Gm37339 Taf1a Gm37986 Hhipl2 Gm37214
chr12:32000001-32500000	4.52477	Prkar2b CT010463.2 CT010463.1 Pik3cg AC140314.1 AC140314.2 Gm23875 Ccdc71l AC155255.2 AC155255.1
chr9:7000001-7500000	4.49667	Dync2h1 Dcun1d5 AC174457.1 Mmp13 Mmp12 Mmp1b Mmp3 Mmp1a
chr11:6000001-6500000	4.49667	Camk2b Nudcd3 Rps15a-ps6 Gm11969 A730071L15Rik Npc1l1 Gm11401 Ddx56 Tmed4 n-R5s67 Ogdh Zmiz2 Mir7651 Ppia H2afv Gm11970 Gm11971 Gm11972 Purb Gm22123 Gm11973
chr17:46500001-47000000	4.49667	Gm26904 Cul9 Srf Mir6976 Ptk7 Klc4 Mrpl2 Cul7 Rrp36 Klhdc3 Mea1 Ppp2r5d Pex6 Gnmt Cnpy3 Ptcra 2310039H08Rik Rpl7l1 Bicral Tbcc Prph2 Ubr2 Gm23657
chr4:134000001-134500000	4.46856	Dhdds Lin28a Gm13061 Zfp683 Crybg2 Cd52 Ubxn11 Sh3bgrl3 Cep85 Gm27619 Gm7534 Gm13131 Catsper4 Cnksr1 Zfp593 E130218I03Rik Gm30191 Grrp1 Pdik1l Trim63 Gm13195 Slc30a2 Extl1 Pafah2 1700021N21Rik Stmn1 Gm23634 Gm13250 Paqr7
chr5:122500001-123000000	4.46856	Atp2a2 Gm43361 Gm22965 Ift81 Gm43541 Gm43301 P2rx7 Mir8115 Gm10064 P2rx4 Camkk2 Gm43684 Anapc5 Rnf34 Kdm2b Gm43411 Gm44574 A930024E05Rik
chr8:46500001-47000000	4.44046	Acsl1 Cenpu Primpol Gm45607 Casp3 Gm16675 Irf2 Gm45479 Gm31172 Gm45481 1700011L03Rik Enpp6 Gm45600
chr9:57000001-57500000	4.44046	Ptpn9 Gm10658 Sin3a 2700012I20Rik Man2c1os Man2c1 Neil1 Commd4 1700041C23Rik Trcg1 1700017B05Rik AC122447.1 Gm5121 Ppcdc Scamp5 AC125321.1 AC125321.2 Gm6166
chr11:86000001-86500000	4.41235	Brip1 Atp5l-ps2 Brip1os Ints2 Med13 Gm25427 Gm23667 Gm26439 Rnft1 Rps6kb1
chr15:82000001-82500000	4.41235	Xrcc6 Desi1 Snu13 4930407I10Rik Mei1 Ccdc134 Srebf2 Mir33 Shisa8 Tnfrsf13c Cenpm 1500009C09Rik Sept3 Wbp2nl Naga Fam109b Smdt1 n-R5s41 Ndufa6 Cyp2d22 Cyp2d11 Mir7684 Cyp2d10 Gm27331 Gm25990 Cyp2d9 Gm27622
chr17:73000001-73500000	4.41235	Lclat1 Gm9311 Gm25406 Capn13 Galnt14
chr2:35000001-35500000	4.38425	Hc Gm13449 AI182371 Cntrl Rab14 Gm13605 Gsn Gm43128 Stom Gm13443 4930568D16Rik 4930402F06Rik Ggta1 Gm43761 Gm13444 Gm13445
chr15:98500001-99000000	4.38425	Olfr279 Kansl2 Snora34 Mir1291 Snora2b Ccnt1 9330020H09Rik 4930415O20Rik Gm29331 Adcy6 Cacnb3 Ddx23 Rnd1 Ccdc65 Fkbp11 Arf3 Wnt10b Wnt1 Ddn B130046B21Rik Prkag1 Kmt2d Rhebl1 Dhh Lmbr1l Tuba1b Tuba1a 4930578M01Rik
chr7:16000001-16500000	4.35615	Bicra Zfp541 Napa Kptn Slc8a2 Meis3 Dhx34 Gm45409 C5ar2 Gm26473 C5ar1 Inafm1 Ccdc9 Bbc3 Sae1 Zc3h4 Gm45508 Gm45509 Gm45510 Tmem160 Npas1 n-R5s151 Arhgap35 Gm17826
chr15:74500001-75000000	4.35615	Adgrb1 Gm26117 Mroh4 Arc Jrk 4933427E11Rik Psca Gm28976 Them6 Slurp1 Lypd2 Slurp2 Lynx1 Ly6d D730001G18Rik Gm17189 Ly6k Gml Gml2 Cyp11b1 Cyp11b2 2010109I03Rik Gm6610 Gm29126 Ly6e Ly6i Gm8000 Gm37042 Ly6a
chr17:32000001-32500000	4.35615	Hsf2bp Gm25883 Rrp1b Pdxk-ps Gm17276 Notch3 Ephx3 Brd4 Gm26549 Akap8 Akap8l Wiz Gm26858 Gm22201 Rasal3 Pglyrp2 Cyp4f39
chr19:41500001-42000000	4.35615	Lcor Gm340 Mir8091 AI606181 Slit1 Gm22601 Arhgap19 Frat1 Frat2 Rrp12 Pgam1 Exosc1 Zdhhc16 Mms19 Gm23113 Ubtd1
chr19:44500001-45000000	4.35615	Wnt8b Sec31b Gm20538 Ndufb8 Hif1an Gm26644 Pax2 Gm20395 Mir6405 1700039E22Rik Slf2 Gm25482 Sema4g
chr2:33000001-33500000	4.32804	Garnl3 Gm38299 Ralgps1 Gm13528 Gm23546 Angptl2 Gm13537 Gm25998 Zbtb34 Gm13536 Zbtb43 Gm13530
chr11:78500001-79000000	4.32804	Vtn Sebox Tmem199 Poldip2 Tnfaip1 Ift20 Tmem97 D11Bhm181e Gm22947 Nlk Gm17235 Gm11196 Gm11197 Fam58b Gm23840 Gm23219 Lyrm9 Nos2 Lgals9
chr12:85500001-86000000	4.32804	AC145740.1 AC115037.1 Jdp2 AC115037.2 Batf n-R5s64 AC117240.1 AC117240.2 Mfsd7c Erg28 Ttll5 Gm26531
chr13:43500001-44000000	4.32804	AC124171.3 AC124171.2 AC124171.1 Mcur1 Rnf182 AC124465.1 Gm20751 Cd83 AC091785.3 AC091785.2 Gm23117 AC091785.1
chr19:11500001-12000000	4.32804	Gm8369 Gm19261 Ms4a6b Ms4a4d Gm10212 Gm38275 Ms4a6d Gm24599 Ms4a2 Ms4a3 Oosp2 Oosp1 Gm26183 Gm25443 Oosp3 Gm19224 Gif Mrpl16 Stx3 Olfr1417 Olfr1418 Gm45119 Olfr1419 Gm6365 Olfr1420 Patl1 Mir6994 Gm22272 Osbp
chr4:59000001-59500000	4.29994	Dnajc25 Gm20503 Gng10 AI481877 Gm12593 Gm12594 Rpsa-ps11 Ugcg Gm12596 Susd1 Gm12527 Ptbp3
chr10:118500001-119000000	4.29994	AC153495.1 AC160028.1 AC160028.3 AC160028.2 AC160028.4 Dyrk2 4932442E05Rik AC154039.1 Gm26976 AC154039.2
chr14:30500001-31000000	4.29994	Dcp1a Tkt Mir3076 Prkcd AC154646.1 Rft1 Sfmbt1 Tmem110 Mustn1 Itih4 Itih3 Itih1 Nek4 Spcs1
chr15:35500001-36000000	4.29994	Vps13b Mir599 Mir875 Cox6c
chr12:115500001-116000000	4.27183	Ighv1-64 Ighv8-10 Gm18340 Ighv1-65 Gm9238 Ighv8-11 Rpl7a-ps2 Ighv1-66 Ighv1-67 Ighv1-68 Gm5660 Gm9245 Ighv1-69 Ighv8-12 Gm6105 Gm44782 Ighv1-70 Mir6388 Ighv1-71 Ighv1-72 Ighv8-13 Gm9251 Ighv1-73 Ighv1-74 Ighv8-14 Gm18341 Gm19843 Ighv1-75 Ighv8-15 Ighv1-76 Ighv8-16 Ighv1-77 Ighv1-78 Gm42643 Gm5034 Ighv1-79 Gm9256 Ighv1-80 Ighv1-81 Gm42990 Olfr241-ps1 Ighv1-82 Ighv1-83 Ighv1-84 Gm9260
chr2:3500001-4000000	4.24373	Hspa14 Gm45902 Cdnf Gm13186 Gm13182 Fam107b Gm13183 Gm13181 Gm13185 Gm13180 Gm13191
chr4:58500001-59000000	4.24373	Lpar1 Gm12578 Gm12579 Gm12580 Olfr267 AI314180 Gm26400 Zkscan16 Ptgr1 Dnajc25
chr8:120500001-121000000	4.24373	Gm20388 Gse1 Gm26971 1700016A09Rik Mir7687 Gins2 Gm10614 Gm45834 Gm26739 1190005I06Rik Gm27021 Gm26537 Emc8 Cox4i1 Gm33142 Gm24239 Gm18709 Irf8 Gm26878
chr11:116000001-116500000	4.24373	Itgb4 Galk1 H3f3b Unk Unc13d Wbp2 Trim47 Trim65 Mrpl38 Fbf1 Gm26413 Gm26413 Acox1 Ten1 Cdk3-ps Evpl Srp68 Galr2 Exoc7 Gm26730 n-R5s74 Foxj1 Rnf157 Rps11-ps2 Ubald2 Qrich2 Gm11739 Prpsap1
chr17:84000001-84500000	4.24373	Gm37549 Zfp36l2 Thada Gm24492 Gm24722
chr15:97000001-97500000	4.21563	Slc38a4 Amigo2 Pced1b
chr17:46000001-46500000	4.21563	Vegfa Mrps18a Rsph9 Mad2l1bp Gtpbp2 Polh Xpo5 Mir693 Gm22474 Polr1c Yipf3 Lrrc73 Tjap1 Gm26785 Dlk2 Abcc10 Zfp318 Gm23037 Crip3 Slc22a7 Gm5093 Ttbk1 Gm26904 AC151275.1 Dnph1
chr11:98500001-99000000	4.18752	Ikzf3 Zpbp2 Ormdl3 Lrrc3c Gm12355 Gsdma3 Gsdma2 Gsdma Psmd3 Gm12356 Csf3 Med24 Gm22059 Thra Nr1d1 Msl1 Gm12359 Casc3 Rapgefl1 Wipf2 Gm23640 Cdc6 Rara Gm22061 Gjd3 Top2a Gm26394
chr11:68500001-69000000	4.18752	Pik3r6 Mfsd6l Ccdc42os Ccdc42 Myh10 Ndel1 Rnf222 Rpl26 Gm22608 Odf4 Arhgef15 Slc25a35 Rangrf Pfas Mir3062 Gm25819
chr6:52000001-52500000	4.15942	Skap2 Gm44077 Halr1 Rps8-ps3 Rps19-ps14 Hoxa1 Hotairm1 Gm27867 Gm27861 Gm27868 Gm27477 Hoxa2 Gm28308 Hoxaas2 Hoxa3 Gm15050 Hoxaas3 5730596B20Rik Gm29430 Hoxa4 Hoxa5 Hoxa6 Hoxa7 Hoxa9 Mir196b Hoxa10 Hoxa11 Hoxa11os Gm28032 Gm27492 Gm27695 Gm27817 Gm27454 Gm27543 9530018H14Rik Hoxa13 Gm27280 Gm27985 Hottip Gm27383 Gm27866 Gm44294 Evx1os Evx1 Gm8129 Gm15054 1700094M24Rik
chr10:117500001-118000000	4.15942	AC132139.2 AC132139.1 Kifc5c-ps AC132139.3 Cpm Gm25709 Mdm2 Slc35e3 Nup107 AC135019.2 Rap1b AC135019.3 AC135019.1 AC160146.1
chr12:99500001-100000000	4.15942	Foxn3 Gm26839 AC133083.3 AC133083.4 1700064M15Rik AC133083.1 AC133083.2 Efcab11 AC155266.1 AC160931.4 AC160931.1 AC160931.3 Tdp1 AC160931.2 Kcnk13 Gm23291
chr2:34000001-34500000	4.13131	C230014O12Rik Gm38389 Pbx3 C79798 Mapkap1 Gm13407 Gm13406
chr6:52500001-53000000	4.13131	1700094M24Rik Gm44028 Hibadh Gm44445 Gm44434 Gm24355 Gm43966 Tax1bp1 Gm43967 Jazf1 Gm15572
chr6:120500001-121000000	4.13131	Hdhd5 Gm20692 Gm24391 1700072O05Rik Gm44074 Gm44124 Cecr2 Slc25a18 Atp6v1e1 Gm25193 Bcl2l13 Bid Gm17812 Gm44260 Mical3 Gm43916 Gm43915
chr12:8500001-9000000	4.13131	Rhob AC117236.1 Slc7a15 Pum2 Gm4755 Sdc1 9930038B18Rik AC140354.1 Laptm4a Matn3 Wdr35
chr12:84500001-85000000	4.13131	Lin52 Vsx2 Abcd4 Vrtn Syndig1l AC159641.1 Npc2 Isca2 Ltbp2 D030025P21Rik CR974585.1 Gm17139 Arel1 Gm17193 Fcf1 Ylpm1
chr19:58000001-58500000	4.13131	Atrnl1 Mir5623 Gm16277 Gfra1
chr2:34500001-35000000	4.10321	Mapkap1 Gm13408 Gm13414 Gapvd1 Hspa5 Rabepk Fbxw2 Gm13419 Gm34653 Psmd5 Cutal Phf19 Gm13448 Gm24905 Traf1 Gm13450 Hc Gm13449
chr18:4500001-5000000	4.10321	Jcad Gm10556 Svil
chr18:53500001-54000000	4.0189	Prdm6 Cep120 Csnk1g3 Gm5507
chr6:8000001-8500000	3.99079	Col28a1 Mios Rpa3 Umad1 Gm45062 Gm16055 Gm8428 Gm16043 Gm24059 A430035B10Rik
chr11:16500001-17000000	3.99079	Sec61g Akt2-ps Gm12663 Gm12664 Gm24714 Gm25698 Egfr Egfros Eldr Fbxo48 Plek
chr11:75500001-76000000	3.99079	Prpf8 Rilp Scarf1 Gm45606 Slc43a2 Mir3971 Pitpna 4931413K12Rik Gm12338 Inpp5k Myo1c Crk Ywhae Gm26836 Doc2b Gm12339 Rph3al Gm16075 1700016K19Rik
chr11:79500001-80000000	3.99079	Nf1 Omg Evi2 Evi2b Evi2a Rab11fip4 Gm23293 Rab11fip4os1 Gm25867 Gm24887 Rab11fip4os2 Gm11205 Mir193a Mir365-2 9130204K15Rik Gm24454 Gm11203 Gm11204 Utp6 Suz12
chr17:45000001-45500000	3.99079	Supt3 Gm24979 Cdc5l B230354K17Rik Spats1 Gm9104
chr19:55500001-56000000	3.99079	Vti1a 4930552P12Rik Tcf7l2 Ppnr
chr19:34500001-35000000	3.93458	Lipa Ifit2 Ifit3 Ifit1bl1 Ifit3b Ifit1bl2 Ifit1 Slc16a12 Gm27476 Gm22082 Pank1 Mir107 Kif20b Mir1950
chr2:26000001-26500000	3.90648	Ubac1 Nacc2 Gm13554 Tmem250-ps 1810012K08Rik Gm13553 Lhx3 Gm27196 Qsox2 Ccdc187 Gpsm1 Dnlz Card9 Gm13562 Snapc4 Gm13563 Sdccag3 Pmpca Inpp5e Sec16a 0610009E02Rik Gm13568 Notch1 Mir6996
chr3:59000001-59500000	3.90648	Gm27793 Gm43570 Med12l Gpr171 P2ry14 Gpr87 P2ry13 P2ry12 Gm43589 Igsf10 Gm38186 Gm37715 Gm8276 Gm38288 Gm37771
chr13:51500001-52000000	3.90648	Shc3 Cks2 Gm22806 Secisbp2 Gm15440 Sema4d Gm23566 Gadd45g Gm26651
chr15:37500001-38000000	3.90648	Ncald Gm24833 Gm15942 Gm15940 Rps19-ps5 Rrm2b Gm3362 Ubr5
chr18:39000001-39500000	3.90648	Arhgap26 Gm15336 Gm15333 Gm15337 Nr3c1
chr12:34500001-35000000	3.87838	Hdac9 AC154903.1 4921508M14Rik Gm24429 Prps1l1
chr18:65000001-65500000	3.87838	Nedd4l Mir122 Alpk2 Gm22567 Malt1
chr9:21000001-21500000	3.82217	Mrpl4 Icam1 AC159314.1 Icam4 Icam5 Mir1900 Gm26592 Zglp1 AC163637.2 Raver1 Fdx1l Raver1 Mir7082 1700084C06Rik Tyk2 Cdc37 Pde4a Gm16754 Keap1 S1pr5 AC163637.1 Atg4d Kri1 Cdkn2d Ap1m2 AC122525.2 Slc44a2 AC122525.1 Ilf3 Gm16853 Qtrt1 Dnm2 Mir199a-1
chr4:136000001-136500000	3.76596	Eloa Gm13008 Gm24362 Rpl11 Gm13009 Gm26001 Id3 E2f2 Asap3 Tcea3 Zfp46 Gm13013 Hnrnpr Gm27022 Htr1d 6030445D17Rik Luzp1
chr13:112000001-112500000	3.76596	Gm15323 AC160991.1 AC160991.2 Gm37427 Ankrd55 Gm22768 AC154639.1 AC159196.2 AC159196.3 AC159196.1 Il6st
chr15:59000001-59500000	3.76596	Mtss1 Gm5045 Zfp572 Sqle Washc5 Nsmce2
chr9:58000001-58500000	3.73785	Gm17322 Cyp11a1 Ccdc33 Gm16130 Stra6 Gm16131 Islr AC160976.1 Islr2 1600029O15Rik Pml Mir6385 Stoml1 Loxl1 Tbc1d21 1700072B07Rik 4930461G14Rik 6030419C18Rik
chr9:70000001-70500000	3.73785	Bnip2 Gtf2a2 Gcnt3 AC157950.2 AC157950.1 Fam81a Gm24257 Gm26849 Myo1e Mir5626 Ccnb2 Rnf111 Gm24615
chr14:76500001-77000000	3.68165	Tsc22d1 4930444M15Rik Serp2 1700108F19Rik
chr2:31500001-32000000	3.65354	Ass1 Gm13426 Fubp3 Mir6998 Gm13425 Prdm12 Gm13424 Exosc2 Gm13427 Abl1 Qrfp Fibcd1 Gm13441 Lamc3 Aif1l Gm13442 Nup214 Gm13608
chr12:80000001-80500000	3.65354	AC108401.1 AC108401.2 Zfp36l1 Gm26669 AC108401.3 2310015A10Rik Actn1 AC108401.4 CT030161.3 CT030161.2 Dcaf5 Mir1843a Scarna3b CT030161.1 AC163282.1 Exd2
Igl Thymus
Bins	z-score	Genes
chr19:54500001-55000000	10.3142	NA
chr19:17500001-18000000	10.0332	Pcsk5 Gm22880 Gm23063 Gm23061
chr19:48000001-48500000	8.31883	Cfap58 Sorcs3 Gm23857
chr19:50000001-50500000	7.89727	Rpl13a-ps1 Sorcs1 Gm27749 Gm45352
chr19:13000001-13500000	7.86917	Olfr1451 AC121964.1 Olfr1453 Olfr1454 Olfr1455-ps1 Olfr1456-ps1 Olfr1457 Olfr1458 Olfr1459 Olfr1460-ps1 Olfr1461 Olfr1462 Olfr1463 Olfr1464-ps1 Gm22443 Olfr1465 Olfr1466 Olfr1467 Olfr1468-ps1 Gm44849 Olfr1469 Olfr1470-ps1 Olfr1471 Olfr1472 Olfr1473-ps1 Olfr1474 Olfr1475 Olfr1476-ps1
chr19:35500001-36000000	7.84106	Gm22853 Gm25611 A830019P07Rik Htr7
chr19:43000001-43500000	7.56002	Hpse2 Gm22135 Gm6776 AC140375.2 Cnnm1 AC140375.1 Got1
chr19:49000001-49500000	7.3914	NA
chr19:26000001-26500000	7.3914	Gm25176
chr19:7500001-8000000	7.36329	Atl3 Pla2g16 Lgals12 Hrasls5 Gm16437 Slc22a19 Gm15967 Gm15968 Slc22a26 Slc22a27 Gm24951
chr19:25500001-26000000	7.27898	Dmrt1 Dmrt3 2610016A17Rik Dmrt2 Gm8825
chr19:22000001-22500000	6.96983	Trpm3 Gm22506 Gm27151
chr19:22500001-23000000	6.82931	Trpm3 Mir204
chr19:15000001-15500000	6.52017	NA
chr19:49500001-50000000	6.49206	Gm27935
chr19:23500001-24000000	6.43585	1700028P14Rik Gm9493 Gm22144 Gm21542 Gm6563 Ptar1 Gm9938 Apba1 Fam189a2
chr19:20500001-21000000	6.43585	Aldh1a1 AC152162.1 Gm6684 Aldh1a7 Tmc1
chr19:18500001-19000000	6.37965	Ostf1 Gm8250 Nmrk1 Carnmt1 D030056L22Rik Gm23238 Trpm6 Gm24190 Rorb
chr19:8000001-8500000	6.35154	Slc22a28 Slc22a29 Slc22a30 Gm8189
chr19:15500001-16000000	5.98619	Gm24319 Psat1 Gm3329 Cep78 C130060C02Rik
chr19:18000001-18500000	5.95808	NA
chr17:3500001-4000000	4.66529	Tiam2 Tfb1m Cldn20 Nox3
chr14:17000001-17500000	4.0189	AC138667.1 AC138667.2
chr5:4500001-5000000	3.93458	Fzd1 Gm15750 Gm42744 Gm44483 Cdk14 Gm43112 Gm43113 Gm25037 Gm43111 Gm22897 Gm22897
chr10:10500001-11000000	3.93458	Rab32 Gm5177 Gm23601 Gm10944 Grm1 AC155834.2 AC155834.1
chr17:10500001-11000000	3.93458	Pacrg Gm16168 Gm16169 Park2 Gm3145
chr15:41000001-41500000	3.79406	Zfpm2 4930555K19Rik Oxr1
chr10:16500001-17000000	3.68165	AC160061.1 AC153975.3 AC153975.1 AC153975.2 Gm20125
chr18:7000001-7500000	3.68165	Mkx Armc4 Mpp7
Igl RagBal
Bins	z-score	Genes
chr11:44500001-45000000	6.40775	Rnf145 4930597A21Rik Gm37695 Ebf1 Gm12158
chr4:44500001-45000000	5.78946	Pax5 Mir5120 Gm12462 4930517J16Rik 5730488B01Rik Gm12463 Zcchc7 Gm22639 Gm12678 Gm12493 Gm12679 Grhpr Zbtb5
chr15:9500001-10000000	5.78946	Il7r Spef2
chr19:58000001-58500000	5.67704	Atrnl1 Mir5623 Gm16277 Gfra1
chr18:35000001-35500000	5.11496	Ctnna1 Lrrtm2 Sil1
chr15:10000001-10500000	4.94633	Gm26350 Prlr Gm21973 Agxt2 Dnajc21 Brix1 Rad1
chr11:11500001-12000000	4.89013	4930415F15Rik Gm11998 4930512M02Rik Gm11999 Ikzf1 Gm12000 Fignl1 Ddc 1700042O10Rik Gm25058 Grb10
chr3:52000001-52500000	4.60908	Maml3 Gm37465 C130089K02Rik 5430420F09Rik Gm37202 Gm30074 Gm38132 Gm37170 Olfr1398-ps1 Foxo1 Gm20402 Gm38034 Gm38098
chr19:8000001-8500000	4.32804	Slc22a28 Slc22a29 Slc22a30 Gm8189
chr19:32000001-32500000	4.27183	Asah2 Sgms1 2700046G09Rik Rpl9-ps6 Minpp1
chr12:77000001-77500000	4.15942	AC124556.2 AC133174.1 Gm22696 AC159296.1 Fut8 Gm24775 Gm25926
chr13:44000001-44500000	4.10321	AC098839.1 AC098839.2 Gm5083 AC098839.3 AC159239.1 AC159239.3 AC159239.2 AC167012.1 Gm27007 Gm27036 1700029N11Rik AC159261.1
chr19:59500001-60000000	4.10321	2700089I24Rik Gm17203 Rab11fip2 Gm4219
chr3:52500001-53000000	4.047	Gm30173 Gm10293 Gm22798 Gm2447 Gm30292 Gm20750 Gm37007 Cog6
chr10:21000001-21500000	4.047	Ahi1 AC117639.1 AC117639.2 AC153556.3 Myb Gm26577 AC153556.1 AC153556.2 AC153556.4 Gm2467 Hbs1l AC153557.3 Aldh8a1 AC153557.2 1700021A07Rik AC153557.1 AC156950.1
chr11:84000001-84500000	4.047	Synrg Dusp14 Tada2a Acaca Gm11437 Gm37391 Aatf
chr12:113000001-113500000	3.99079	Brf1 9230104M06Rik Pacs2 Gm44471 Tex22 Mta1 Crip2 Crip1 4930427A07Rik Gm43310 Tmem121 Gm25622 Igha Ighe Ighg2c Ighg2b Gm37944 Ighg1 Ighg3 Gm17421 Gm9134 Gm9136 Gm5190 Ighd Ighm Gm25747 Gm24022 Gm24022 Gm22175 Ighj4 Ighj3 Ighj2 Ighj1 Ighd4-1 Ighd3-2 Ighd5-6 Ighd2-8 Ighd5-5 Ighd2-7 Ighd5-8 Ighd5-4 Ighd2-6 Ighd5-7 Ighd5-3 Ighd2-5 Gm37327 Ighd5-2 Ighd2-4 Ighd6-2 Gm37227 Ighd2-3 Ighd6-1 Ighd1-1 Adam6b
chr13:28500001-29000000	3.93458	2610307P16Rik Gm6081 Mir6368 Gm11362 AL606528.1 Gm26735 Sox4
chr17:30000001-30500000	3.82217	Zfand3 Btbd9 Gm25049 Gm9874
chr11:45000001-45500000	3.65354	Ebf1 Gm12159 Gm12160 Gm38087 Gm37312 Gm12161 Gm12162
Bach2 RagMom
Bins	z-score	Genes
chr17:44500001-45000000	10.2861	Runx2 Runx2os3 n-R5s27 Runx2os2 Runx2os1 Supt3
chr15:9500001-10000000	8.88092	Il7r Spef2
chr12:79500001-80000000	8.03779	Rad51b AC122832.3 AC122832.2 AC122832.1
chr3:37500001-38000000	7.98158	Spata5 Gm12564 Gm12565 4930594O21Rik Gm42922 Spry1 Gm43820 Gm43414 Gm5148 Rps23-ps1 Rpl31-ps15 Gm42921 Gm26404 Gm42752 Gm42753 Gm20755 Gm7799 Gm42751 Gm22899
chr18:35000001-35500000	7.30708	Ctnna1 Lrrtm2 Sil1
chr14:21000001-21500000	7.25087	Vcl Ap3m1 Adk Gm26372 AC115122.1 Gm25864 Kat6b
chr17:4500001-5000000	7.25087	Gm23186 Arid1b
chr10:20500001-21000000	7.19467	Pde7b Gm17229 Gm17230 AC153897.1 AC153897.2 Ahi1
chr9:14000001-14500000	6.68879	AC154826.2 AC154826.1 AC154264.3 AC154264.2 AC154264.1 Sesn3 CT485606.2 Endod1 CT485606.1 CT485606.3 CT485607.2 CT485607.1 Kdm4dl Kdm4d
chr9:61000001-61500000	6.63258	AC160562.2 AC160562.1 AC160394.3 AC160394.2 AC160394.4 AC160394.5 AC160394.1 AC122220.1 AC122220.2 Gm10655 Tle3 AC126672.1 AC126672.2
chr10:21500001-22000000	6.57637	1700020N01Rik Gm5420 Gm29323 Platr6 Gm23839 Sgk1
chr16:24500001-25000000	6.57637	Lpp Mir28a Gm22672
chr16:24000001-24500000	6.52017	Lppos Lpp Gm24440
chr8:10500001-11000000	6.40775	Myo16 5330413D20Rik Gm44786 Gm44785 Gm44784 Gm45045 Gm39129 Rps16-ps3 Gm32540 B930025P03Rik Gm45044 Gm2814 4833411C07Rik 3930402G23Rik Gm45042 Gm44955 Gm44956 Irs2
chr19:32000001-32500000	6.40775	Asah2 Sgms1 2700046G09Rik Rpl9-ps6 Minpp1
chr19:33000001-33500000	6.18292	Rnls Mir3970 Gm7237 Lipo5 Lipo4
chr11:11500001-12000000	6.18292	4930415F15Rik Gm11998 4930512M02Rik Gm11999 Ikzf1 Gm12000 Fignl1 Ddc 1700042O10Rik Gm25058 Grb10
chr11:24000001-24500000	6.12671	Gm44381 A830031A19Rik Gm12063 Bcl11a Gm12064 4930538E20Rik Gm12065 Gm12066 Gm12068 4933430M04Rik
chr17:10000001-10500000	6.12671	Qk 1700110C19Rik Pacrg A230009B12Rik Gm16168
chr19:11000001-11500000	6.12671	Ms4a18 Gm28347 AW112010 Ms4a8a Gm336 1700017D01Rik Gm6501 1700025F22Rik Ms4a13 4930526L06Rik Ms4a12 Ms4a1 Ms4a5 Ms4a14 Ms4a7 Gm28935 Ms4a4a Gm5692 Ms4a4c Gm5511 Ms4a4b Gm37387 Ms4a6c BE692007 Gm8369
chr2:5500001-6000000	5.84567	Camk1d Gm13216 Cdc123 Nudt5 Gm13199 Sec61a2 Gm13267 Dhtkd1 Upf2
chr18:39500001-40000000	5.84567	Pabpc2
chr12:8500001-9000000	5.78946	Rhob AC117236.1 Slc7a15 Pum2 Gm4755 Sdc1 9930038B18Rik AC140354.1 Laptm4a Matn3 Wdr35
chr18:39000001-39500000	5.73325	Arhgap26 Gm15336 Gm15333 Gm15337 Nr3c1
chr10:19500001-20000000	5.67704	AC153862.2 AC153862.1 Ifngr1 Il22ra2 9230106D20Rik Il20ra AC153891.1 Gm25256 Slc35d3 Pex7 AC171277.1 Map3k5
chr11:5000001-5500000	5.67704	Ap1b1 AL645522.1 Gm24958 Gas2l1 Rasl10a Ewsr1 Rhbdd3 Emid1 Kremen1 Gm25142 Znrf3 Gm11962 Gm11963
chr12:25000001-25500000	5.67704	Kidins220 CT010478.3 Id2 CT010478.1 CT010478.2 AC116680.1 AC163354.2 AC163354.3 AC163354.1
chr12:114000001-114500000	5.62083	Ighv4-2 Ighv3-2 Ighv11-2 Ighv14-3 Ighv16-1 Ighv6-2 Ighv9-1 Ighv12-1 Ighv9-2 Ighv12-2 Ighv9-3 Ighv7-3 Ighv15-1 Ighv14-4 Gm37838 Ighv3-3 Ighv7-4 Ighv3-4 Ighv3-5 Gm18551 Ighv13-1 Ighv3-6 Ighv9-4 Ighv3-7 Ighv5-21 Ighv3-8 Ighv8-1 Ighv1-1 Ighv13-2 Ighv12-3 Ighv6-3 Ighv6-4 Ighv6-5 Ighv6-6 Ighv6-7 Ighv8-2 Ighv1-2 Mir7094-1 Ighv10-1 Ighv1-3 Ighv1-4 Ighv10-2
chr14:25000001-25500000	5.50842	AC154461.3 AC154461.6 AC154461.4 AC154461.2 AC154461.1 AC154461.5 Zmiz1os1 Gm26660 AC157650.1 Zmiz1 AC157650.3 AC157650.2
chr19:16000001-16500000	5.50842	C130060C02Rik Gnaq E030024N20Rik Gm10819 Gm17068 Mir496b Gna14
chr3:9500001-10000000	5.45221	Zfp704 Gm17806 Pag1 Gm16337 Gm24786 Gm6236 Gm17877
chr10:4500001-5000000	5.45221	Ccdc170 AC158617.1 Esr1
chr10:18500001-19000000	5.45221	Nhsl1 Hebp2 AC153561.1 Arfgef3 AC158630.3 Gm4922 AC158630.1 Perp AC158630.2
chr12:116000001-116500000	5.45221	Ighv1-85 Ighv1-86 Zfp386 Vipr2 Gm20658 AC105950.2 Gm44372 AC105950.1 Gm23732 Wdr60 Gm23190 Gm11027 AC104832.1 Esyt2 CT030173.1 Ncapg2 Gm25112 Gm27649 Ptprn2
chr13:37500001-38000000	5.396	CT030182.1 Gm29590 CT009713.5 CT009713.7 CT009713.9 CT009713.6 CT009713.3 CT009713.2 CT009713.10 CT009713.4 CT009713.8 CT009713.1 AC022682.2 Rreb1 AC022682.1 Ssr1
chr2:18500001-19000000	5.28358	Gm13353 Gm13355 Gm13352 Commd3 Bmi1 Spag6 Gm20539 Gm13333 Carlr Pip4k2a 4930426L09Rik
chr6:30500001-31000000	5.22738	Tmem209 Ssmem1 Cpa2 Cpa4 Gm13781 Cpa5 Cpa1 Cep41 Gm13782 Gm14528 Mest Gm27522 Gm44296 Gm27568 Mir335 Copg2 4930412F09Rik Tsga13 Klf14
chr10:17000001-17500000	5.17117	Gm20125 Gm25382 AC153370.1 AC153370.2
chr17:5000001-5500000	5.17117	Arid1b Gm15599 Gm29050 Tmem242 Ldhal6b Gm22475 Zdhhc14
chr12:31500001-32000000	5.11496	Gm29541 Slc26a4 AC123618.1 Bcap29 Dus4l Cog5 Gpr22 AC125020.2 AC125020.3 AC125020.1 Gm25913 Hbp1 Prkar2b
chr17:5500001-6000000	5.11496	Zdhhc14 3300005D01Rik Gm10231 Gm26595 Gm26622 Snx9 Synj2
chr12:114500001-115000000	5.05875	Ighv1-5 Mir7094-2 Ighv10-3 Ighv1-6 Ighv1-7 Ighv10-4 Ighv1-8 Ighv15-2 Ighv1-9 Ighv1-10 Ighv1-11 Ighv1-12 Ighv1-13 Ighv1-13 Ighv1-14 Ighv1-15 Ighv1-16 Ighv1-17-1 Ighv1-17 Ighv1-18 Ighv1-19-1 Ighv1-19 Ighv1-20 Ighv1-21-1 Ighv1-21 Ighv1-22 Ighv1-23 Ighv1-24 Ighv1-25 Ighv1-26 Ighv1-27 Ighv1-28 Ighv1-29 Ighv1-30 Ighv1-31 Ighv1-32 Ighv1-33 Ighv1-34 Ighv1-35 Ighv1-36 Ighv1-37 Ighv1-38 Ighv1-39 Ighv1-40 I…
chr6:28500001-29000000	5.00254	Snd1 Gm37321 Gm37978 Lrrc4 Gm37940 Gm3294
chr15:36500001-37000000	4.89013	Snx31 Gm44310 Pabpc1 Ywhaz Gm25303 Gm10384 Zfp706
chr3:52500001-53000000	4.83392	Gm30173 Gm10293 Gm22798 Gm2447 Gm30292 Gm20750 Gm37007 Cog6
chr11:8500001-9000000	4.83392	Tns3 Gm11990 Pkd1l1 Gm11991 Hus1
chr17:4000001-4500000	4.83392	NA
chr6:54000001-54500000	4.7215	4921529L05Rik Chn2 9530036M11Rik Gm15526 Gm15527 9130019P16Rik Prr15 Wipf3 Gm44026
chrX:11500001-12000000	4.7215	Gm14515 Gm14513 Gm26314 Rpl23a-ps13 Gm14491 Gm14512
chr3:52000001-52500000	4.66529	Maml3 Gm37465 C130089K02Rik 5430420F09Rik Gm37202 Gm30074 Gm38132 Gm37170 Olfr1398-ps1 Foxo1 Gm20402 Gm38034 Gm38098
chr16:4000001-4500000	4.66529	Slx4 Gm15879 Dnase1 Trap1 Gm23413 Crebbp Gm37186 Gm5766 Adcy9 Gm6142 Srl
chr8:34500001-35000000	4.55288	Gm8268 Gm33968 B930018H19Rik Gm34096 Gm45627 Dusp4 Tnks Gm9939 Gm34368
chr10:20000001-20500000	4.55288	Map3k5 Map7 AC158620.1 AC158620.2 AC153845.3 AC153845.1 Mir6413 4933406P04Rik Bclaf1 Mtfr2 AC153845.2 Pde7b
chr3:21500001-22000000	4.49667	Gm43675 Gm17935 Gm31693 7530428D23Rik Gm43674
chr18:4500001-5000000	4.49667	Jcad Gm10556 Svil
chr19:45000001-45500000	4.49667	Sema4g Mrpl43 Twnk Lzts2 Pdzd7 Sfxn3 Kazald1 Tlx1 Tlx1os Lbx1 Gm29595 Gm29593 Gm29594 Gm28578 AC123058.1 Btrc Gm6807
chr19:4500001-5000000	4.32804	Pcx Lrfn4 Rce1 Mir6986 Gm960 Sptbn2 Gm21992 Rbm4b Gm37206 Rbm4 Rbm14 Gm21844 Ccs Ccdc87 Ctsf Actn3 Zdhhc24 Bbs1 Gm25334 4930533O14Rik Peli3 Mrpl11 Npas4
chr10:19000001-19500000	4.27183	Tnfaip3 AC158622.2 AC158622.5 AC158622.1 AC158622.4 AC158622.3 AC161825.2 AC161825.1 Olig3 AC153862.2
chr17:8500001-9000000	4.21563	Pde10a Gm15425 Gm17087 Gm15426 1700010I14Rik
chr12:4000001-4500000	4.21563	Efr3b CT572999.3 Dnajc27 Adcy3 Cenpo CT572999.2 CT572999.1 Ptrhd1 AC162932.2 AC162932.1 Ncoa1 Gm23756 Gm22343
chr12:77000001-77500000	4.10321	AC124556.2 AC133174.1 Gm22696 AC159296.1 Fut8 Gm24775 Gm25926
chr8:33500001-34000000	4.10321	Tex15 Ppp2cb Ubxn8 Gsr Gm24727 1700104B16Rik Gtf2e2 Smim18 Rbpms Gm26632 Gm26978 Gm45817 Gm39157
chr10:39000001-39500000	3.99079	Lama4 Fam229b Tube1 Wisp3 AC153958.1 AC129016.2 AC129016.1 AC153537.1 Fyn Gm6963
chr13:20000001-20500000	3.93458	Elmo1 AC124183.1 AC132085.1 AC153143.1
chr6:5000001-5500000	3.82217	Ppp1r9a Pon1 Gm44250 Pon3 Pon2 Gm44424 Asb4 Pdk4
chr14:76500001-77000000	3.82217	Tsc22d1 4930444M15Rik Serp2 1700108F19Rik
chr5:3500001-4000000	3.76596	Cdk6 Gm42435 Fam133b Gm43017 n-R5s169 1700109H08Rik Rbm48 2510017J16Rik Pex1 Gm43825 4833413G10Rik Gatad1 Tmbim7 Gm26238 Ankib1 Gm22926 Gm43679 Krit1 Lrrd1 Rps4x-ps Mterf1a Akap9 Wdr46-ps
chr10:37000001-37500000	3.76596	Hdac2 Gm38231 Marcks 5930403N24Rik AC153356.1 Gm26535 AC153957.1
chr9:66000001-66500000	3.65354	Csnk1g1 Ppib Snx22 Snx1 Fam96a Dapk2 Herc1 Gm23428 Gm28379
chr18:38000001-38500000	3.65354	Pcdh1 2010320O07Rik 1700086O06Rik Gm10268 0610009O20Rik Pcdh12 Rnf14 Gm23205 Gnpda1 Gm24690 Ndfip1
Bach2 81X
Bins	z-score	Genes
chr12:114000001-114500000	67.0453	Ighv4-2 Ighv3-2 Ighv11-2 Ighv14-3 Ighv16-1 Ighv6-2 Ighv9-1 Ighv12-1 Ighv9-2 Ighv12-2 Ighv9-3 Ighv7-3 Ighv15-1 Ighv14-4 Gm37838 Ighv3-3 Ighv7-4 Ighv3-4 Ighv3-5 Gm18551 Ighv13-1 Ighv3-6 Ighv9-4 Ighv3-7 Ighv5-21 Ighv3-8 Ighv8-1 Ighv1-1 Ighv13-2 Ighv12-3 Ighv6-3 Ighv6-4 Ighv6-5 Ighv6-6 Ighv6-7 Ighv8-2 Ighv1-2 Mir7094-1 Ighv10-1 Ighv1-3 Ighv1-4 Ighv10-2
chr12:114500001-115000000	63.6054	Ighv1-5 Mir7094-2 Ighv10-3 Ighv1-6 Ighv1-7 Ighv10-4 Ighv1-8 Ighv15-2 Ighv1-9 Ighv1-10 Ighv1-11 Ighv1-12 Ighv1-13 Ighv1-13 Ighv1-14 Ighv1-15 Ighv1-16 Ighv1-17-1 Ighv1-17 Ighv1-18 Ighv1-19-1 Ighv1-19 Ighv1-20 Ighv1-21-1 Ighv1-21 Ighv1-22 Ighv1-23 Ighv1-24 Ighv1-25 Ighv1-26 Ighv1-27 Ighv1-28 Ighv1-29 Ighv1-30 Ighv1-31 Ighv1-32 Ighv1-33 Ighv1-34 Ighv1-35 Ighv1-36 Ighv1-37 Ighv1-38 Ighv1-39 Ighv1-40 I…
chr12:79500001-80000000	52.0264	Rad51b AC122832.3 AC122832.2 AC122832.1
chr12:115000001-115500000	48.2268	Ighv8-3 Ighv8-4 Ighv1-48 Ighv1-49 Ighv8-5 Ighv1-50 Ighv1-51 Ighv1-52 Ighv1-53 Ighv8-6 Gm9227 Ighv1-54 Ighv1-55 Gm7142 Ighv1-56 Gm7019 Ighv8-7 Gm30948 Ighv1-57 Ighv8-8 Ighv1-58 Ighv1-59 Ighv1-60 Ighv1-61 Ighv1-62 Ighv1-62-1 Gm19331 Gm37511 Gm38184 Ighv1-62-2 Ighv1-62-3 Ighv8-9 Gm9236 Ighv1-63 Gm27722
chr3:52500001-53000000	37.9294	Gm30173 Gm10293 Gm22798 Gm2447 Gm30292 Gm20750 Gm37007 Cog6
chr3:52000001-52500000	34.3096	Maml3 Gm37465 C130089K02Rik 5430420F09Rik Gm37202 Gm30074 Gm38132 Gm37170 Olfr1398-ps1 Foxo1 Gm20402 Gm38034 Gm38098
chr16:30500001-31000000	33.9273	Tmem44 Lsg1 Fam43a Gm26295 Gm25375 Xxylt1 Gm15742
chr16:29500001-30000000	32.6233	Atp13a4 Opa1 Gm26834 Gm26569 Gm1968
chr10:21500001-22000000	31.4767	1700020N01Rik Gm5420 Gm29323 Platr6 Gm23839 Sgk1
chr10:19500001-20000000	31.1394	AC153862.2 AC153862.1 Ifngr1 Il22ra2 9230106D20Rik Il20ra AC153891.1 Gm25256 Slc35d3 Pex7 AC171277.1 Map3k5
chr16:30000001-30500000	30.6223	4632428C04Rik Hes1 n-R5s32 1700025H01Rik Gm26562 Cpn2 Lrrc15 Gp5 Atp13a3
chr9:61000001-61500000	30.5998	AC160562.2 AC160562.1 AC160394.3 AC160394.2 AC160394.4 AC160394.5 AC160394.1 AC122220.1 AC122220.2 Gm10655 Tle3 AC126672.1 AC126672.2
chr2:166000001-166500000	28.0817	Ncoa3 Sulf2 Gm22687 Gm11466 Gm11467 Gm11468 Gm14268 5031425F14Rik
chr15:9500001-10000000	27.9243	Il7r Spef2
chr10:95000001-95500000	27.9243	AC155710.2 AC155710.1 AC153940.1 AC153940.2 Cradd AC153366.2 AC153366.1 2310039L15Rik Socs2 5730420D15Rik AC167222.1 AC167222.3 AC167222.2 Mrpl42
chr14:76500001-77000000	27.2948	Tsc22d1 4930444M15Rik Serp2 1700108F19Rik
chr10:118500001-119000000	27.2498	AC153495.1 AC160028.1 AC160028.3 AC160028.2 AC160028.4 Dyrk2 4932442E05Rik AC154039.1 Gm26976 AC154039.2
chr15:10000001-10500000	26.98	Gm26350 Prlr Gm21973 Agxt2 Dnajc21 Brix1 Rad1
chr3:51500001-52000000	26.7102	Setd7 Gm38200 5031434O11Rik Gm38334 5430433H01Rik Gm38247 Mgst2 Gm37261 Maml3 Gm10729 Gm37342 Gm37229 n-R5s196 3110080O07Rik Gm38000 Gm37675 Gm38252 Gm10728 Gm20089 Gm38055 Gm37526
chr12:80000001-80500000	26.328	AC108401.1 AC108401.2 Zfp36l1 Gm26669 AC108401.3 2310015A10Rik Actn1 AC108401.4 CT030161.3 CT030161.2 Dcaf5 Mir1843a Scarna3b CT030161.1 AC163282.1 Exd2
chr12:99500001-100000000	25.4287	Foxn3 Gm26839 AC133083.3 AC133083.4 1700064M15Rik AC133083.1 AC133083.2 Efcab11 AC155266.1 AC160931.4 AC160931.1 AC160931.3 Tdp1 AC160931.2 Kcnk13 Gm23291
chr12:100000001-100500000	25.2713	Kcnk13 AC159243.2 AC159243.1 Psmc1 Nrde2 AC166349.1 Gm10433 Calm1 Gm26723 AC159633.1 AC159633.2 Ttc7b AC160340.2 AC160340.1 AC123705.4
chr13:44000001-44500000	25.2038	AC098839.1 AC098839.2 Gm5083 AC098839.3 AC159239.1 AC159239.3 AC159239.2 AC167012.1 Gm27007 Gm27036 1700029N11Rik AC159261.1
chr10:21000001-21500000	24.3719	Ahi1 AC117639.1 AC117639.2 AC153556.3 Myb Gm26577 AC153556.1 AC153556.2 AC153556.4 Gm2467 Hbs1l AC153557.3 Aldh8a1 AC153557.2 1700021A07Rik AC153557.1 AC156950.1
chr14:30000001-30500000	24.0347	Actr8 Il17rb Chdh CT009536.2 Cacna1d AC154669.1 AC154305.3 AC154305.1 AC154305.2 AC154305.4 Dcp1a
chr19:32500001-33000000	24.0122	Minpp1 Papss2 Atad1 Pten Gm22482
chr12:85000001-85500000	23.7649	Ylpm1 Prox2os Prox2 Gm38355 Dlst Rps6kl1 Pgf AC127582.1 Eif2b2 Mlh3 Mir6938 AC159237.1 Acyp1 Zc2hc1c Nek9 Tmed10 AC159244.1 AC159244.3 AC159244.2 AC159244.4 Fos
chr5:64500001-65000000	23.6974	Gm43836 Gm43835 Gm42566 Gm3716 Gm42564 Gm42565 Gm25306 Gm26761 Gm20033 Klf3 C230096K16Rik Tlr1 Tlr6 Fam114a1 Mir574 Gm43627
chr10:20000001-20500000	23.2028	Map3k5 Map7 AC158620.1 AC158620.2 AC153845.3 AC153845.1 Mir6413 4933406P04Rik Bclaf1 Mtfr2 AC153845.2 Pde7b
chr1:164500001-165000000	23.1578	Gm26685 D630023O14Rik Gm37754 Gm37853 Gm37184 Gm36945 Dpt Gm32569 Gm20743 Gm37403 Xcl1 1700029M03Rik
chr17:73000001-73500000	23.1578	Lclat1 Gm9311 Gm25406 Capn13 Galnt14
chr15:80500001-81000000	22.6857	Enthd1 Grap2 Mir6957 Fam83f Tnrc6b Mir5113 Adsl Gm6612 Sgsm3
chr10:44500001-45000000	22.6632	Prdm1 AC027700.2 AC027700.3 Gm22087 AC153955.2 AC153955.5 AC153955.1 Gm27977 AC153955.6 AC153955.3 AC153955.4 AC158596.1 Gm22503 AC156273.3 AC156273.2 AC156273.1 Gm24271
chr16:31000001-31500000	22.5733	Xxylt1 Acap2 Ppp1r2 Gm27415 Apod 1700007E05Rik Bdh1 Gm15743
chr10:96500001-97000000	22.3035	AC153365.1 AC153365.2 Btg1 AC152946.3 AC152946.4 AC152946.2 AC152946.1 Gm24587 AC158607.1
chr12:79000001-79500000	22.3035	Tmem229b Plekhh1 Pigh AC165249.1 Gm27297 AC165249.2 Arg2 AC154585.1 Vti1b Gm17195 Gm17194 Rdh11 Rdh12 Zfyve26 Rad51b
chr14:31000001-31500000	22.0337	Spcs1 Glt8d1 Gnl3 Snord69 Gm24916 Snord19 Pbrm1 Gm5459 Smim4 Nt5dc2 Stab1 Nisch Tnnc1 Sema3g Phf7 Bap1 Dnah1 Capn7 Sh3bp5 Mettl6 Eaf1
chr10:43500001-44000000	21.9437	Bend3 AC163661.1 Gm9803 1700021F05Rik Cd24a F930017D23Rik AC159462.1 AC159462.2 AC159462.4 AC159462.3 AC153536.2 AC153536.3 Gm9034 AC153536.1 Qrsl1 Rtn4ip1 Crybg1
chr10:84000001-84500000	21.584	AC131801.2 AC131801.1 Gm37908 AC127563.1 AC158239.1 AC158239.2 Nuak1 AC150314.4 4930463O16Rik AC150314.2
chr10:4500001-5000000	21.5615	Ccdc170 AC158617.1 Esr1
chr17:44500001-45000000	21.2917	Runx2 Runx2os3 n-R5s27 Runx2os2 Runx2os1 Supt3
chr12:113500001-114000000	21.2692	Ighd3-1 Ighd5-1 Gm16968 Adam6a Ighv5-1 Ighv2-1 Ighv5-2 Ighv2-2 Ighv5-3 Ighv5-4 Ighv6-1 Ighv2-3 Ighv5-5 Ighv5-6 Gm9517 Ighv5-7 Ighv2-4 Ighv5-8 Ighv5-8 Ighv5-9 Ighv5-10 Gm37187 Ighv2-5 Ighv5-11 Ighv5-12 Ighv2-6 Gm37976 Gm37418 Ighv5-9-1 Gm38203 Ighv5-12-4 Gm38205 Ighv2-9-1 Gm37722 Ighv5-13 Ighv2-6-8 Gm7003 Ighv2-7 Rpl26-ps3 Ighv5-15 Ighv5-16 Ighv5-17 Ighv5-18 Ighv2-8 Ighv2-9 Ighv5-19 Ighv7-1 Ighv7-…
chr15:81000001-81500000	21.2692	Sgsm3 Mkl1 Gm25131 4930483J18Rik Mchr1 Slc25a17 St13 Xpnpep3 Dnajb7 Gm17025 Rbx1 Gm5218
chr19:37500001-38000000	21.2467	Exoc6 Cyp26c1 Cyp26a1 Myof
chr2:166500001-167000000	21.1119	Gm11469 Gm14267 Prex1 Gm23152 Gm25265 Gm24477 Trp53rkb Arfgef2 Cse1l Gm17096 Stau1
chr12:115500001-116000000	20.7521	Ighv1-64 Ighv8-10 Gm18340 Ighv1-65 Gm9238 Ighv8-11 Rpl7a-ps2 Ighv1-66 Ighv1-67 Ighv1-68 Gm5660 Gm9245 Ighv1-69 Ighv8-12 Gm6105 Gm44782 Ighv1-70 Mir6388 Ighv1-71 Ighv1-72 Ighv8-13 Gm9251 Ighv1-73 Ighv1-74 Ighv8-14 Gm18341 Gm19843 Ighv1-75 Ighv8-15 Ighv1-76 Ighv8-16 Ighv1-77 Ighv1-78 Gm42643 Gm5034 Ighv1-79 Gm9256 Ighv1-80 Ighv1-81 Gm42990 Olfr241-ps1 Ighv1-82 Ighv1-83 Ighv1-84 Gm9260
chr10:19000001-19500000	20.6397	Tnfaip3 AC158622.2 AC158622.5 AC158622.1 AC158622.4 AC158622.3 AC161825.2 AC161825.1 Olig3 AC153862.2
chr19:33000001-33500000	19.8303	Rnls Mir3970 Gm7237 Lipo5 Lipo4
chr17:4500001-5000000	19.4931	Gm23186 Arid1b
chr8:126500001-127000000	19.0209	Gm26759 Irf2bp2 Gm45805 Gm31718 A630001O12Rik Tomm20 Gm26397 Rbm34 Gm38574
chr12:113000001-113500000	18.7511	Brf1 9230104M06Rik Pacs2 Gm44471 Tex22 Mta1 Crip2 Crip1 4930427A07Rik Gm43310 Tmem121 Gm25622 Igha Ighe Ighg2c Ighg2b Gm37944 Ighg1 Ighg3 Gm17421 Gm9134 Gm9136 Gm5190 Ighd Ighm Gm25747 Gm24022 Gm24022 Gm22175 Ighj4 Ighj3 Ighj2 Ighj1 Ighd4-1 Ighd3-2 Ighd5-6 Ighd2-8 Ighd5-5 Ighd2-7 Ighd5-8 Ighd5-4 Ighd2-6 Ighd5-7 Ighd5-3 Ighd2-5 Gm37327 Ighd5-2 Ighd2-4 Ighd6-2 Gm37227 Ighd2-3 Ighd6-1 Ighd1-1 Adam6b
chr13:37500001-38000000	18.6612	CT030182.1 Gm29590 CT009713.5 CT009713.7 CT009713.9 CT009713.6 CT009713.3 CT009713.2 CT009713.10 CT009713.4 CT009713.8 CT009713.1 AC022682.2 Rreb1 AC022682.1 Ssr1
chr10:96000001-96500000	18.6387	Eea1 AC115970.1 Gm5426 Gm22913 AC131596.1 AC153938.1 AC153938.2 AC153938.3 Gm20091 Gm8601 AC153365.1
chr6:87000001-87500000	18.5937	Aak1 Nfu1 Gfpt1 D6Ertd527e Antxr1 Gm44415 Gm44416 Gm44417 Gm44418 n-R5s164 9530013L04Rik Gm44414 Gkn1 Gkn2 Gkn3 Bmp10 Arhgap25
chr2:167500001-168000000	18.5038	Rnf114 Gm11474 Snai1 Gm11476 Gm11475 Ube2v1 Gm20431 Tmem189 Gm22355 Gm14320 Cebpb A530013C23Rik Gm14321 9230111E07Rik 1200007C13Rik Gm14319 Ptpn1 Ripor3
chr10:117500001-118000000	18.0766	AC132139.2 AC132139.1 Kifc5c-ps AC132139.3 Cpm Gm25709 Mdm2 Slc35e3 Nup107 AC135019.2 Rap1b AC135019.3 AC135019.1 AC160146.1
chr9:61500001-62000000	17.6494	AC140488.1 AC153363.1 AC122542.1 Rplp1 Kif23 Paqr5
chr19:32000001-32500000	17.4696	Asah2 Sgms1 2700046G09Rik Rpl9-ps6 Minpp1
chr10:94500001-95000000	17.4471	Tmcc3 Tmcc3os Mir7211 AC153506.3 AC153506.2 Cep83os AC153506.1 Cep83 AC159542.1 Plxnc1 Gm24186 AC159379.2 Gm25266 AC159379.1
chr17:45000001-45500000	17.1773	Supt3 Gm24979 Cdc5l B230354K17Rik Spats1 Gm9104
chr13:44500001-45000000	17.0199	AC159261.1 AC159261.2 AC170597.2 AC170597.1 Jarid2 Gm22213 Dtnbp1
chr12:16000001-16500000	16.885	AC161050.1 AC102435.1 AC102435.2 AC102435.3 CT025611.1 CT025611.2
chr12:69500001-70000000	16.885	Gm23018 Vcpkmt Sos2 Gm24449 L2hgdh Atp5s Cdkl1 Mir681 4930512B01Rik Map4k5 AC141560.1 4931403G20Rik Atl1 Gm6316 Gm22058 Gm3086 Sav1 AC166827.2 AC166827.1 Gm23579
chr2:35500001-36000000	16.8625	Gm35202 Gm13446 Dab2ip Ttll11 Gm43760 9030204H09Rik Gm10829
chr13:112000001-112500000	16.7276	Gm15323 AC160991.1 AC160991.2 Gm37427 Ankrd55 Gm22768 AC154639.1 AC159196.2 AC159196.3 AC159196.1 Il6st
chr9:14000001-14500000	16.6152	AC154826.2 AC154826.1 AC154264.3 AC154264.2 AC154264.1 Sesn3 CT485606.2 Endod1 CT485606.1 CT485606.3 CT485607.2 CT485607.1 Kdm4dl Kdm4d
chr16:24000001-24500000	16.3004	Lppos Lpp Gm24440
chr12:99000001-99500000	16.2554	AC142227.2 Rpl30-ps8 AC125535.1 Foxn3 Gm19898 Gm20682 3300002A11Rik AC125409.2 AC125409.1 AC125409.3
chr18:75000001-75500000	16.188	Rpl17 Snord58b Gm23301 Gm26202 BC031181 Dym Gm27781 Gm8807 2010010A06Rik Gm20544 Smad7 Ctif
chr12:32000001-32500000	16.0531	Prkar2b CT010463.2 CT010463.1 Pik3cg AC140314.1 AC140314.2 Gm23875 Ccdc71l AC155255.2 AC155255.1
chr10:39000001-39500000	16.0306	Lama4 Fam229b Tube1 Wisp3 AC153958.1 AC129016.2 AC129016.1 AC153537.1 Fyn Gm6963
chr17:84000001-84500000	16.0081	Gm37549 Zfp36l2 Thada Gm24492 Gm24722
chr2:32500001-33000000	15.9407	Gm13412 Fam102a Dpm2 9430097D07Rik Pip5kl1 St6galnac4 Gm23369 St6galnac6 Ak1 Eng Mir1954 AL772271.1 Gm26236 Fpgs Mir8093 Cdk9 Mir2861 Mir3960 Sh2d3c 6330409D20Rik Ttc16 Tor2a Ptrh1 Cfap157 Stxbp1 Gm24165 Gm13524 Gm13523 Fam129b Lrsam1 Rpl12 Snora65 Slc2a8 Garnl3 Gm38299
chr12:77000001-77500000	15.9182	AC124556.2 AC133174.1 Gm22696 AC159296.1 Fut8 Gm24775 Gm25926
chr14:30500001-31000000	15.7608	Dcp1a Tkt Mir3076 Prkcd AC154646.1 Rft1 Sfmbt1 Tmem110 Mustn1 Itih4 Itih3 Itih1 Nek4 Spcs1
chr14:31500001-32000000	15.7158	Eaf1 Colq Gm24057 Hacl1 Btd Ankrd28 Gm22876 D830044D21Rik
chr12:100500001-101000000	15.6259	Ttc7b Rps6ka5 AC123705.3 AC123705.1 AC123705.2 AC159818.1 Gm25801 9030617O03Rik AC126262.1 Gm8482 Gpr68 Ccdc88c A630072L19Rik AC126262.2
chr19:11000001-11500000	15.6034	Ms4a18 Gm28347 AW112010 Ms4a8a Gm336 1700017D01Rik Gm6501 1700025F22Rik Ms4a13 4930526L06Rik Ms4a12 Ms4a1 Ms4a5 Ms4a14 Ms4a7 Gm28935 Ms4a4a Gm5692 Ms4a4c Gm5511 Ms4a4b Gm37387 Ms4a6c BE692007 Gm8369
chr17:31500001-32000000	15.5809	Wdr4 Ndufv3 Gm38099 4833413E03Rik Pknox1 Gm24970 Cbs U2af1 Cryaa Sik1 Hsf2bp Gm17572
chr1:131000001-131500000	15.1987	Il10 Mapkapk2 Gm25549 Gm37084 Gm25717 Dyrk3 Eif2d Rassf5 Gm17796 Ikbke Gm28914 Gm28913 Srgap2 Gm38262 Gm37954 Gm29488 Gm29487 Gm24273
chr5:64000001-64500000	14.6366	Gm25608 5830416I19Rik Pgm1 Gm23967 Gm22395 Gm22559 Tbc1d1 Gm15824 Gm43721 Gm15823 Gm6044 Gm43838 Gm43837 Gm31363 1700027F09Rik 4930526M16Rik C030018K13Rik
chr16:24500001-25000000	14.2544	Lpp Mir28a Gm22672
chr16:32000001-32500000	14.2544	Senp5 Pak2 Gm26419 Pigx Cep19 Gm15729 Nrros Bex6 Fbxo45 Gm25848 Wdr53 Mir1946a Smco1 Rnf168 Ubxn7 Tm4sf19 Gm20056 Tctex1d2 Pcyt1a Slc51a Zdhhc19
chr10:20500001-21000000	14.2544	Pde7b Gm17229 Gm17230 AC153897.1 AC153897.2 Ahi1
chr13:111500001-112000000	14.0071	Gm15290 Gm15288 Gm15286 Gm10198 Gm10736 Mier3 Gm15488 Gm15287 Map3k1 Gm15327 Gm15325 AC118704.1 Gm15324 Gm15326 Gm9025 AC113060.1 Gm15322
chr13:102000001-102500000	13.9397	Gm38133 Gm25808 AC126805.1
chr14:21000001-21500000	13.9397	Vcl Ap3m1 Adk Gm26372 AC115122.1 Gm25864 Kat6b
chr1:131500001-132000000	13.9172	Srgap2 Fam72a Avpr1b Gm8532 Ctse Rab7b Slc26a9 Pm20d1 Slc41a1 Rab29 Gm29105 Nucks1 Gm38067 Gm37676 Gm29103 Slc45a3
chr17:29000001-29500000	13.9172	Stk38 Gm16196 Gm16195 Srsf3 Trp53cor1 Gm27599 Cdkn1a Gm16194 Rab44 Rpl35a-ps3 Cpne5 Ppil1 BC004004 Gm10045 Pi16 Mtch1 Fgd2 Gm26885 Pim1
chr13:43500001-44000000	13.8947	AC124171.3 AC124171.2 AC124171.1 Mcur1 Rnf182 AC124465.1 Gm20751 Cd83 AC091785.3 AC091785.2 Gm23117 AC091785.1
chr12:84000001-84500000	13.7598	Acot1 AC133183.2 Acot4 AC133183.1 4732463B04Rik Acot3 Acot5 Gm8385 Acot6 Dnal1 Pnma1 Elmsan1 AC125071.1 AC159649.1 AC159649.2 Gm5436 Ptgr2 AC159649.3 Zfp410 Fam161b Coq6 Entpd5 Bbof1 Rnf113a2 Aldh6a1 Lin52
chr18:55000001-55500000	13.7373	Gm4221 Gm24183 Gm34073 Gm22597 Gm37828
chr17:31000001-31500000	13.7148	Umodl1 Abcg1 Gm25447 Tff3 Tff2 Gm15318 Tff1 Tmprss3 Ubash3a Rsph1 Slc37a1 Pde9a Wdr4
chr12:34500001-35000000	13.6474	Hdac9 AC154903.1 4921508M14Rik Gm24429 Prps1l1
chr3:9500001-10000000	13.5574	Zfp704 Gm17806 Pag1 Gm16337 Gm24786 Gm6236 Gm17877
chr17:4000001-4500000	13.535	NA
chr14:79000001-79500000	13.445	Vwa8 Zfp957 Rgcc Naa16 Mtrf1 Kbtbd7 Kbtbd6 Wbp4 Elf1
chr19:29000001-29500000	13.1303	Cdc37l1 Gm10136 Ak3 1700018L02Rik Rcl1 Mir101b Gm5518 Jak2 Insl6 Rln1 Plgrkt Cd274 Pdcd1lg2 A930007I19Rik
chr19:10500001-11000000	13.0628	Sdhaf2 Cpsf7 Tmem216 Tmem138 Cyb561a3 Tkfc Ddb1 Vwce Pga5 AC132247.1 Vps37c Cd5 A430093F15Rik Cd6 Slc15a3 Tmem132a Tmem109 Prpf19 Zp1 Ptgdr2 Ccdc86 Ms4a10 Ms4a15 Ms4a18
chr17:73500001-74000000	13.0403	Galnt14 D630014O11Rik Ehd3 Xdh
chr9:66000001-66500000	12.9729	Csnk1g1 Ppib Snx22 Snx1 Fam96a Dapk2 Herc1 Gm23428 Gm28379
chr1:164000001-164500000	12.9279	Gm37119 Sele Sell Selp Gm16587 Gm16548 F5 Gm16588 Slc19a2 Ccdc181 Blzf1 Nme7 Gm37411 Atp1b1 Gm32391 Gm37732
chr5:65000001-65500000	12.9279	Fam114a1 Tmem156 Klhl5 Gm25154 Wdr19 Rfc1 Gm43628 Klb Rpl9 Lias 1110003F10Rik Gm43311 Ugdh Gm43552 Gm43289 Smim14 Gm43290 4930589O11Rik
chr9:66500001-67000000	12.4782	Herc1 Fbxl22 Usp3 Gm15563 Car12 Aph1b Gm10647 BC050972 Ppp1r2-ps4 Aph1c Gm17098 Rab8b Rps27l Lactb Gm24225
chr15:80000001-80500000	12.0511	Pdgfb Rpl3 Snord83b Gm22077 Snord43 Gm24204 Syngr1 Tab1 Mgat3 Mief1 Atf4 Rps19bp1 Cacna1i Enthd1 Gm23220
chr14:78500001-79000000	12.0061	Akap11 Dgkh Gm26251 Vwa8
chr9:44500001-45000000	11.8712	Bcl9l Cxcr5 AC151971.9 AC151971.1 AC151971.10 Ddx6 AC151971.7 AC151971.5 AC151971.3 AC151971.4 AC151971.8 AC151971.2 Treh Phldb1 AC151971.6 Gm24166 Arcn1 AC142113.2 Ift46 Tmem25 AC142113.1 Ttc36 Kmt2a AC061963.2 AC061963.1 Gm26249 Atp5l AC061963.3 Ube4a AC061963.4 Cd3g Cd3d Cd3e AC122305.3
chr13:41500001-42000000	11.7813	CT025639.2 AC154848.1 Gm24819 Tmem170b Gm5082 Adtrp 1700061E18Rik Gm28564 Gm37698 AC165247.1 Gm22157
chr17:44000001-44500000	11.7588	Rcan2 Enpp5 Enpp4 Clic5 Runx2
chr6:52500001-53000000	11.7363	1700094M24Rik Gm44028 Hibadh Gm44445 Gm44434 Gm24355 Gm43966 Tax1bp1 Gm43967 Jazf1 Gm15572
chr5:107000001-107500000	11.6689	Gm33474 Tgfbr3 Gm43422 Gm43423 Gm8145 Gm42900 Gm22557 Brdt Gm8152 Gm42902 n-R5s173 Ephx4 Gm17202 Lpcat2b Btbd8 Gm9727
chr16:31500001-32000000	11.6239	Dlg1 Gm24879 Meltf Gm15703 Pigz 0610012G03Rik Ncbp2 Senp5 Gm15696 Gm26269 Gm15694 Hmgb1-ps6
chr18:54500001-55000000	11.6239	Zfp608 Gm26742 Gm4221
chr3:37500001-38000000	11.6014	Spata5 Gm12564 Gm12565 4930594O21Rik Gm42922 Spry1 Gm43820 Gm43414 Gm5148 Rps23-ps1 Rpl31-ps15 Gm42921 Gm26404 Gm42752 Gm42753 Gm20755 Gm7799 Gm42751 Gm22899
chr17:30000001-30500000	11.5564	Zfand3 Btbd9 Gm25049 Gm9874
chr10:4000001-4500000	11.4215	Mthfd1l Gm25515 Gm25369 AC117205.1 Akap12 Zbtb2 Gm21781 Rmnd1 Gm16153 Armt1 Ccdc170 Gm22739
chr12:85500001-86000000	11.4215	AC145740.1 AC115037.1 Jdp2 AC115037.2 Batf n-R5s64 AC117240.1 AC117240.2 Mfsd7c Erg28 Ttll5 Gm26531
chr16:33500001-34000000	11.3991	Zfp148 Slc12a8 Heg1 Gm15658 Gm15657 Muc13 Itgb5 Umps Gm15829 Kalrn
chr9:116000001-116500000	11.3541	Gadl1 Gm16142 Gm9385 Tgfbr2 AC131777.1 AC131777.3 AC131777.2 AC133192.1
chr6:86500001-87000000	11.2866	Gm28719 Gm44386 Pcbp1 1600020E01Rik Gm22184 Gm44369 Asprv1 Mxd1 Gm44292 Snrnp27 Gm44214 Gmcl1 Gm44036 Anxa4 2610306M01Rik Aak1 Gm44153 Gm44152 Gm44093 Gm44091
chr12:25000001-25500000	11.2866	Kidins220 CT010478.3 Id2 CT010478.1 CT010478.2 AC116680.1 AC163354.2 AC163354.3 AC163354.1
chr6:69000001-69500000	11.2642	Igkv13-80-1 Igkv4-80 Igkv4-79 Igkv13-78-1 Igkv4-78 Gm43583 Igkv4-77 Igkv13-76 Igkv4-75 Igkv13-74-1 Igkv4-74 Igkv13-73-1 Igkv4-73 Igkv4-72 Igkv13-71-1 Igkv4-71 Igkv4-70 Igkv4-69 Igkv4-68 Igkv12-67 Rprl1 Rprl1 Igkv12-66 Igkv4-65 Igkv13-64 Igkv4-63 Igkv13-62-1 Igkv4-62 Igkv13-61-1 Igkv4-61 Igkv4-59 Igkv4-60
chr18:35000001-35500000	11.2417	Ctnna1 Lrrtm2 Sil1
chr10:119000001-119500000	11.2192	AC160060.1 AC160060.4 AC160060.3 1700064J06Rik AC160060.2 AC160063.1 Cand1 AC164662.1 AC164662.2 AC162467.1 1700025F24Rik Grip1os3 Gm16321 Grip1 AC162467.4 AC162467.3
chr5:107500001-108000000	11.1967	Btbd8 Gm42669 1700028K03Rik Glmn Rpap2 A930041C12Rik Gm26692 5830411K02Rik 4930428O21Rik Gfi1 A430072P03Rik Evi5 Gm43593 Ube2d2b Gm16007 Gm43592 Rpl5 Snord21 Gm22270 Gm26387 Fam69a
chr2:35000001-35500000	11.1517	Hc Gm13449 AI182371 Cntrl Rab14 Gm13605 Gsn Gm43128 Stom Gm13443 4930568D16Rik 4930402F06Rik Ggta1 Gm43761 Gm13444 Gm13445
chr19:44000001-44500000	11.1517	Cyp2c44 Erlin1 Chuk Cwf19l1 Gm24336 Bloc1s2 Pkd2l1 Scd3 Scd2 Mir5114 Scd4 Scd1 Wnt8b
chr13:101500001-102000000	11.0168	AC107663.2 AC107663.1 AC107663.3 Gm29341 Pik3r1 Gm36638 Gm36638 AC122533.1 AC122533.2 AC147250.1
chr14:25000001-25500000	10.9944	AC154461.3 AC154461.6 AC154461.4 AC154461.2 AC154461.1 AC154461.5 Zmiz1os1 Gm26660 AC157650.1 Zmiz1 AC157650.3 AC157650.2
chr13:24000001-24500000	10.9269	Carmil1 Gm11343 Gm11340 Gm23340 Gm11341 Cmah Gm11342 Gm11344 Gm22013
chr15:78500001-79000000	10.9044	C1qtnf6 Sstr3 Gm6723 Rac2 Cyth4 Elfn2 Mfng Card10 Cdc42ep1 Lgals2 Gm26634 Gga1 Mir6955 Sh3bp1 1700027A07Rik Lgals1 Nol12 Triobp
chr9:70500001-71000000	10.8819	Rnf111 Gm23588 Gm23730 Gm22229 Sltm Mindy2 Gm10642 Adam10 Lipc Gm25149 Gm3436 AC137843.1
chr16:33000001-33500000	10.8819	Lrch3 Gm17106 n-R5s33 Iqcg Rpl35a Lmln Gm22231 Mir1947 Gm23916 Osbpl11 Snx4 1700007L15Rik Zfp148
chr6:69500001-70000000	10.8145	Igkv4-58 Rn7s6 AC156953.1 Igkv13-57-2 Igkv4-57-1 Igkv13-57-1 Igkv4-57 Igkv13-56-1 Igkv4-56 Igkv13-55-1 Igkv4-55 Igkv13-54-1 Igkv4-54 Igkv4-53 Gm42606 Igkv4-51 Gm42958 Igkv4-50 Igkv12-49 Igkv5-48 Igkv12-47 Igkv12-46 Igkv5-45 Igkv12-44 Igkv5-43 Igkv12-42 Igkv12-41 Igkv5-40-1 Igkv12-40 Igkv5-39 Gm43220 Igkv12-38 Igkv5-37 Igkv18-36
chr6:68500001-69000000	10.747	Igkv14-100 Gm25833 Igkv1-99 Igkv12-98 Igkv15-97 Igkv10-96 Igkv2-95-2 Igkv2-95-1 Igkv10-95 Igkv10-94 Igkv2-93-1 Gm40414 Igkv19-93 Igkv4-92 Gm42925 Igkv4-91 Igkv4-90 Gm42924 Igkv12-89 Igkv1-88 Gm42539 Gm42543 Gm42542 Igkv13-87 Gm43710 Igkv4-86 Igkv13-85 Igkv13-84 Igkv4-83 Igkv13-82 Igkv4-81
chr9:65500001-66000000	10.7246	Ankdd1a AC114645.5 Plekho2 Pif1 Rbpms2 Oaz2 Zfp609 Trip4 n-R5s85 Gm16073 Pclaf Gm23248 Csnk1g1 Gm22657
chr19:45500001-46000000	10.7246	Btrc Poll Gm17018 Fbxw4 Fgf8 Npm3 Gm15491 Mgea5 Kcnip2 9130011E15Rik 4930505N22Rik
chr10:18500001-19000000	10.6121	Nhsl1 Hebp2 AC153561.1 Arfgef3 AC158630.3 Gm4922 AC158630.1 Perp AC158630.2
chr10:118000001-118500000	10.5672	Gm37852 AC158804.1 Mdm1 AC158804.2 Il22 AC153856.1 AC153856.3 AC153856.2 AC153856.6 AC153856.4 AC153856.5 Iltifb AC158600.5 AC158600.2 AC158600.1 AC158600.4 AC158600.3 AC158600.6 Ifng AC153498.1
chr19:46000001-46500000	10.5672	4930505N22Rik Hps6 Ldb1 Pprc1 Nolc1 Elovl3 Pitx3 Gbf1 Gm8974 Gm16726 Nfkb2 Psd Fbxl15 Cuedc2 Gm26792 Mfsd13a Mir146b 2310034G01Rik Gm24610 Actr1a Sufu
chr2:31000001-31500000	10.5447	Usp20 Fnbp1 D330023K18Rik Gpr107 Gm22516 Gm13405 Ncs1 Hmcn2 Ass1
chr18:60500001-61000000	10.5222	Smim3 Dctn4 Rbm22 Myoz3 Synpo Ndst1 Rps14 Gm8731 Cd74 Mir5107 Tcof1 Arsi Camk2a Mir7220 Mir6982 Slc6a7
chr19:24500001-25000000	10.4997	Pip5k1b Tmem252 Pgm5 Gm17800 Gm10053 Foxd4 Cbwd1 Mir3084-1 Gm23658 Dock8
chr18:35500001-36000000	10.4772	Gm5239 Snhg4 Gm28285 Mir1949 Mir1949 Snora74a AC121821.1 Matr3 Gm36989 Paip2 Slc23a1 Mzb1 Prob1 Spata24 Dnajc18 1700066B19Rik Ecscr Tmem173 Gm16490 Ube2d2a Cxxc5 Gm29417 Gm23882 Psd2
chr2:167000001-167500000	10.4323	Gm11470 Ddx27 Znfx1 Zfas1 Gm27494 Gm25878 Gm23201 Snord12 Gm11472 Gm11471 Kcnb1 1110018N20Rik Ptgis Gm14291 Gm11473 B4galt5 Slc9a8 Spata2 Rnf114
chr10:40000001-40500000	10.4098	Mfsd4b1 AC168279.1 Gm8055 Slc16a10 Gm25613 AC164176.1 AC164625.1 Gm37786 Rpf2 Gtf3c6 Rnu3a Rnu3a AC131684.1 AC142273.1 Amd1 AC142273.2 Cdk19 Cdk19os
chr17:29500001-30000000	10.3873	Gm17657 Tmem217 Tbc1d22b Gm28052 Tbc1d22bos Mir7667 Rnf8 Gm28043 Cmtr1 Ccdc167 Mdga1 Gm16758 Gm22327
chr15:81500001-82000000	10.3648	1110025M09Rik Ep300 Gm23880 Gm22067 L3mbtl2 Gm18284 Chadl Rangap1 Zc3h7b Gm17597 Tef Gm8444 Tob2 Phf5a Aco2 Polr3h Csdc2 Pmm1 Gm5805 1700029P11Rik Xrcc6 Desi1
chr9:45000001-45500000	10.3199	Cd3e AC122305.3 AC122305.4 Mpzl2 AC122305.1 Mpzl3 Jaml Gm10684 AC122305.2 Scn2b Scn4b AC122305.5 Tmprss4 Gm17099 BC049352 Il10ra Gm20612 Mir7086 AC166051.1 1700003G13Rik Tmprss13 Fxyd6 Fxyd2 AC162176.1 4833428L15Rik Dscaml1
chr2:118500001-119000000	10.2974	Bmf Gm14016 Bub1b Pak6 Ankrd63 Plcb2 Inafm2 A430105I19Rik Phgr1 Disp2 Knstrn Gm14091 Ivd Bahd1 Chst14 Gm14089
chr1:134500001-135000000	10.2524	Rabif Gm25612 Gm15454 Gm29376 Mgat4e Kdm5b Gm26783 Syt2 Ppp1r12b Gm37949 Gm22232 Gm37677 Gm28892 Ube2t Lgr6
chr12:84500001-85000000	10.2299	Lin52 Vsx2 Abcd4 Vrtn Syndig1l AC159641.1 Npc2 Isca2 Ltbp2 D030025P21Rik CR974585.1 Gm17139 Arel1 Gm17193 Fcf1 Ylpm1
chr12:78500001-79000000	10.2074	Gphn Fam71d Mpp5 Gm25225 Atp6v1d Eif2s1 Plek2 Tmem229b
chr8:120000001-120500000	10.14	Gm20388 Crispld2 Gm15684 Zdhhc7 Gm15898 A130014A01Rik Gm38379 6430548M08Rik Fam92b A330074K22Rik Gse1 Gm22715
chr17:5500001-6000000	10.095	Zdhhc14 3300005D01Rik Gm10231 Gm26595 Gm26622 Snx9 Synj2
chr14:20500001-21000000	10.0725	Ppp3cb 1810062O18Rik Usp54 2810402E24Rik Myoz1 Synpo2l Sec24c 6230400D17Rik Mir6946 Fut11 Gm25328 Chchd1 Zswim8 Ndst2 Camk2g AC121599.1 Plau AC154840.1 Vcl
chr10:99000001-99500000	10.0501	Atp2b1 AC160410.1 AC153504.1 Poc1b Galnt4 Phxr2 Gm16239 AC153504.2 AC153821.4 AC153821.1 Dusp6 AC153821.2 AC153821.3 B530045E10Rik Gad1-ps AC101882.1 AC101882.2
chr2:32000001-32500000	10.0276	Nup214 Gm13609 Fam78a Gm16534 Mir7674 Plpp7 Prrc2b Gm27805 Gm22192 Gm25632 Gm13610 Pomt1 Uck1 Gm13611 Swi5 Golga2 Dnm1 Gm23363 Mir199b Ciz1 1110008P14Rik Lcn2 Ptges2 Gm13413 Slc25a25 Naif1 Gm37169
chr1:132000001-132500000	10.0051	Gm29103 Elk4 Mfsd4a Gm26892 Gm26034 Gm37120 Cdk18 Gm29629 Lemd1 Mir135b 1700037F24Rik Gm10188 Gm29630 Gm7241 Klhdc8a Nuak2 F730311O21Rik Tmcc2 Gm15849 Dstyk 6030442K20Rik Rbbp5
chr12:112500001-113000000	9.9826	Tmem179 Inf2 Adssl1 Siva1 Akt1 Mir6939 Zbtb42 Gm30238 Cep170b Mir6940 AC124353.1 Pld4 Ahnak2 BC022687 Cdca4 Gpr132 AC160929.2 AC160929.1 Jag2 Mir6941 Nudt14 Gm26583 Brf1 AC073562.1 Btbd6 9230104M06Rik
chr8:125000001-125500000	9.93763	Tsnax Gm45874 Disc1 Gm22197 Gm16237 Sipa1l2
chr17:28500001-29000000	9.93763	Fkbp5 Gm20109 E230001N04Rik Gm25195 Armc12 Clpsl2 Clps Mir6969 Lhfpl5 Srpk1 Slc26a8 Mapk14 Mapk13 Brpf3 Pnpla1os Pnpla1 4930539E08Rik 1700030A11Rik Gm16191 Pxt1 Kctd20 Stk38 Gm23887
chr9:60500001-61000000	9.89267	Thsd4 AC112680.3 AC112680.4 AC112680.2 AC112680.1 Lrrc49 B930082K07Rik Larp6 1700036A12Rik Uaca Gm9869 AC160562.3
chr16:32500001-33000000	9.89267	Zdhhc19 Gm5405 Tfrc Tnk2 Tnk2os Gm9556 Muc4 Muc20 Gm933 Gm26769 Rubcn Fyttd1 Lrch3 Gm6611 Gm17106
chr12:69000001-69500000	9.8477	AC131104.1 AC099934.6 AC099934.4 Gm15571 Gm24499 Rps29 Rn7s1 AC099934.2 AC099934.1 Lrr1 Rpl36al AC099934.3 Mgat2 Dnaaf2 AC099934.7 9330151L19Rik Pole2 AC099934.5 Klhdc1 Gm15561 Klhdc2 Nemf AC157822.1 Rn7s2 AC157822.2 AC157822.4 Gm9887 Arf6 AC157822.3
chr15:66500001-67000000	9.8477	Lrrc6 Tmem71 Phf20l1 Tg Gm17140 Sla Wisp1 Ndrg1 Gm17035 Gm2895
chr9:65000001-65500000	9.82522	Hacd3 Dpp8 AC122463.1 Igdcc4 Igdcc3 Parp16 Gm25313 Rnu5g Cilp Clpx Gm16218 AC114645.3 AC110235.1 AC114645.1 Pdcd7 Ubap1l AC114645.2 Kbtbd13 Rasl12 Slc51b Mtfmt AC114645.4 Spg21 Ankdd1a
chr2:165500001-166000000	9.78025	Slc2a10 Eya2 Gm28163 Gm11460 Zmynd8 BC046401 Gm11465 Gm22692 Gm11461 Gm11462 Platr29 Gm11464 Ncoa3
chr2:34500001-35000000	9.5779	Mapkap1 Gm13408 Gm13414 Gapvd1 Hspa5 Rabepk Fbxw2 Gm13419 Gm34653 Psmd5 Cutal Phf19 Gm13448 Gm24905 Traf1 Gm13450 Hc Gm13449
chr2:27000001-27500000	9.55542	Adamts13 Cacfd1 Slc2a6 Gm13397 Gm13398 Mymk Adamtsl2 Fam163b Dbhos Dbh Sardh Sardhos Vav2 AA645442 Gm24049 D2Bwg1423e Brd3 Mir7578
chr2:30500001-31000000	9.48797	Gm14487 Cstad 9330198N18Rik Gm14486 Gm14488 Mir3089 1700001O22Rik 4930527E20Rik Ntmt1 Asb6 Prrx2 Ptges Gm13400 Tor1b Tor1a BC005624 Usp20
chr8:120500001-121000000	9.46548	Gm20388 Gse1 Gm26971 1700016A09Rik Mir7687 Gins2 Gm10614 Gm45834 Gm26739 1190005I06Rik Gm27021 Gm26537 Emc8 Cox4i1 Gm33142 Gm24239 Gm18709 Irf8 Gm26878
chr13:45000001-45500000	9.46548	Dtnbp1 Gm23104 Hsp25-ps1 Gm9817 AC159210.1 Gm8513 AC165254.1 AC165254.2 Gm23755 Mylip AC154521.1 Gm23387
chr3:144000001-144500000	9.443	Gm34078 Lmo4 Gm43445 Gm43446 Gm43447 Gm5857 Hs2st1 Gm43707
chr8:10500001-11000000	9.443	Myo16 5330413D20Rik Gm44786 Gm44785 Gm44784 Gm45045 Gm39129 Rps16-ps3 Gm32540 B930025P03Rik Gm45044 Gm2814 4833411C07Rik 3930402G23Rik Gm45042 Gm44955 Gm44956 Irs2
chr19:7000001-7500000	9.443	Fermt3 Stip1 Macrod1 Flrt1 Otub1 Cox8a Naa40 Gm22113 Gm23997 Rcor2 Mark2 Gm17227 AI846148 1700105P06Rik Rab11b-ps2 2700081O15Rik Mir6991 Rtn3 Atl3
chr14:70000001-70500000	9.39803	Pebp4 AC123867.1 Egr3 Bin3 Ccar2 9930012K11Rik Pdlim2 Sorbs3 Gm26908 Ppp3cc Gm44340 Slc39a14 Gm9174 Piwil2 Gm22725 Gm24890 Polr3d Mir320 Phyhip Bmp1
chr9:44000001-44500000	9.39803	AC126459.3 AC126459.2 Thy1 Rnf26 AC148328.1 Usp2 Rnf26 Mfrp C1qtnf5 Gm20444 AC148328.2 Gm26737 Gm10687 Mcam Cbl AC124577.2 AC124577.1 Ccdc153 Pdzd3 Nlrx1 AC124577.4 Abcg4 AC124577.3 Hinfp C2cd2l Dpagt1 AC122428.1 H2afx Gm44335 Hmbs Vps11 Gm22141 Gm10080 AC122428.3 Hyou1 Gm26306 Slc37a4 Mir7085 Trappc4 Rps25 Ccdc84 AC122428.5 Foxr1 Upk2 Gm9830 C030014I23Rik Gm22540 AC122428.2 AC122428.4 Bcl9l
chr18:55500001-56000000	9.33058	Gm37337 Gm24514 Gm26959 Gm8614 Gm23335 Gm6944 Gm22484
chr6:54000001-54500000	9.26313	4921529L05Rik Chn2 9530036M11Rik Gm15526 Gm15527 9130019P16Rik Prr15 Wipf3 Gm44026
chr7:128000001-128500000	9.26313	Gm15533 Trim72 Gm19366 Gm5738 Gm9299 Gm22809 Itgam Itgam Gm45700 Itgax Gm17831 Itgad Gm39091 4931431B13Rik Cox6a2 Gm44850 9130023H24Rik Armc5 Tgfb1i1 Slc5a2 BC017158 Mir3103 Gm6916 Gm44650 Rgs10 Gm15503 Tial1 Gm32816 Gm24365 Gm40457
chr10:44000001-44500000	9.26313	Crybg1 AC153863.1 AC153863.2 Speer5-ps1 Atg5 Mir1929 AC027700.1 Prdm1
chr16:95500001-96000000	9.26313	Erg Ets2 Gm37259 2810404F17Rik 1600002D24Rik Gm15340 Psmg1 Brwd1
chr5:122500001-123000000	9.21817	Atp2a2 Gm43361 Gm22965 Ift81 Gm43541 Gm43301 P2rx7 Mir8115 Gm10064 P2rx4 Camkk2 Gm43684 Anapc5 Rnf34 Kdm2b Gm43411 Gm44574 A930024E05Rik
chr12:117500001-118000000	9.21817	Rapgef5 Gm24741 AC163286.1 AC163286.2 Cdca7l Gm20613 Dnah11
chr19:11500001-12000000	9.21817	Gm8369 Gm19261 Ms4a6b Ms4a4d Gm10212 Gm38275 Ms4a6d Gm24599 Ms4a2 Ms4a3 Oosp2 Oosp1 Gm26183 Gm25443 Oosp3 Gm19224 Gif Mrpl16 Stx3 Olfr1417 Olfr1418 Gm45119 Olfr1419 Gm6365 Olfr1420 Patl1 Mir6994 Gm22272 Osbp
chr10:5000001-5500000	9.12823	Esr1 Syne1 Gm25694 Gm10097 AC161829.1 Gm23573
chr10:75000001-75500000	9.12823	Rsph14 Gnaz AC142500.1 Rab36 Bcr Specc1l AC137067.1 Adora2a AC137067.2 Gucd1 Upb1 Gm25545 AC144461.2 AC144461.1
chr18:80000001-80500000	9.12823	Pard6g Gm21886 Adnp2 Rbfa Gm16286 Txnl4a Hsbp1l1 Pqlc1 Kcng2 Gm37015 Gm26676 D330025C20Rik Ctdp1
chr15:59000001-59500000	9.06078	Mtss1 Gm5045 Zfp572 Sqle Washc5 Nsmce2
chr15:59500001-60000000	9.0383	Nsmce2 Trib1 Gm7083 Gm7713
chr1:180000001-180500000	9.01582	Cdc42bpa Gm38169 Gm38331 Coq8a Gm37336 Psen2 Gm31728 Gm5069 Itpkb Gm37033 Gm37390 Gm36933 Stum Gm37984
chr12:82000001-82500000	8.97085	Pcnx AC124484.1 n-R5s62 AC130222.1 Sipa1l1 Gm5435
chr13:36000001-36500000	8.94837	Lyrm4 AC134860.5 AC124562.2 Fars2 AC124562.1 AC140397.1 AC140397.2
chr3:9000001-9500000	8.83595	Tpd52 Gm37616 4930539M17Rik Gm8860 Zbtb10 Gm22604 C030034L19Rik Zfp704 Gm38001
chr19:41500001-42000000	8.83595	Lcor Gm340 Mir8091 AI606181 Slit1 Gm22601 Arhgap19 Frat1 Frat2 Rrp12 Pgam1 Exosc1 Zdhhc16 Mms19 Gm23113 Ubtd1
chr13:37000001-37500000	8.79098	F13a1 AC154329.1 AC154329.2 AC154595.2 AC154595.1 AC154595.3 Ly86 Gm4035 CT030182.4 Gm29459 Gm29458 CT030182.3 CT030182.2
chr3:143500001-144000000	8.74602	Gm43616 Gm33651 Gm33758 Gm38006 Gm42704 Gm6260 Gm24728 Gm42705 Gm42706 Gm2505 Gm42707 Gm42708
chr3:86500001-87000000	8.72353	Lrba Mab21l2 Gm3788 Gm37876 Dclk2 Gm37025 Gm23376 Gm37207 Cd1d2 Cd1d1
chr16:92500001-93000000	8.72353	Clic6 Runx1 Gm26626
chr10:37000001-37500000	8.70105	Hdac2 Gm38231 Marcks 5930403N24Rik AC153356.1 Gm26535 AC153957.1
chr10:117000001-117500000	8.67857	Best3 AL589661.2 Lrrc10 Cct2 Frs2 AC139638.2 Gm26311 Yeats4 AC139638.1 9530003J23Rik Gm10936 Lyz2 Lyz1 Cpsf6 AC123694.2 AC123694.3 Gm9002 AC123694.1
chr18:34000001-34500000	8.61112	Epb41l4a Gm22788 Gm24432 Gm23411 Gm10548 Apc Srp19 Reep5 Pkd2l2 Fam13b
chr17:46000001-46500000	8.61112	Vegfa Mrps18a Rsph9 Mad2l1bp Gtpbp2 Polh Xpo5 Mir693 Gm22474 Polr1c Yipf3 Lrrc73 Tjap1 Gm26785 Dlk2 Abcc10 Zfp318 Gm23037 Crip3 Slc22a7 Gm5093 Ttbk1 Gm26904 AC151275.1 Dnph1
chr11:5000001-5500000	8.54367	Ap1b1 AL645522.1 Gm24958 Gas2l1 Rasl10a Ewsr1 Rhbdd3 Emid1 Kremen1 Gm25142 Znrf3 Gm11962 Gm11963
chr19:37000001-37500000	8.52118	Btaf1 Cpeb3 Gm22714 A330032B11Rik Gm23918 March5 Gm25268 Ide Rpl10-ps6 Kif11 Gm38345 Hhex Gm23026
chr11:116000001-116500000	8.4987	Itgb4 Galk1 H3f3b Unk Unc13d Wbp2 Trim47 Trim65 Mrpl38 Fbf1 Gm26413 Gm26413 Acox1 Ten1 Cdk3-ps Evpl Srp68 Galr2 Exoc7 Gm26730 n-R5s74 Foxj1 Rnf157 Rps11-ps2 Ubald2 Qrich2 Gm11739 Prpsap1
chr3:95500001-96000000	8.45373	Ctsk Ctss Hmgb1-ps5 Hormad1 Golph3l Gm42671 Rps10-ps1 Ensa E330034L11Rik Mcl1 Adamtsl4 Ecm1 Mir7014 Tars2 Rprd2 Gm43436 Gm26361 Gm17815 Prpf3 Gm26594 Mrps21 C920021L13Rik Ciart BC028528 Aph1a Car14 Anp32e Gm43375 Gm20940 Plekho1 Vps45
chr1:165000001-165500000	8.43125	Gm26042 4930568G15Rik Tbx19 Gm16550 Sft2d2 Tiprl Gm38190 Gpr161 Dcaf6 Gm38368 Gm24637 Gm37864 Mpc2 Gm37860 Adcy10 Gm18186 Gm38325 Gm23599
chr2:31500001-32000000	8.43125	Ass1 Gm13426 Fubp3 Mir6998 Gm13425 Prdm12 Gm13424 Exosc2 Gm13427 Abl1 Qrfp Fibcd1 Gm13441 Lamc3 Aif1l Gm13442 Nup214 Gm13608
chr15:36500001-37000000	8.3638	Snx31 Gm44310 Pabpc1 Ywhaz Gm25303 Gm10384 Zfp706
chr10:83500001-84000000	8.34132	Aldh1l2 Washc4 Appl2 AC153508.1 1500009L16Rik AC153505.1 AC153505.2 AC131801.2
chr12:35000001-35500000	8.34132	Gm24359 Snx13 AC140376.1 AC122314.1 Mir680-3 Gm44396 Gm26071 Ahr
chr9:72000001-72500000	8.31883	Tcf12 Gm37023 A430027C01Rik Gm27450 Gm37137 Rpl15-ps2 Gm25045 Gm7863 Gm7866 Gm27159 Gm27188 Gm7870 Gm25163 Gm27253 Zfp280d Gm19353 Gm17828 Gm37983 Gm37303 Gm37581 BC065403 Gm37150 Gm27230 Gm27255 Gm27254 Mns1 Gm36948 Gm27231 Tex9
chr8:46500001-47000000	8.29635	Acsl1 Cenpu Primpol Gm45607 Casp3 Gm16675 Irf2 Gm45479 Gm31172 Gm45481 1700011L03Rik Enpp6 Gm45600
chr19:45000001-45500000	8.25138	Sema4g Mrpl43 Twnk Lzts2 Pdzd7 Sfxn3 Kazald1 Tlx1 Tlx1os Lbx1 Gm29595 Gm29593 Gm29594 Gm28578 AC123058.1 Btrc Gm6807
chr18:39000001-39500000	8.2289	Arhgap26 Gm15336 Gm15333 Gm15337 Nr3c1
chr19:34500001-35000000	8.20642	Lipa Ifit2 Ifit3 Ifit1bl1 Ifit3b Ifit1bl2 Ifit1 Slc16a12 Gm27476 Gm22082 Pank1 Mir107 Kif20b Mir1950
chr2:119000001-119500000	8.07152	Gm14089 Uqcrh-ps2 Ccdc32 Rpusd2 Knl1 Rad51 Rmdn3 Gchfr Dnajc17 Gm14137 Gm14138 Zfyve19 Ppp1r14d Spint1 Rhov Gm14175 Vps18 Gm14207 Dll4 Chac1 Ino80
chr17:5000001-5500000	8.04903	Arid1b Gm15599 Gm29050 Tmem242 Ldhal6b Gm22475 Zdhhc14
chr9:96000001-96500000	7.9591	Xrn1 C78334 Gm28085 Gm38375 Gk5 Tfdp2 Gm37195 Gm28924 Atp1b3 BC043934 Rnf7 Gm28729 Gm27289
chr10:93500001-94000000	7.93662	Hal Amdhd1 Ccdc38 Snrpf 4933408J17Rik AC124585.1 Ntn4 Gm8580 Gm15915 Gm15963 Gm3571 Gm26239 Usp44 Metap2 4930471D02Rik Gm25962 AC124686.1 Vezt Mir331
chr1:135000001-135500000	7.89165	Lgr6 Ptprv Gm10535 Ptpn7 Arl8a Gm26280 Gm15445 Gpr37l1 Gm4204 Gm26642 Elf3 Rnpep Timm17a Lmod1 Gm22796 Shisa4 Ipo9 Gm28277 Nav1 Mir1231 2610012C04Rik
chr2:33000001-33500000	7.84668	Garnl3 Gm38299 Ralgps1 Gm13528 Gm23546 Angptl2 Gm13537 Gm25998 Zbtb34 Gm13536 Zbtb43 Gm13530
chr10:42500001-43000000	7.8242	Snx3 Nr2e1 Ostm1 Gm15200 Gm15199 Sec63 Gm26860 Gm26464 Scml4 AC125206.2 AC125206.1 AC125206.3
chr17:34000001-34500000	7.8242	H2-K1 Ring1 Gm26940 Mir219a-1 Mir219c H2-Ke6 Gm20427 Slc39a7 Rxrb Col11a2 H2-Pb BC051537 H2-Pa H2-Oa Brd2 Gm20493 H2-DMa H2-DMb2 H2-DMb1 Psmb9 Tap1 Psmb8 Gm20496 Tap2 Gm15821 H2-Ob Gm20506 H2-Ab1 H2-Aa Gm20513 H2-Eb1 H2-Eb2 H2-Ea-ps Btnl2 Btnl1 Gm15320 Gm15321 BC051142 Btnl4 Gm15332 Btnl5-ps
chr19:55500001-56000000	7.80172	Vti1a 4930552P12Rik Tcf7l2 Ppnr
chr18:65000001-65500000	7.77923	Nedd4l Mir122 Alpk2 Gm22567 Malt1
chr17:86000001-86500000	7.75675	Srbd1 Prkce 2010106C02Rik Gm10309
chr1:133500001-134000000	7.73427	Gm8596 Gm23939 Snrpe Gm26706 Zc3h11a Gm38394 Zbed6 Lax1 Atp2b4 Mir6903 Gm37368 Gm10537 Gm28441 Optc Gm15851 Prelp Gm1627
chr11:86500001-87000000	7.71178	Rps6kb1 Tubd1 Vmp1 Mir21a Gm11478 Ptrh2 Cltc Dhx40 Ypel2 Gm22387
chr14:62000001-62500000	7.71178	CT010511.1 Gm26969 Dleu7 Rnaseh2b Gucy1b2 Gm4131
chr13:23500001-24000000	7.66682	n-TStga1 Gm11335 Hist1h4h Hist1h2af Gm44297 Hist1h3g Hist1h2bh Hist1h3f Hist1h4f Hist1h1d Hist1h3e Hist1h2ae Gm44394 Hist1h2bg Hist1h2bf Hist1h2ad Gm44359 Hist1h3d Hist1h4d Hist1h2be Hist1h1e Gm11398 Gm22452 Hist1h2ac Gm24991 Gm44350 Hist1h2bc Hist1h1t Hist1h4c Hfe Gm11338 Hist1h1c Hist1h3c Gm11336 Gm44314 Hist1h2bb Hist1h2ab Gm44484 Hist1h3b 4930558J22Rik Hist1h4b Hist1h4a Hist1h3a Hist1h1a Trim…
chr17:32000001-32500000	7.66682	Hsf2bp Gm25883 Rrp1b Pdxk-ps Gm17276 Notch3 Ephx3 Brd4 Gm26549 Akap8 Akap8l Wiz Gm26858 Gm22201 Rasal3 Pglyrp2 Cyp4f39
chr19:46500001-47000000	7.66682	Trim8 Arl3 Sfxn2 Wbp1l Cyp17a1 Gm6967 Borcs7 As3mt Cnnm2 Nt5c2
chr6:51000001-51500000	7.64433	Mir148a Gm32479 Gm6559 Gm26677 0610033M10Rik Nfe2l3 Hnrnpa2b1 Cbx3
chr12:8500001-9000000	7.59937	Rhob AC117236.1 Slc7a15 Pum2 Gm4755 Sdc1 9930038B18Rik AC140354.1 Laptm4a Matn3 Wdr35
chr10:93000001-93500000	7.5544	Cfap54 AC122326.1 Cdk17 Mir1931 Elk3 AC161054.2 Gm17745 AC161054.1 Mir7688 Lta4h Hal
chr13:43000001-43500000	7.5544	Phactr1 Gm15809 Gm26086 Gm15813 Tbc1d7 Gfod1 Sirt5 Nol7 Ranbp9 AC132121.1 Gm26064 AC124171.3
chr6:70000001-70500000	7.50943	Igkv1-35 Gm23694 Gm43586 Igkv8-34 Igkv7-33 Igkv6-32 Igkv8-31 Igkv8-30 Gm42818 Igkv6-29 Igkv8-28 Gm24096 Igkv8-27 Igkv8-26 Gm8828 Igkv6-25 Igkv8-24 Gm43218 Igkv6-23 Gm8836 Igkv8-22 Igkv8-21 Amd-ps5 Igkv6-20 Igkv8-19 Igkv8-18 Gm8848 Igkv6-17 Igkv8-16 Gm42667 Igkv6-15 Gm8853 Gm10360 Gm6157 Igkv6-14 Gm8862 Igkv6-13 Gm8872 Gm42720 Gm42773 Igkv3-12-1
chr8:128000001-128500000	7.50943	Mir21c Nrp1 Mir1903
chr11:79000001-79500000	7.48695	Ksr1 Gm11201 Gm11200 Wsb1 Gm44787 Gm9964 Nf1 Gm11198 Gm11199 AU040972
chr2:119500001-120000000	7.48695	Gm14208 Exd1 Chp1 1700020I14Rik Oip5 Nusap1 n-R5s204 Ndufaf1 H3f3c Gm14383 Rtf1 Gm25857 Itpka Ltk Rpap1 Gm23814 Tyro3 Gm13998 Mga Mapkbp1
chr5:148500001-149000000	7.48695	Ubl3 1700013A02Rik Gm29815 Gm36186 2210417A02Rik n-R5s179 4930505K14Rik Gm15407 Katnal1 Gm42791 Gm43600 Gm15410 Gm15406 8430423G03Rik 1810059H22Rik Gm15409 5930430L01Rik Gm15411
chr18:39500001-40000000	7.44198	Pabpc2
chr18:56500001-57000000	7.44198	Gramd3 Aldh7a1 Mir1258 Phax Tex43 Lmnb1 March3 Gm15345 C330018D20Rik
chr1:180500001-181000000	7.4195	Gm37267 Parp1 Mir6904 Lin9 Mixl1 Gm8101 Acbd3 Gm37768 Gm38293 H3f3a Gm17275 H3f3aos Gm24836 Sde2 Gm20305 Gm18036 Lefty2 Pycr2 Lefty1 Tmem63a 2210411M09Rik Gm36961 Ephx1
chr13:51000001-51500000	7.39702	Gm22199 Spin1 Nxnl2 Gm44341 Hist1h2al AC160122.1 CU025215.2 CU025215.1 AC159104.1 S1pr3 Shc3
chr18:68000001-68500000	7.39702	Ldlrad4 Fam210a Mir7219 Rnmt Mc5r Mc2r
chr3:90000001-90500000	7.37453	Gm19710 Ubap2l Gm24608 Mir7669 4933434E20Rik Gm16540 Mir190b Tpm3 Nup210l Gm23723 Gm43712 Gm24185 Rps27 Rab13 Jtb Creb3l4 Slc39a1 Crtc2 Dennd4b Mir7012 4930537H20Rik Gatad2b Gm45477 Gm45354 Slc27a3 Ints3 Npr1 Gm16048 Gm43595 Ilf2 Snapin Chtop
chr19:38000001-38500000	7.37453	Myof I830134H01Rik Cep55 Gm23300 Ffar4 Rbp4 Pde6c Fra10ac1 Lgi1 Gm42723 Slc35g1 Gm24930 Plce1
chr5:149000001-149500000	7.35205	Gm15411 Gm15408 Hmgb1 5730422E09Rik Gm42787 Gm42788 Gm23362 Gm8615 Gm43332 Uspl1 2310047D07Rik Gm29264 AC122546.1 Gm24105 Alox5ap n-R5s180 Gm19719 BC028471 Gm20488 Gm43152 Medag Gm43151 Gm43150 Tex26 4933425D22Rik Gm15997
chr17:87000001-87500000	7.32957	Rhoq Pigf Cript Gm24648 Gm5499 Socs5 Gm22346 Mcfd2 4833418N02Rik Ttc7 Gm15978 0610012D04Rik Stpg4 Calm2 Gm26005 Gm28676
chr13:24500001-25000000	7.2846	Ripor2 Gm11346 C530050E15Rik 1700016G14Rik Gmnn BC005537 Gm22358 Acot13 Tdp2 D130043K22Rik 4932702P03Rik Aldh5a1 9330162012Rik Gpld1 Mrs2
chr6:145500001-146000000	7.26212	Lmntd1 Tuba3b Gm15704 Rassf8 Bhlhe41 Gm43909 Sspn Gm43931 Sspnos Gm32914
chr17:26500001-27000000	7.26212	Dusp1 Gm8225 1700049J03Rik Ergic1 Gm22420 Gm17218 Atp6v0e Crebrf Bnip1 Nkx2-5 Gm17382 Gm20468 Kifc5b Gm27775 Phf1 Mir6968 Cuta Syngap1 Mir3083 Zbtb9 Ggnbp1
chr15:84000001-84500000	7.23963	Efcab6 Rpl31-ps22 Sult4a1 Pnpla5 Pnpla3 Mir6392 Samm50 Parvb Gm22890 Parvg 1810041L15Rik
chr3:88500001-89000000	7.23963	Lmna Gm37584 Mex3a Mir1905 Rab25 Lamtor2 Ubqln4 Ssr2 Gm10704 Arhgef2 Gm20652 Rxfp4 Gm43714 2810403A07Rik Gm25820 Gm25820 Gm25945 Rit1 Gm17146 Gm10253 Syt11 5830417I10Rik 1500004A13Rik Gon4l Gm43713 Gm23054 Msto1 n-R5s197 Dap3 Ash1l Gm26465
chr6:87500001-88000000	7.1497	Arhgap25 Gm44198 Prokr1 Gm34312 Aplf Gm44097 E230015B07Rik 1810020O05Rik Gm44210 Efcc1 Gm5879 Gm43904 Gp9 Rab43 Gm45140 Gm44423 9930120I10Rik Isy1 B130021K23Rik Cnbp Gm44064 Copg1 Gm26636 Hmces Rps19-ps9 H1fx Gm5577 AC153872.1 Gm44168 4933412L11Rik Rab7
chr11:68500001-69000000	7.1497	Pik3r6 Mfsd6l Ccdc42os Ccdc42 Myh10 Ndel1 Rnf222 Rpl26 Gm22608 Odf4 Arhgef15 Slc25a35 Rangrf Pfas Mir3062 Gm25819
chr12:36000001-36500000	7.1497	Agr2 Tspan13 Gm5434 Bzw2 AC132336.3 AC132336.1 Ankmy2 AC132336.2 Lrrc72 AC124776.1 Sostdc1 AC145348.1 Gm25438 D630036H23Rik Ispd
chr16:10500001-11000000	7.1497	Ciita Dexi Clec16a Gm15558 Socs1 Tnp2 Prm3 Prm2 Prm1 Gm10343 Gm11172 Gm26822 Rmi2 Gm21859 Litaf Gm26268 Gm24961
chr11:119000001-119500000	7.10473	Cbx2 Cbx8 Gm26508 Cbx4 Gm11754 Gm11755 Tbc1d16 Gm26888 Mir6934 Gm11753 Gm11752 Ccdc40 Gaa Eif4a3 Card14 Sgsh Slc26a11 Mir1932 Rnf213 A930037H05Rik Endov
chr10:39500001-40000000	7.05977	Fyn Gm16364 Gm16365 Traf3ip2 E130307A14Rik AC160403.1 AC160403.2 Rev3l Gm22105 Gm16210 Gm26824 Mfsd4b4 4930547M16Rik AC118733.1 Mfsd4b2 AC118733.2 Mfsd4b3 Mfsd4b5
chr18:4500001-5000000	7.05977	Jcad Gm10556 Svil
chr1:37500001-38000000	7.03728	Mgat4a 2010300C02Rik 4930556I23Rik 4930470B04Rik Gm19863 Tsga10 Gm26805 Lipt1 Mitd1 Mrpl30 Lyg2 Gm15457 Lyg1 Gm23409 Txndc9 Eif5b
chr3:89000001-89500000	7.03728	Ash1l Gm24403 Gm43738 Rusc1 Fdps Gm22935 Gm29704 Pklr Hcn3 Clk2 Scamp3 Gm16069 Fam189b Gm23269 Gba Mtx1 Gm43737 Thbs3 Mir92b Muc1 Trim46 Krtcap2 Dpm3 Slc50a1 Efna1 Gm22642 Efna3 Gm15998 Efna4 4731419I09Rik Adam15 Dcst1 Dcst2 Zbtb7b Gm15417 Lenep Flad1 Cks1b Shc1 Pygo2 Pbxip1 Pmvk
chr9:64500001-65000000	7.0148	Megf11 Rab11a AC147560.1 Dennd4a Gm24347 Slc24a1 Ints14 Gm25640 Hacd3
chr10:84500001-85000000	6.99232	AC150314.1 AC150314.3 Ckap4 Platr7 Tcp11l2 Gm25657 Gm17249 Polr3b Rfx4 Gm24226 Ric8b
chr13:30500001-31000000	6.99232	Uqcrfs1 4930519D14Rik Dusp22 Gm11370 Irf4 AL645745.1 Exoc2 Hus1b Gm5447
chr2:30000001-30500000	6.96983	Sptan1 Wdr34 Set Pkn3 Zdhhc12 Zer1 Tbc1d13 Slc39a1-ps Endog Spout1 Kyat1 1700084E18Rik Lrrc8a Gm28035 Phyhd1 Gm28038 Dolk Nup188 Gm14471 Sh3glb2 Miga2 AL954388.1 Dolpp1 Crat Gm16323 Ptpa Ier5l
chr18:80500001-81000000	6.94735	Nfatc1 Atp9b AC117949.2 AC117949.1 Gm25071 Sall3 Gm27238 Gm27239
chr6:52000001-52500000	6.92487	Skap2 Gm44077 Halr1 Rps8-ps3 Rps19-ps14 Hoxa1 Hotairm1 Gm27867 Gm27861 Gm27868 Gm27477 Hoxa2 Gm28308 Hoxaas2 Hoxa3 Gm15050 Hoxaas3 5730596B20Rik Gm29430 Hoxa4 Hoxa5 Hoxa6 Hoxa7 Hoxa9 Mir196b Hoxa10 Hoxa11 Hoxa11os Gm28032 Gm27492 Gm27695 Gm27817 Gm27454 Gm27543 9530018H14Rik Hoxa13 Gm27280 Gm27985 Hottip Gm27383 Gm27866 Gm44294 Evx1os Evx1 Gm8129 Gm15054 1700094M24Rik
chr9:96500001-97000000	6.8799	Gm28729 Gm8495 Rasa2 n-R5s87 Gm19280 Zbtb38 A930006L05Rik C430002N11Rik Gm28688 Gm8520 Pxylp1 Gm10123 Gm8524 Spsb4
chr19:25000001-25500000	6.8799	Dock8 Gm24252 Kank1 Gm26207
chr8:33500001-34000000	6.85742	Tex15 Ppp2cb Ubxn8 Gsr Gm24727 1700104B16Rik Gtf2e2 Smim18 Rbpms Gm26632 Gm26978 Gm45817 Gm39157
chr8:125500001-126000000	6.81245	Sipa1l2 4930567H12Rik Map10 Ntpcr Pcnx2 A730098A19Rik Map3k21 Kcnk1
chr9:13500001-14000000	6.81245	Maml2 AC241616.1 Gm22643 AC155923.1 Mtmr2 Cep57 Fam76b CT010488.1 CT010488.2 AC113304.1
chr9:57500001-58000000	6.81245	Rpp25 Cox5a Gm26631 Fam219b Mpi Scamp2 Ulk3 Cplx3 Lman1l Csk Cyp1a2 Cyp1a1 Edc3 Clk3 Gm17231 Arid3b Ubl7 Sema7a Gm17322
chr9:75000001-75500000	6.81245	Fam214a Arpp19 CT033761.1 Myo5a Gm9719 Gm16353 Myo5c Gnb5 AC133947.2 AC133947.1 Bcl2l10 Mapk6 AC115880.2 AC115880.1 4933433G15Rik Leo1 Gm7972 Tmod3
chr17:72500001-73000000	6.81245	Alk Gm26963 Ypel5 Lbh Gm23649
chr12:111500001-112000000	6.78997	AC122190.1 Eif5 Snora28 AC163357.1 2810029C07Rik Mark3 AC160972.1 Ckb Trmt61a AC152065.1 Bag5 Apopt1 Gm15995 Gm15996 Klc1 Xrcc3 Zfyve21 Ppp1r13b AC152065.2 AC132623.3 AC132623.2 AC132623.1 2010107E04Rik Tdrd9 Rd3l
chr15:62000001-62500000	6.70003	Pvt1 Gm27913 Gm27782 Gm27718 Gm27957 H2afy3
chr11:50000001-50500000	6.63258	Rnf130 Mir340 Gm12194 Tbc1d9b Gm12195 Mrnip Sqstm1 Mgat4b Mir6919 Ltc4s Gm26542 Maml1 Canx Gm12196 Cby3 Mir804 Hnrnph1 Rufy1
chr6:67500001-68000000	6.63258	Gm42889 Tacstd2 Igkv2-137 4930515G16Rik Igkv1-136 Igkv1-135 Gm9728 Rpl18a-ps2 Igkv14-134-1 Igkv17-134 Igkv1-133 Gm5308 Rpl18a-ps3 Gm43284 Igkv1-132 Igkv1-131 Gm18980 Igkv14-130 Gm22425 Gm24911 Igkv9-129 Igkv9-128 Igkv17-127 Igkv14-126-1 Gm9729 Igkv14-126 Gm25910 Igkv11-125 Igkv9-124 Igkv9-123
chr11:68000001-68500000	6.63258	Stx8 Gm12303 Gm26157 Gm12304 C78197 Ntn1 Mir6406 Gm12305 Pik3r5
chr9:70000001-70500000	6.6101	Bnip2 Gtf2a2 Gcnt3 AC157950.2 AC157950.1 Fam81a Gm24257 Gm26849 Myo1e Mir5626 Ccnb2 Rnf111 Gm24615
chr2:102500001-103000000	6.58762	Pamr1 Slc1a2 Gm13872 Cd44 Gm23731
chr2:29500001-30000000	6.58762	Med27 Rapgef1 Gm13420 Gm13547 Trub2 Coq4 Slc27a4 Urm1 Mir219a-2 Mir219b 2600006K01Rik Cercam Odf2 Gm23865 Gle1 Sptan1 Mir6997
chr11:78500001-79000000	6.56513	Vtn Sebox Tmem199 Poldip2 Tnfaip1 Ift20 Tmem97 D11Bhm181e Gm22947 Nlk Gm17235 Gm11196 Gm11197 Fam58b Gm23840 Gm23219 Lyrm9 Nos2 Lgals9
chr13:102500001-103000000	6.56513	AC122382.2 AC122382.1 Cd180 Mast4 1700099I09Rik Gm17160
chr15:84500001-85000000	6.56513	Ldoc1l Prr5 Arhgap8 Phf21b Gm4217 Gm29666 Nup50 5031439G07Rik Mir1249
chr1:133000001-133500000	6.54265	Mdm4 Gm29257 Pik3c2b Gm28609 Gm26616 Ppp1r15b Plekha6 Gm19461 Golt1a Gm28040 Kiss1 Ren1 Etnk2 Sox13
chr12:76000001-76500000	6.54265	Syne2 Esr2 Gm7862 Tex21 AC120002.2 Mthfd1 AC120002.1 AC120002.3 Akap5 AC124453.1 Zbtb25 Zbtb1 4930426I24Rik Hspa2 Ppp1r36 Gm25563 Gm10451 AC163033.1
chr19:47000001-47500000	6.54265	Nt5c2 Ina Pcgf6 Gm23140 Taf5 Usmg5 Pdcd11 Calhm2 Calhm1 Calhm3 Gm6970 Neurl1a Sh3pxd2a Mir6995
chr18:38000001-38500000	6.52017	Pcdh1 2010320O07Rik 1700086O06Rik Gm10268 0610009O20Rik Pcdh12 Rnf14 Gm23205 Gnpda1 Gm24690 Ndfip1
chr17:43500001-44000000	6.49768	Mep1a Ankrd66 Pla2g7 1700071M16Rik Tdrd6 Slc25a27 Cyp39a1 Gm25783 Rcan2 Gm24532
chr3:53000001-53500000	6.4752	Cog6 Gm42901 Lhfp Gm42898 Gm42899 C130075A20Rik Gm43804 Gm43803 Gm43805 Gm43472 Gm43471 Nhlrc3 Gm16206 Proser1 Stoml3
chr3:53500001-54000000	6.4752	Stoml3 6430500D05Rik Gm23675 Frem2 Gm6073 Gm6204 Gm30735 Gm10727 C820005J03Rik Gm24851 Gm10985 Ufm1 Gm31026
chr7:101000001-101500000	6.4752	P2ry2 Gm45070 Gm5735 Fchsd2 Gm6341 AC107638.1 Atg16l2 Stard10 Gm20476 Gm45344 Gm45620 Arap1 Gm45548 Gm45837 Pde2a Mir139
chr15:67000001-67500000	6.4752	Gm2895 St3gal1 1700012I11Rik
chr12:116000001-116500000	6.45272	Ighv1-85 Ighv1-86 Zfp386 Vipr2 Gm20658 AC105950.2 Gm44372 AC105950.1 Gm23732 Wdr60 Gm23190 Gm11027 AC104832.1 Esyt2 CT030173.1 Ncapg2 Gm25112 Gm27649 Ptprn2
chr2:118000001-118500000	6.45272	Gm13986 Gm36979 Gm25308 Thbs1 Gm29233 Fsip1 Gm22800 Gm29232 A930104D05Rik Gpr176 1700054M17Rik Gm22651 Eif2ak4 Srp14 Gm13983
chr6:68000001-68500000	6.45272	Igkv1-122 Igkv17-121 Igkv9-120 Igkv9-119 Igkv14-118-2 Igkv14-118-1 Gm43739 Gm5309 Igkv11-118 Igkv1-117 Gm43171 Gm43170 Igkv2-116 Igkv1-115 Igkv11-114 Igkv2-113 Gm4873 Igkv2-112 Igkv14-111 Gm25436 Igkv1-110 Gm43007 Gm42612 Igkv2-109 Igkv1-108 Igkv2-107 Igkv11-106 Igkv2-105 Gm5310 Igkv16-104 Igkv15-103 Igkv15-102 Igkv20-101-2 Igkv15-101-1 Igkv15-101
chr12:15500001-16000000	6.45272	CT030154.1 Gm4804 Trib2 Mir6387 Gm5432 AC159622.2 AC159622.1 AC159622.3 AC161050.1
chr18:56000001-56500000	6.45272	Gm23555 Gm25476 Gramd3
chr17:28000001-28500000	6.40775	Anks1 Gm15598 Tcp11 4930526A20Rik Scube3 Zfp523 Def6 Ppard Fance Rpl10a Tead3 Tulp1 Fkbp5 Gm22146
chr16:93000001-93500000	6.36278	Gm28003 1810053B23Rik Mir802 1700029J03Rik
chr8:119500001-120000000	6.3403	Slc38a8 Mbtps1 Hsdl1 Dnaaf1 Taf1c Rps13-ps4 Adad2 Kcng4 Gm32352 Wfdc1 Atp2c2 Gm45747 Tldc1 Cotl1 Klhl36 Usp10 Gm20388 Crispld2
chr13:52000001-52500000	6.3403	Gm37872 CT010575.1 CT010575.2 CT010575.3
chr5:32000001-32500000	6.31782	Babam2 Gm17130 Gm10463 Fosl2 Gm26335 Gm9555 Plb1 Gm15615 Gm36840 Gm7596 Gm5864 Ppp1cb Gm43312 Gm43313 Gm15613
chr7:127000001-127500000	6.29533	Mvp Pagr1b Pagr1a Gm42742 Prrt2 Maz Kif22 Gm31749 Gm25333 Gm44343 Zg16 Gm44939 Gm22747 AI467606 Qprt Spn Gm18561 Gm44940 Gm25735 Cd2bp2 Tbc1d10b Mylpf Sept1 Zfp553 Zfp771 Dctpp1 Sephs2 Gm44729 Gm17511 Gm31897 Itgal Zfp768 Zfp747 9130019O22Rik E430018J23Rik Smt3h2-ps2 Zfp764 Gm33080 Zfp688 Gm45184 Zfp689 B130055M24Rik Gm45110 Prr14 Fbrs Mir7060 AC136146.1
chr12:35500001-36000000	6.29533	Ahr AC159635.2 AC159635.1 AC114412.1 AC114412.2 CU024890.1 CU024890.2 CT868733.2 CT868733.1 Agr3 Agr2
chr18:61000001-61500000	6.29533	Slc6a7 Cdx1 Pdgfrb Csf1r Mir6983 Hmgxb3 Gm26403 Slc26a2 Pde6a Rps2-ps10 Ppargc1b Gm25301 Mir378a Gm25834 Arhgef37
chr19:3500001-4000000	6.29533	Ppp6r3 AC117797.1 Lrp5 1810055G02Rik Kmt5b Gm16066 Chka Tcirg1 Ndufs8 Aldh3b1 Unc93b1 Aldh3b3 Aldh3b2 Acy3 Tbx10
chr19:6000001-6500000	6.25037	Capn1 Gm10814 Gm8034 Syvn1 Mir6988 Mrpl49 Fau Znhit2 Tm7sf2 Vps51 Gm28374 Tmem262 Zfpl1 Cdca5 Naaladl1 Sac3d1 Snx15 Arl2 Batf2 n-R5s19 Gm5510 Majin Gpha2 Ppp2r5b Atg2a Mir194-2 Mir192 Gm14963 Ehd1 Cdc42bpg Men1 Map4k2 Mir6989 Gm14966 Sf1 Pygm Rasgrp2 Gm14965 Nrxn2
chr9:72500001-73000000	6.2054	Gm28010 4930509E16Rik Rfx7 Gm19427 Gm37105 Gm18014 Gm27241 Gm27232 Gm23057 Nedd4 A530064N14Rik Gm7265 Gm37955 Gm36936 Gm27204 Prtg Gm27203 A730062M13Rik Gm37234 Pygo1 Dyx1c1 Gm44503 Gm23567 Gm37710 Ccpg1os Ccpg1
chr12:16500001-17000000	6.2054	Lpin1 Ntsr2 Greb1 AC122228.1 Gm44305 AC157352.1 E2f6 AC157352.2 Rock2 AC155305.1 Gm22303 Pqlc3
chr15:9000001-9500000	6.18292	Ranbp3l Nadk2 Skp2 Lmbrd2 Ugt3a1 Ugt3a2 Capsl
chr1:36500001-37000000	6.16043	Cnnm4 AC084391.1 Cnnm3 Gm38033 Ankrd23 Gm42417 Ankrd39 Sema4c D430040D24Rik Fam178b Gm6428 Gm24133 Cox5b Actr1b 4933424G06Rik Gm33533 Zap70 Gm18828 Tmem131 Gm37506 Gm38115 F830112A20Rik Rpl12-ps1
chr6:51500001-52000000	6.16043	Snx10 Gm22914 Gm38811 Skap2
chr10:18000001-18500000	6.16043	Abracl Reps1 Ect2l Ccdc28a Gm10827 AC153562.1 Nhsl1 AC153562.2
chr19:36000001-36500000	6.16043	Htr7 Rpp30 Ankrd1 AC117769.4 Pcgf5 AC117769.2 Gm23170 AC117769.3 AC117769.1
chr9:118500001-119000000	6.13795	Golga4 Gm18935 Gm45897 Itga9 Gm10157 Gm2415 Gm16295 Ctdspl
chr16:4000001-4500000	6.13795	Slx4 Gm15879 Dnase1 Trap1 Gm23413 Crebbp Gm37186 Gm5766 Adcy9 Gm6142 Srl
chr1:134000001-134500000	6.11547	Gm18970 Fmod Btg2 Gm38140 Gm8618 Chit1 Chil1 Mybph Adora1 Gm24517 Myog Ppfia4 Tmem183a 4933406M09Rik Cyb5r1 Adipor1 Platr1 Gm37935 Klhl12 Rabif
chr8:122500001-123000000	6.09298	Gm20388 Piezo1 Gm26497 Cdt1 Aprt Galns Gm45857 Trappc2l Pabpn1l Mir6396 Cbfa2t3 Gm15899 Gm10612 C230057M02Rik A530010L16Rik Gm39271 Acsf3 Gm45743 Gm45893 Gm16378 Cdh15 Gm45894 Ankrd11 Gm24445
chr3:10000001-10500000	6.09298	Fabp5 Gm38335 Gm9833 Gm37308 Pmp2 Gm37389 Fabp9 Fabp4 4632432E15Rik Gm37421 1700029B24Rik Fabp12 A930014E01Rik Gm38364 Impa1 Gm38303 Slc10a5 Zfand1 Chmp4c Snx16
chr10:41500001-42000000	6.0705	Ppil6 Cd164 Ccdc162 Gm17196 5730435O14Rik Mir3473b AC161426.1 Cep57l1 BC048559 Sesn1 AC115297.1 Armc2
chr10:94000001-94500000	6.0705	Vezt AC122901.2 AC122901.1 Fgd6 AC127596.1 AC127596.2 Nr2c1 Gm26122 Ndufa12 Gm4792 Tmcc3 Gm16155
chr15:10500001-11000000	6.0705	Ttc23l Gm17044 Gm8174 Rai14 4930556M19Rik 4930556M19Rik C1qtnf3 Amacr
chr6:129000001-129500000	6.04802	BC064078 Clec2f Gm16186 Klrb1f Gm43992 Gm44000 Clec2e Klrb1-ps1 Gm26160 Clec2d Gm27514 2310001H17Rik AC142191.1 Cd69 4922502D21Rik Clec12a Clec12b Clec1b Clec9a Gm43914 Clec1a Clec7a Olr1
chr14:54000001-54500000	6.04802	Trdv3 Gm30275 Trdv4 Trdd1 Gm23704 Trdd2 Trdj1 Gm43434 Trdj2 Trdc Trdv5 Traj61 Traj60 Traj59 Traj58 Traj57 Traj56 Traj55 Traj54 Traj53 Traj52 Traj51 Traj50 Traj49 Traj48 Traj47 Traj46 Traj45 Traj44 Traj43 Traj42 Traj41 Traj40 Traj39 Traj38 Traj37 Traj36 Traj35 Traj34 Traj33 Traj32 Traj31 Traj30 Traj29 Traj28 Traj27 Traj26 Traj25 Traj24 Traj23 Traj22 Traj21 Traj20 Traj19 Traj18 Traj17 Traj16 Traj15…
chr14:21500001-22000000	6.02553	Kat6b Dupd1 Dusp13 Gm15935 Samd8 Gm23502 Vdac2 Comtd1 A430057M04Rik AC132590.1 Gm37590 Zfp503 C130012C08Rik
chr15:57500001-58000000	6.02553	Zhx2 Gm16006 9330154K18Rik Derl1 Tbc1d31 Fam83a
chr5:125000001-125500000	6.00305	Rflna Ncor2 Gm42838 Gm42839 Gm32585 Scarb1 Gm42633 Gm40323 Ubc Gm10382 Dhx37 Gm43752 Bri3bp Gm43756 Aacs Gm27551
chr5:136500001-137000000	6.00305	Cux1 Gm38082 Myl10 Col26a1 Gm20485 Gm43649 Ift22 4933404O12Rik Fis1 Cldn15 Znhit1 Plod3 Mir702 Gm7284
chr6:53500001-54000000	6.00305	Creb5 Gm44080 Gm5306 Tril Gm16499 Gm16499 Gm22910 Cpvl 4921529L05Rik
chr15:99500001-100000000	6.00305	Faim2 Gm5808 Aqp2 Aqp5 Aqp6 Racgap1 Asic1 Gm17349 Smarcd1 Gm16537 Gpd1 Cox14 Cers5 Gm17058 Lima1 Gm25897 Gm4468 Gm17057 Uqcrh-ps1 Fam186a Gm21917 Gm23133 Larp4 2310068J16Rik
chr17:83500001-84000000	6.00305	Cox7a2l Kcng3 Mta3 Haao C430042M11Rik Gm23905
chr9:7000001-7500000	5.95808	Dync2h1 Dcun1d5 AC174457.1 Mmp13 Mmp12 Mmp1b Mmp3 Mmp1a
chr14:72500001-73000000	5.95808	Mlnr-ps Fndc3a Gm16549
chr2:6000001-6500000	5.9356	Upf2 Proser2 Gm13384 Gm10857 Echdc3 A230108P19Rik Gm13383 Usp6nl Gm13388 Gm13391 Gm38386
chr1:52000001-52500000	5.9356	Stat4 Gm28177 Gm3940 Gm31812 Stat1 Gm18301 Gls Gm5975 Gm23460 Nab1
chr2:168000001-168500000	5.9356	Ripor3 Gm14236 Gm24327 Pard6b Gm14235 E130018N17Rik Gm24561 Adnp Gm20716 Dpm1 Mocs3 Gm14237 Kcng1 Gm14262 Gm22704 Gm14234 Nfatc2
chr12:83500001-84000000	5.9356	AC139382.1 Dcaf4 Zfyve1 Gm26623 AC055772.1 Rbm25 Gm29361 Psen1 AC055772.2 AC132954.3 AC132954.4 Papln Numb AC132954.5 AC132954.1 AC132954.2 Gm26571 Riox1 Heatr4 Acot2
chr15:100000001-100500000	5.9356	Larp4 Dip2b Atf1 Tmprss12 Mettl7a1 Mettl7a3 Methig1 Mettl7a2 Higd1c Slc11a2 Gm5475 n-R5s43 5330439K02Rik Letmd1 Csrnp2
chr19:40500001-41000000	5.89063	Sorbs1 Aldh18a1 Gm15801 Gm27042 Tctn3 Entpd1 Gm16027 Gm8783 Cc2d2b Ccnj E030044B06Rik Mir8092 Zfp518a Blnk
chr3:15000001-15500000	5.86815	A930001A20Rik Gm33819 Gm9733 Sirpb1a Sirpb1b
chr10:60000001-60500000	5.86815	Anapc16 Ascc1 Spock2 Mir6906 Chst3 Gm22117 Psap Cdh23 Vsir Gm17455
chr10:83000001-83500000	5.86815	Chst11 AC102114.1 1700025N21Rik Gm23122 Slc41a2 AC155637.2 AC155637.1 D10Wsu102e Aldh1l2
chr11:54500001-55000000	5.86815	Fnip1 Rapgef6 Gm26116 Cdc42se2 Gm12227 Gm12229 Lyrm7os Lyrm7 Gm25426 Hint1 Gpx3 Tnip1 Gm12230 Anxa6
chr15:42000001-42500000	5.86815	Angpt1
chr16:21500001-22000000	5.86815	Vps8 2510009E07Rik Ehhadh Gm24898 1300002E11Rik Gm26744 Map3k13 2610020F03Rik Tmem41a Liph
chr9:63500001-64000000	5.84567	Gm16759 Iqch Aagab Smad3 AC160337.2 AC160337.1 AC135672.1 Smad6
chr10:62500001-63000000	5.84567	Srgn Kif1bp 4933428P19Rik Ddx21 AC121961.1 Ddx50 Stox1 AC122539.4 Mir7215 AC122539.2 Ccar1 AC122539.1 Snord98 AC122539.3 Tet1 AC166359.1 Gm26479 Gm22803 Slc25a16 Gm25862 Gm16128 Dna2 Rufy2 Gm16135
chr14:16000001-16500000	5.84567	AC124680.1 AC173482.3 AC173482.4 Oxsm AC173482.6 Ngly1 AC173482.2 AC173482.5 AC173482.1 AC154452.1 Top2b Rarb
chr17:24500001-25000000	5.82318	Caskin1 Traf7 Rab26 Rab26os Snord60 Pkd1 Gm24589 Tsc2 Nthl1 Slc9a3r2 Npw Zfp598 Syngr3 Gfer Noxo1 Tbl3 Rnf151 Rps2 Snhg9 Snora78 Snora64 Ndufb10 Rpl3l Msrb1 Hs3st6 Meiob Hagh Fahd1 Igfals Nubp2 Spsb3 Eme2 Mapk8ip3 Mrps34 Nme3 Hn1l Cramp1l
chr14:20000001-20500000	5.77822	AC126275.1 Saysd1 Kcnk5 AC126275.2 Gm24912 AC159106.2 AC159106.1 Kcnk16 Nudt13 Ecd Fam149b AC121801.1 Dnajc9 Mrps16 Cfap70 7330404K18Rik Anxa7 Mss51 Ppp3cb
chr8:105500001-106000000	5.75573	Gm8838 Hsd11b2 Atp6v0d1 Gm38250 Agrp Gm45855 Ripor1 Mir1966 Gm5914 Gm38384 Ctcf Gm5915 Carmil2 Acd Pard6a Enkd1 4933405L10Rik Gfod2 Ranbp10 Tsnaxip1 Cenpt Thap11 4930578M07Rik Nutf2 Edc4 Nrn1l Pskh1 Ctrl Gm16156 Psmb10 Lcat Slc12a4 Mir7074 Gm45752 Dpep3 Dpep2 Gm22972 Dus2
chr17:30500001-31000000	5.75573	Btbd9 Glo1 1700097N02Rik Dnah8 Gm24661 Glp1r Umodl1 Gm24026
chr1:60500001-61000000	5.73325	Raph1 Gm11575 Gm11576 Gm11578 Gm38388 Gm23762 Gm11577 Eif4a-ps4 Cd28 Gm11579 2310016D23Rik Gm37198 Gm11609 Gm11581 Gm38137 Ctla4 Rpl18-ps1 Gm11582 Icos Gm37039
chr3:51000001-51500000	5.71077	Gm29230 Gm38246 Noct Gm38357 Elf2 4930577N17Rik Gm24282 Gm37399 Gm37203 Gm5103 Mgarp Gm9442 Ndufc1 Naa15 Gm37646 Gm38160 Rab33b Gm37968
chr2:73000001-73500000	5.68828	Ola1 Gm13665 Gm13666 Gm13664 Sp9 Cir1 Scrn3 Gpr155 Gm13703 Gm13709 D230022J07Rik Gm13707 Wipf1 Gm13708
chr14:26500001-27000000	5.68828	Slmap Gm2178 Gm18215 Gm7565 Dennd6a Arf4os Arf4 Pde12 Mir7672 9930004E17Rik Dnah12 Asb14 Appl1 AC124603.1 Hesx1
chr3:101000001-101500000	5.68828	Cd101 Ptgfrn Gm43465 Gm12486 Tpt1-ps1 Gm12490 Cd2 Gm10355 Gm43467 Igsf3 Gm42939 Gm42938 Gm42538
chr14:61500001-62000000	5.68828	Spryd7 CT009550.1 Trim13 Dleu2 Kcnrg Gm27010 Gm27845 Gm26916 Mir16-1 Mir15a Gm27747 Gm27972 Gm27017 Gm27928 Gm37420 Gm37472 Gm37820 AC164294.1
chr2:71500001-72000000	5.6658	Metap1d Dlx1as Dlx1 Dlx2 Platr26 Gm13647 Itga6 Gm13663 Gm17250 Gm13662 Gm13739 Pdk1 Gm13746 Rapgef4 Gm26408
chr3:59000001-59500000	5.6658	Gm27793 Gm43570 Med12l Gpr171 P2ry14 Gpr87 P2ry13 P2ry12 Gm43589 Igsf10 Gm38186 Gm37715 Gm8276 Gm38288 Gm37771
chr10:43000001-43500000	5.6658	Sobp AC112265.1 Gm29245 Gm29246 9030612E09Rik Pdss2 Gm16546 AC152922.2 Rps19-ps11 AC152922.1 Gm3699 Bend3
chr11:5500001-6000000	5.6658	Gm11963 Xbp1 Ccdc117 Gm22471 Ankrd36 Gm11964 Gm11965 Mrps24 Urgcp Ube2d-ps Dbnl Pgam2 Gm11966 Polm Aebp1 Pold2 Myl7 Gck Gm11967 Ykt6 Camk2b
chr12:80500001-81000000	5.64332	Exd2 AC163282.2 Gm26777 Galnt16 AC125361.1 AC125361.2 Gm23817 AC134537.1 Erh AC134537.3 Slc39a9 AC134537.2 Plekhd1os Plekhd1 Ccdc177 Gm26796 AC127337.1 Susd6 Gm26545 Gm23298 1700052I22Rik AC127337.2 Srsf5 Slc10a1
chr17:45500001-46000000	5.64332	Aars2 Tcte1 Tmem151b Nfkbie Slc35b2 Hsp90ab1 Slc29a1 Gm17080 Mymx Gm25008 Capn11 Tmem63b Gm16172 Mrpl14 1600014C23Rik F630040K05Rik
chr19:6500001-7000000	5.64332	Nrxn2 Gm14964 Slc22a12 Gm14967 Gm26460 Hmgb1-ps4 2410152P15Rik Gm14968 Rps6ka4 Mir5046 Ccdc88b Prdx5 Trmt112 Esrra Mir6990 Catsperz Kcnk4 Gpr137 Bad Plcb3 Ppp1r14b Fkbp2 Vegfb Dnajc4 Nudt22 Trpt1 Fermt3
chr6:70500001-71000000	5.64332	Igkv3-12 Igkv3-11 Igkv3-10 Igkv3-9 Igkv3-8 Igkv3-7 Igkv3-6 Igkv3-5 Igkv3-4 Igkv3-3 Igkv3-2 Igkv3-1 Gm30211 Igkj1 Igkj2 Igkj3 Igkj4 Igkj5 Igkc Rpia Eif2ak3 Gm23346 Gm43292 Tex37 Foxi3
chr7:114000001-114500000	5.64332	Spon1 Rras2 Gm45615 Gm45454 Copb1 Psma1 4933406I18Rik Pde3b
chr11:53500001-54000000	5.62083	Rpl9-ps3 Sept8 A430108G06Rik Kif3a Il4 Il13 Rps2-ps4 Rad50 Gm22275 Il5 Gm12214 Gm12213 Mir7671 Irf1 Gm17334 Gm12216 Slc22a5 Gm12217 Gm12218 Gm12220 Slc22a21 Gm12219 Slc22a4
chr19:53000001-53500000	5.62083	Xpnpep1 Mir6407 1700054A03Rik Add3 Gm24724 Mxi1 Gm10197 Smndc1 Mirt1 4833407H14Rik
chr6:38500001-39000000	5.59835	Ubn2 Mir7670 Fmc1 Gm15697 Luc7l2 Gm26699 Klrg2 Clec2l Hipk2 Tbxas1 Gm42962
chr9:32500001-33000000	5.59835	Fli1 Gm38346 Gm27201 Gm37474 Gm37082 AC127581.1 Gm27163 Ets1 Gm27240 Gm3331 Gm37167 Gm27162 Gm37192
chr11:100500001-101000000	5.59835	Acly Ttc25 Cnp Dnajc7 Nkiras2 Zfp385c Gm44544 Dhx58os Dhx58 Kat2a Hspb9 Rab5c Kcnh4 Hcrt Ghdc Gm24358 Stat5b Stat5a Stat3 Cavin1
chr16:91500001-92000000	5.57587	Ifnar1 Gm7856 Mir6367 Gm7860 Ifngr2 Tmem50b Gm15964 Dnajc28 Gart Son Donson Atp5o Gm10785 Cryzl1 Itsn1 Gm25245 Gm15976 D430001F17Rik Gm27773
chr17:80000001-80500000	5.57587	Hnrnpll Gm22215 Gm23125 Galm Gm25706 Srsf7 Ttc39d Gemin6 Dhx57 Morn2 Arhgef33 Gm10190 Sos1
chr2:26000001-26500000	5.55338	Ubac1 Nacc2 Gm13554 Tmem250-ps 1810012K08Rik Gm13553 Lhx3 Gm27196 Qsox2 Ccdc187 Gpsm1 Dnlz Card9 Gm13562 Snapc4 Gm13563 Sdccag3 Pmpca Inpp5e Sec16a 0610009E02Rik Gm13568 Notch1 Mir6996
chr3:96000001-96500000	5.55338	Vps45 Gm43554 Otud7b Mtmr11 Gm17690 Sf3b4 Gm22027 Sv2a Bola1 Gm15444 Hist2h2ab Hist2h2ac Gm44492 Hist2h2be Hist2h3c2 Gm20632 Hist2h2aa2 AC125099.2 Gm20633 Hist2h2aa1 Gm20634 AC125099.1 Hist2h3c1 Gm20627 Hist2h4 Gm38227 Gm20628 Hist2h3b Gm42743 Hist2h2bb Fcgr1 Gm24830 Platr30 Gm26553 Rnu1b1 Rnu1b2 Gm17575 Gm26689 4930477E14Rik Gm26654 Pafah1b1-ps1 Gm21960 Terc Gm24136 BC107364 Gm26232 Gm9207 Gm106…
chr11:24000001-24500000	5.55338	Gm44381 A830031A19Rik Gm12063 Bcl11a Gm12064 4930538E20Rik Gm12065 Gm12066 Gm12068 4933430M04Rik
chr19:10000001-10500000	5.55338	Best1 Rab3il1 Fads3 Fads2 Fads1 Mir6993 Gm10143 Fen1 Tmem258 Myrf Dagla Syt7 Gm26859 Lrrc10b Ppp1r32
chr13:32000001-32500000	5.55338	Gmds AL645643.1 AL645664.1 Gm11381
chr3:88000001-88500000	5.5309	Bcan Hapln2 Gm19439 Gpatch4 Naxe Ttc24 Iqgap3 Mef2d 1700113A16Rik AI849053 AW047730 Gm3764 Mir3093 Gm25641 Mir9-1 Rhbg Gm38392 Tsacc Gm37116 Cct3 Glmp Tmem79 Smg5 Paqr6 Bglap3 Gm21956 Bglap2 Gm6821 Bglap Pmf1 Slc25a44 Gm42814 Sema4a Mir7011 Gm5979 Lmna
chr6:50500001-51000000	5.5309	Gm26289 Cycs 5430402O13Rik Mir6371 4921507P07Rik Gm44054 Gm4782 Gm8035 Gm8038 Gm8039 Gm18765 Npvf Gm3017 C530044C16Rik Gm44109 G930045G22Rik Gm31579 Gm44402
chr7:110500001-111000000	5.5309	Sbf2 Gm17219 Gm10087 Gm28863 Adm Gm21123 Gm18907 B430319F04Rik Ampd3 Rnf141 AC122844.1 Lyve1 Mrvi1 Gm16336
chr10:63000001-63500000	5.5309	Rufy2 Hnrnph3 Pbld2 Gm16143 Pbld1 AC113107.1 Gm38063 Atoh7 Mypn 1700120B22Rik Herc4 AC155909.1 AC153516.1 Gm26789 Sirt1 Gm16145 Dnajc12 AC164179.1 Gm7075 Ctnna3
chr14:73000001-73500000	5.5309	Cysltr2 Rcbtb2 Gm17233 Rb1 Mir687 Lpar6 Itm2b
chr16:94000001-94500000	5.50842	Cldn14 Sim2 Hlcs Gm23062 Ripply3 Pigp Gm15310 Ttc3 Gm23692 Dscr3
chr5:140000001-140500000	5.48593	Mad1l1 Gm43702 Gm16122 Gm16121 Gm43195 Gm16120 Gm43338 Nudt1 Mrm2 Snx8 Eif3b Mir7038 Gm4869 Gm42805
chr7:127500001-128000000	5.48593	1700008J07Rik Srcap Gm42715 Snora30 Gm28198 Tmem265 Phkg2 Ccdc189 Rnf40 Gm44759 1700120K04Rik Zfp629 Gm44760 Bcl7c Gm39090 Mir762 Ctf1 Ctf2 Fbxl19 Orai3 Setd1a AC149222.1 9430064I24Rik Hsd3b7 Stx1b Gm45204 Stx4a Zfp668 Zfp646 Prss53 Gm21974 Vkorc1 2200002A13Rik Bckdk Kat8 Prss8 Prss36 Fus Gm26690 Pycard Gm45205
chr10:82500001-83000000	5.48593	AC153939.1 Ap3m1-ps 1190007I07Rik Tdg Glt8d2 Hcfc2 Nfyb AC155709.1 AC155709.2 1700028I16Rik Txnrd1 AC158636.1 AC158636.2 Eid3 Gm4799 Chst11
chr11:4500001-5000000	5.46345	Mtmr3 Gm11960 Gm11032 Gm11961 Ascc2 Uqcr10 Zmat5 Cabp7 Nf2 Nipsnap1 Mir6918 Thoc5 AA413626 Nefh Ap1b1
chr15:79000001-79500000	5.46345	Triobp Mir6956 H1f0 Gcat Galr3 Ankrd54 Eif3l Gm25072 Micall1 1700088E04Rik Polr2f Sox10 Gm10863 Pick1 Slc16a8 Lgals1-ps2 Baiap2l2 Pla2g6 Gm20420 Maff Tmem184b Mir1943 Csnk1e Gm16059 Gm44302 Kcnj4
chr14:27000001-27500000	5.44097	Hesx1 Il17rd Arhgef3 AC140462.1 AC140462.2 Gm23633 Fam208a Ccdc66 Gm22485
chr16:4500001-5000000	5.44097	Srl Gm15885 Tfap4 Glis2 Pam16 Coro7 Vasn Dnaja3 Nmral1 Hmox2 Gm15859 Cdip1 Gm15835 4930562C15Rik Ubald1 Mgrn1 Gm16861 Nudt16l1 Anks3 4930451G09Rik Sept12
chr18:34500001-35000000	5.44097	Fam13b n-R5s24 Wnt8a Nme5 4933408B17Rik Brd8 Kif20a Cdc23 n-R5s25 Gfra3 Cdc25c Gm3550 2010110K18Rik Fam53c Kdm3b Gm26538 Reep2 Egr1 Etf1 Hspa9 Gm22200 Gm26109
chr12:31500001-32000000	5.396	Gm29541 Slc26a4 AC123618.1 Bcap29 Dus4l Cog5 Gpr22 AC125020.2 AC125020.3 AC125020.1 Gm25913 Hbp1 Prkar2b
chr14:103000001-103500000	5.37352	Acod1 Cln5 Fbxl3 Mycbp2 Gm4654
chr18:82500001-83000000	5.37352	Mbp Rpl21-ps8 Zfp236 Gm10524 Mir5112 2210420H20Rik 4930445N18Rik Zfp516
chr10:42000001-42500000	5.35103	Armc2 AC165442.1 Gm9855 Foxo3 Gm23533 Afg1l Gm15197 Gm15198 Gm25277
chr19:29500001-30000000	5.35103	A930007I19Rik Ric1 Ermp1 Mlana 9930021J03Rik Ranbp6 Il33 Gm26046
chr1:191500001-192000000	5.30607	9430037O13Rik Dtl Ints7 Gm37349 Lpgat1 Gm22446 Gm26203 Gm20203 Gm38037 Nek2 1700034H15Rik Slc30a1 Rd3 Gm26670 Gm32460 Traf5 Mir3473c
chr5:65500001-66000000	5.30607	Smim14 Gm42725 Ube2k Gm40309 Gm42726 Pds5a Gm42727 Gm42729 Gm24399 Gm42728 C030017G13Rik N4bp2os N4bp2 Gm24346 Gm42648 Gm42645 Gm42646 Gm43004 Rhoh Gm43769 Chrna9 4930480C01Rik Gm43771 9130230L23Rik Gm25952
chr12:81500001-82000000	5.30607	Gm20498 Synj2bp Gm24853 Gm17191 6530401F13Rik Adam21 Med6 Gm16572 Gm16570 Ttc9 AC125351.1 Map3k9 AC124595.1 AC124595.2 Pcnx
chr13:42000001-42500000	5.28358	Gm28707 Hivep1 Edn1 AC154635.1 AC160117.1
chr2:33500001-34000000	5.2611	Gm13530 Lmx1b Gm38011 C130021I20Rik Gm13529 9430024E24Rik Mvb12b Nron Nron Gm13403 Gm13404
chr10:12500001-13000000	5.2611	Utrn Gm23044 AC122734.1 B230208H11Rik Stx11
chr11:114000001-114500000	5.2611	Sdk2 1700025D23Rik 1700001J04Rik 1700092K14Rik Gm11690 Gm11691 Gm11692 4932435O22Rik
chr12:73500001-74000000	5.2611	AC124179.1 Tmem30b AC124179.2 Prkch AC149586.1 AC149586.2 Gm15283 Hif1a AC124712.1 S100a11-ps Snapc1 Syt16
chr7:98500001-99000000	5.23862	Lrrc32 Gm23040 A630091E08Rik Emsy Gm45132 Gm15506 Thap12 Gm19656 Gm44934 Wnt11 Gm8398 Uvrag Gm45188 Gm45187 Gm23479
chr11:11500001-12000000	5.23862	4930415F15Rik Gm11998 4930512M02Rik Gm11999 Ikzf1 Gm12000 Fignl1 Ddc 1700042O10Rik Gm25058 Grb10
chr16:25000001-25500000	5.21613	A230028O05Rik Tprg
chr17:50000001-50500000	5.19365	Rftn1 Gm37173 AY702103 Dazl
chr2:5500001-6000000	5.17117	Camk1d Gm13216 Cdc123 Nudt5 Gm13199 Sec61a2 Gm13267 Dhtkd1 Upf2
chr2:28500001-29000000	5.17117	Gbgt1 Gm10134 Ralgds Cel Gm13381 Gtf3c5 Gm22675 Gm22824 Gfi1b Tsc1 Spaca9 Ak8 Mir3088 Gm13385 Gm13386 Gtf3c4 Ddx31 Barhl1 Cfap77 Gm13394
chr6:31000001-31500000	5.17117	Mir29a Mir29b-1 Gm27019 Gm13834 Lncpint Gm13833 5330406M23Rik Gm13835 Gm37728 2210408F21Rik Gm43800 Gm14532 Mkln1os Gm13844 Mkln1
chr9:42000001-42500000	5.17117	Sorl1 Gm16214 AC160051.2 AC160051.3 Sc5d AC160051.1 Gm26272 Tecta AC156631.1 Tbcel Gm44311 Gm16322
chr13:95500001-96000000	5.17117	F2rl1 AC159263.1 AC159263.2 F2r Iqgap2 AC171003.1 F2rl2 Gm24032 Sv2c
chr7:100500001-101000000	5.14868	Ucp2 Dnajb13 Gm8463 Coa4 Gm39059 Mrpl48 Gm44648 Cox20-ps Rab6a Gm14382 Plekhb1 Gm35082 Fam168a Gm45209 Gm3200 Gm44953 Relt Arhgef17 Mir3102 P2ry6 Gm44545 P2ry2
chr10:25000001-25500000	5.14868	AC153974.1 AC153974.2 Gm22566 Akap7 AC153549.1 Gm25016 Gm26167 AC153550.1 Epb41l2 AC156274.1
chr13:20000001-20500000	5.14868	Elmo1 AC124183.1 AC132085.1 AC153143.1
chr14:74500001-75000000	5.14868	Htr2a Esd Lrch1
chr5:124000001-124500000	5.14868	Hip1r Vps37b Gm37939 Gm34086 Gm43661 Abcb9 Gm16001 Ogfod2 Arl6ip4 Pitpnm2 Pitpnm2os2 Pitpnm2os1 Gm42425 Mphosph9 Gm23171 Gm43339 Gm43340 2810006K23Rik Cdk2ap1 Sbno1 Gm37415 Gm27486 Kmt5a Rilpl2 Gm15621 Snrnp35 Rilpl1
chr6:39000001-39500000	5.1262	Tbxas1 Gm23010 1700025N23Rik Parp12 4930599N23Rik Gm42963 Kdm7a Gm43479 Gm26008 Slc37a3 Rab19 Mkrn1 Gm10244 Gm25402 Dennd2a
chr1:128500001-129000000	5.1262	Gm29597 Gm25384 Gm6170 Cxcr4 Gm29599 Gm26686 Gm23056
chr5:123500001-124000000	5.1262	Lrrc43 Gm15751 Diablo B3gnt4 Gm24682 Mir7647 AC157931.1 Vps33a Gm43133 Clip1 Gm24840 Gm42651 Gm43797 Zcchc8 Rsrc2 Kntc1 Hcar2 Hcar1 Denr Gm43518 Ccdc62 Hip1r Mir7032
chr10:13500001-14000000	5.1262	Fuca2 Pex3 Adat2 AC153979.1 Aig1 AC134867.2 AC134867.1 Gm22995 Gm8330 AC134867.3 Hivep2 Gm26835
chr15:82000001-82500000	5.10372	Xrcc6 Desi1 Snu13 4930407I10Rik Mei1 Ccdc134 Srebf2 Mir33 Shisa8 Tnfrsf13c Cenpm 1500009C09Rik Sept3 Wbp2nl Naga Fam109b Smdt1 n-R5s41 Ndufa6 Cyp2d22 Cyp2d11 Mir7684 Cyp2d10 Gm27331 Gm25990 Cyp2d9 Gm27622
chr19:57000001-57500000	5.10372	Afap1l2 Ablim1 B230217O12Rik Fam160b1 Trub1 Gm26874
chr6:72000001-72500000	5.08123	9130221F21Rik Gm8952 Gm44604 St3gal5 Gm29438 4933431G14Rik Gm38832 Atoh8 Sftpb Usp39 Gm45051 0610030E20Rik Tmem150a Rnf181 Vamp5 Vamp8 Ggcx Mat2a Particl
chr7:45000001-45500000	5.08123	Irf3 Scaf1 Mir7054 Rras Prr12 Prrg2 Nosip Rcn3 Gm45669 Fcgrt Mir150 Gm45552 Rps11 Snord35b Rpl13a Gm45713 Snord35a Snord34 Snord33 Mir5121 Snord32a Flt3l Aldh16a1 Pih1d1 Slc17a7 Mir7055 Gfy Pth2 Ccdc155 Dkkl1 Tead2 Cd37 Slc6a16 Gm23585 Slc6a21 Trpm4 Rpl14-ps1 Hrc Ppfia3 Mtag2 Lin7b Gm45619 Snrnp70 Gm22478 Kcna7 Ntf5 Lhb Ruvbl2 Gys1 Ftl1 Gm22133 Gm10252 Bax Gm45808 Dhdh Tulp2 Nucb1
chr17:26000001-26500000	5.08123	Rab11fip3 Decr2 Nme4 Gm8186 Tmem8 Mrpl28 Axin1 Pdia2 Arhgdig Rgs11 Fam234a Gm23123 Luc7l Gm16580 Hba-ps4 Neurl1b
chr1:52500001-53000000	5.05875	Nab1 Gm5976 Rps27a-ps1 Gm553 Gm28178 Gm5527 Nemp2 Gm37242 Mfsd6 Gm29670 Gm28650 Inpp1 Hibch Gm16107 1700019D03Rik
chr1:191000001-191500000	5.05875	Gm37095 Gm8407 Mfsd7b A230020J21Rik Spata45 Tatdn3 Nsl1 Gm38188 Batf3 Gm38161 Fam71a Atf3 Gm24748 D730003I15Rik Gm37074 Gm37168 Nenf Tmem206 Ppp2r5a Gm2272 Gm32200 Gm37688 Gm37432
chr15:8000001-8500000	5.05875	Wdr70 Nup155 2410089E03Rik Gm24144 Nipbl
chr16:57000001-57500000	5.05875	Tmem45a2 Tomm70a Nit2 Gm16892 Tbc1d23 Tmem30c Gm26800 Cmss1 Filip1l
chr19:41000001-41500000	5.05875	Dntt Opalin Tll2 Tm9sf3 Pik3ap1 Gm9788 Lcor
chr9:71000001-71500000	5.03627	Aqp9 AC098716.2 AC098716.1 Aldh1a2 AC167017.1 Polr2m Gcom1
chr9:71500001-72000000	5.03627	Gcom1 Myzap AC107662.1 Cgnl1 Gm27220 Gm37660 Tcf12 Gm38057 Gm38111 Gm18821 Gm37879 Gm27152 Gm37663
chr12:98500001-99000000	5.03627	Kcnk10 AC124516.2 AC124516.4 Gm25486 Spata7 AC124516.3 AC124516.1 Ptpn21 Zc3h14 AC159193.4 AC159193.3 Eml5 AC159193.5 AC159193.1 AC159193.2 Ttc8 AC142227.1
chr16:93500001-94000000	5.01378	Setd4 Cbr1 Gm5678 Gm45384 Gm22344 Cbr3 Dopey2 2310043M15Rik Morc3 Chaf1b Cldn14
chr18:57000001-57500000	5.01378	Megf10 Prrc1 4930511M06Rik Ctxn3
chr18:67500001-68000000	5.01378	Spire1 Gm17669 Cep76 Psmg2 Ptpn2 Gm26910 Seh1l Cep192 Ldlrad4
chr11:116500001-117000000	4.96882	Rpl36-ps1 Gm29292 Sphk1 Ube2o Gm11742 Aanat Rhbdf2 Cygb Prcd 1810032O08Rik Snord1c Snord1b Snord1a St6galnac2 St6galnac2 Gm11735 BC018473 St6galnac1 Mxra7 Jmjd6 Gm27401 Mettl23 Srsf2 Mfsd11 Mgat5b
chr14:61000001-61500000	4.96882	Tnfrsf19 Sacs Sgcg AC138718.1 1700109G14Rik Arl11 AC154435.1 Ebpl Gm25716 Kpna3
chr14:64000001-64500000	4.96882	Rp1l1 Prss55 Prss51 4930471C04Rik Prss52 Gm17116 AC166997.1 Msra
chr2:3500001-4000000	4.94633	Hspa14 Gm45902 Cdnf Gm13186 Gm13182 Fam107b Gm13183 Gm13181 Gm13185 Gm13180 Gm13191
chr5:31500001-32000000	4.94633	Gpn1 Supt7l Slc4a1ap Gm43660 AI839979 2900076G11Rik Mrpl33 Gm43809 Rbks Mir3473e Babam2 Gm43810 Gm24436 Gm43811
chr6:67000001-67500000	4.94633	Gng12 Gm36816 Gm15644 Gm29848 Gm25260 Gadd45a E230016M11Rik A430010J10Rik Gm38825 Gm8566 Gm44052 Serbp1 Gm44050 Il12rb2 Gm8574 Gm44208 Gm4761 Gm44083 Il23r
chr3:104500001-105000000	4.92385	Lrig2 A530041M06Rik 4930509H03Rik Gm26091 Gm43582 Slc16a1 Gm43581 Gm43585 Gm29561 Gm29560 Gm24223 Gm29572 Gm6485 Gm43584 Fam19a3 Ppm1j Rhoc Mov10 Capza1 Gm42658 Gm42659 St7l Gm4525 Wnt2b Gm43846 Gm40117
chr13:34000001-34500000	4.92385	Serpinb6a Ripk1 Gm17083 Gm17084 Bphl Tubb2a AC161117.1 AC161117.4 AC161117.2 Tubb2b AC161117.3 Psmg4 Slc22a23 Gm24530 AC129019.1 AC129019.2 AC129019.3
chr14:15500001-16000000	4.92385	AC158537.2 AC158388.3 AC154354.1 AC158388.1 AC158388.2 AC124680.1
chr8:94500001-95000000	4.90137	Nlrc5 Mir7072 Cpne2 Fam192a Rspry1 Gm45797 Arl2bp Pllp Gm45767 Gm22846 Ccl22 Gnb1-ps3 Cx3cl1 Ccl17 Ciapin1 Gm7418 Coq9 Polr2c Dok4 Ccdc102a Adgrg5 Gm10286 Adgrg1
chr11:49500001-50000000	4.90137	Olfr1384 Olfr1383 Olfr1382 Olfr1381 Olfr1380 Gm12190 Flt4 Scgb3a1 Cnot6 Gm12191 Gm12192 Gm23813 Gm12193 Gfpt2 Mapk9 Gm23492 Rasgef1c
chr13:51500001-52000000	4.90137	Shc3 Cks2 Gm22806 Secisbp2 Gm15440 Sema4d Gm23566 Gadd45g Gm26651
chr2:79000001-79500000	4.87888	Gm37004 Gm14466 Gm14469 Gm14465 Itga4 Cerkl Gm22606 Gm13673 Neurod1 Gm26755
chr15:78000001-78500000	4.87888	Cacng2 A730060N03Rik Ift27 Pvalb Ncf4 Csf2rb2 Mir7676-1 Csf2rb Mir7676-2 Gm26329 Tex33 Tst Mpst Kctd17 Tmprss6 Il2rb
chr15:83000001-83500000	4.87888	Nfam1 Serhl Gm17206 Rrp7a Poldip3 Rnu12 Cyb5r3 A4galt Arfgap3 1700001L05Rik Pacsin2 Ttll1
chr17:8000001-8500000	4.87888	Gm1604a Gm22416 Rnaset2a Fgfr1op Ccr6 Mpc1 4930506C21Rik Sft2d1 Prr18 T2 Gm16702 T
chr1:60000001-60500000	4.8564	Ica1l Wdr12 Carf Gm15464 Nbeal1 Gm29332 Cyp20a1 6030460B20Rik Abi2 Raph1
chr13:36500001-37000000	4.8564	Fars2 AC121942.2 AC121942.1 AC121942.3 AC156802.2 Gm26395 Nrn1 AC156802.1 AC168059.1 AC168059.2 F13a1 AC104200.1
chr14:69500001-70000000	4.8564	Gm16867 Gm37094 Gm37847 Gm27175 Gm27179 Gm27174 Entpd4b Gm27176 Gm27177 Loxl2 Gm37513 Mir6950 R3hcc1 Chmp7 4930480K23Rik AC162936.1 Tnfrsf10b Rhobtb2 Pebp4
chr11:86000001-86500000	4.83392	Brip1 Atp5l-ps2 Brip1os Ints2 Med13 Gm25427 Gm23667 Gm26439 Rnft1 Rps6kb1
chr10:75500001-76000000	4.81143	Gucd1 Snrpd3 Lrrc75b Ggt1 Ggt5 Gm26402 AC087540.1 Susd2 Cabin1 AC142499.2 Ddt Gm20441 Gstt3 Gstt1 Gstt4 Gstt2 Mif AC142499.1 Derl3 Smarcb1 Mmp11 Chchd10 Gm867 Vpreb3 Gm16221 Gm5134 Gm16219 Gm16220
chr12:3500001-4000000	4.81143	Asxl2 AC155273.1 Dtnb Gm26050 Dtnbos Dnmt3a Dnmt3aos AC159324.1 Pomc Efr3b AC111092.1
chr16:19000001-19500000	4.81143	Gm18747 Gm10088 2010309G21Rik Iglc1 Iglj1 Iglc3 Iglj3p Iglj3 Iglv1 Gm18748 Iglc4 Iglj4 Iglc2 Iglj2 Gm43388 Gm42870 Iglv3 A530030E21Rik Iglv2 Olfr164 Gm22158 Gm23612 Olfr165 Gm25762 Olfr166
chr15:27500001-28000000	4.78895	Ank Mir7117 Otulin Fam105a Trio
chr19:24000001-24500000	4.76647	Fam189a2 1700021P04Rik Tjp2 Fxn Gm16216 Pip5k1b Pip5k1bos Fam122a
chr11:79500001-80000000	4.76647	Nf1 Omg Evi2 Evi2b Evi2a Rab11fip4 Gm23293 Rab11fip4os1 Gm25867 Gm24887 Rab11fip4os2 Gm11205 Mir193a Mir365-2 9130204K15Rik Gm24454 Gm11203 Gm11204 Utp6 Suz12
chr5:35500001-36000000	4.74398	Cpz Gm43860 Plk-ps1 Trmt44 4931431C16Rik Acox3 Htra3 Sh3tc1 Gm15650 Ablim2 Afap1 H2af-ps
chr8:121000001-121500000	4.74398	Gm20388 Gm28324 Fendrr Foxf1 Gm27530 Mthfsd Foxc2 Foxl1 Gm37609 5033426O07Rik Gm26815 Gm26747 Gm26784
chr5:36000001-36500000	4.7215	Afap1 Sorcs2 Psapl1 Mir7689 2210406O10Rik Grpel1 Tada2b Ccdc96 Tbc1d14
chr7:45500001-46000000	4.7215	Tulp2 Nucb1 Gm45478 Ppp1r15a Plekha4 Gm45564 Hsd17b14 0610005C13Rik Bcat2 Gm31479 Fgf21 Fut1 Izumo1 Rasip1 Gm45437 A030001D20Rik Mamstr Fut2 Sec1 Ntn5 Car11 Dbp Sphk2 Rpl18 Fam83e Spaca4 Sult2b1 Gm31597 Lmtk3 Cyth2 Gm45444 Kcnj14 Grwd1 Gm45441 Grin2d Kdelr1 Gm22098 Syngr4 Tmem143 Emp3 Gm45442 Ccdc114 Gm9712 Abcc6 Gm45674
chr13:32500001-33000000	4.69902	AL589737.1 Mylk4 Gm27342 Wrnip1 D930007J09Rik Serpinb1a Serpinb1-ps1 Serpinb1c Gm11382 Serpinb6b AL589871.2
chr1:130500001-131000000	4.67653	Gm16083 Zp3r Gm23623 C4bp Gm29427 C4bp-ps1 Pfkfb2 Yod1 Gm37163 AA986860 Gm28857 Gm28856 Fcamr Gm15848 Pigr Fcmr Il24 Il20 Il19
chr2:72000001-72500000	4.67653	Rapgef4 Rapgef4os1 Rapgef4os2 Rapgef4os3 Map3k20 Zakit Rpl36a-ps4 Cdca7
chr2:120000001-120500000	4.67653	Mapkbp1 Mir7665 Gm13999 Jmjd7 Gm28042 Pla2g4b Sptbn5 Ehd4 Pla2g4e Gm13997 Pla2g4d Pla2g4f Vps39 Tmem87a Ganc Capn3
chr5:21500001-22000000	4.67653	Fbxl13 Lrrc17 Gm6543 Gm8539 Armc10 Napepld Gm15719 Pmpcb Gm15715 Dnajc2 Psmc2 Slc26a5 Reln Gm16111 Gm10475 Dnaja1-ps Gm19666
chr9:64000001-64500000	4.67653	Smad6 1700055C04Rik Gm25606 1110036E04Rik Scarletltr Lctl Zwilch Rpl4 Gm23344 Snord16a Gm22571 Gm23136 Gm22455 Snapc5 Map2k1 Gm24106 AC160118.1 Uchl4 Tipin Gm24289 Dis3l Megf11
chr11:51500001-52000000	4.67653	Col23a1 Phykpl Hnrnpab Nhp2 Rmnd5b N4bp3 D930048N14Rik 0610009B22Rik Sec24a Gm25291 Sar1b Jade2 Gm39822 Gm26551 Gm26061 Cdkn2aipnl Ube2b
chr13:28500001-29000000	4.67653	2610307P16Rik Gm6081 Mir6368 Gm11362 AL606528.1 Gm26735 Sox4
chr3:107500001-108000000	4.63157	Slc6a17 Ubl4b Alx3 Strip1 Gm10961 Ahcyl1 Csf1 Gm43233 Gm36211 Gm5075 4930554G22Rik Eps8l3 Gm43745 4933431E20Rik Gstm5 Gm9515 Gm12489 Gstm7 Gstm6 Gm12494 Gstm3 Gm12497 Gstm2 Gm43746
chr13:46500001-47000000	4.63157	AC138329.2 Cap2 Gm24915 AC138329.1 Fam8a1 Nup153 Kif13a Gm24620 AC134913.2 Gm22960 AC134913.1 2010001K21Rik Gm24769
chr3:89500001-90000000	4.60908	Kcnn3 Adar Chrnb2 4632404H12Rik Ube2q1 Gm8969 She Il6ra Gm42809 Atp8b2 Aqp10-ps Gm24046 Hax1 Gm19710
chr8:106000001-106500000	4.60908	Dus2 Ddx28 Nfatc3 Gm27956 Esrp2 1810019D21Rik Pla2g15 Slc7a6 Slc7a6os Prmt7 Gm26786 Smpd3 Gm10629 Zfp90
chr11:59500001-60000000	4.60908	Zkscan17 4933439C10Rik Nlrp3 Olfr222 Gm12261 Olfr223 Gm5027 Olfr225 Mprip 1700007J10Rik Gm12264 Pld6 Flcn Gm16062 Gm24939 Cops3 Nt5m Gm12714 1810063I02Rik Med9os Med9 Rasd1 Pemt
chr16:18000001-18500000	4.60908	Dgcr6 Prodh Gm15954 Rtn4r Mir6366 Ccdc188 Zdhhc8 Ranbp1 Gm25777 Trmt2a Dgcr8 Mir1306 Gm24572 Tango2 Mir185 Arvcf Gm26170 Gm26219 Comt Gm15764 Txnrd2 Gnb1l Rtl10
chr12:77500001-78000000	4.5866	AC159297.2 AC159297.4 AC159297.1 AC159297.3 AC093467.1 Gm24070 AC093467.2
chr17:51500001-52000000	4.56412	Satb1 E430014B02Rik C230085N15Rik Gm36931 5830444F18Rik Gm37248 Gm6934 Gm37593 Gm37266 Gm37176
chr5:34000001-34500000	4.54163	Nat8l Poln Gm19798 Gm43459 4930557J02Rik Haus3 Gm25918 Mxd4 Gm42846 Zfyve28 Gm15513 Gm42848 Cfap99 Gm43105 Gm43458 Rnf4 Fam193a Gm42559 Gm26931 Gm43457 Tnip2
chr17:6000001-6500000	4.54163	Synj2 Serac1 Gtf2h5 Tulp4 Gm5812 Gm22774 Gm15590 n-R5s26 Ppp1r2-ps6 Tmem181a Dynlt1a Gm26848 Ppp1r2-ps1 Dynlt1b Tmem181b-ps
chr19:8500001-9000000	4.54163	Gm8189 Gm6425 Slc22a8 Slc22a6 Chrm1 Gm22820 Slc3a2 Snhg1 Gm25855 Gm25894 Gm24452 Gm24453 Gm22744 Gm22680 Gm23246 Snord22 Wdr74 Gm45736 1700092M07Rik Stx5a Mir6992 Nxf1 Taf6l Polr2g Zbtb3 Ttc9c Hnrnpul2 Gng3 Bscl2 Lrrn4cl Ubxn1 Uqcc3 Lbhd1 Snora57 Mir5136 1810009A15Rik Ints5 Ganab B3gat3 Rom1 Eml3 AC129217.1 Mta2 Tut1 Eef1g Ahnak
chr6:54500001-55000000	4.51915	Wipf3 Scrn1 Fkbp14 Plekha8 Gm28402 Mturn Gm44008 Znrf2 Gm44185 Nod1 Gm24230 Ggct
chr11:60000001-60500000	4.51915	Pemt Gm27511 Rai1 4930412M03Rik Srebf1 Mir6921 Mir6922 Tom1l2 Gm12265 Gm27711 Gm12266 Drc3 Atpaf2 Gid4 Gm12268 Gm12267 Drg2 Myo15
chr16:17500001-18000000	4.51915	Aifm3 Lztr1 Thap7 Lrrc74b P2rx6 Slc7a4 Smpd4 Ccdc74a Med15 Rpl26-ps4 Klhl22 Scarf2 Car15 Gm20518 Dgcr2 Tssk1 Tssk2 Dgcr14 Gsc2 AA914427 Slc25a1 Vpreb2
chr1:155000001-155500000	4.49667	Gm29282 Gm29441 Gm9530 Ier5 Mr1 Stx6 Gm8850 BC034090 Gm37622 Xpr1 Gm22569
chr2:29000001-29500000	4.49667	Cfap77 Ttf1 Gm13393 Gm13396 Setx Ntng2 6530402F18Rik Med27 Gm13402 Gm24976 Mir133c Gm13401
chr9:62000001-62500000	4.49667	Paqr5 Gm23221 Glce Mir5133 AC113291.1 AC113291.3 Gm25603 Spesp1 AC113291.2 Anp32a Coro2b
chr10:61000001-61500000	4.49667	Gm20611 Gm20625 Gm20610 Pcbd1 Sgpl1 Gm44308 Tbata Adamts14 Prf1 Rpl27a-ps1 Pald1 AC151895.1 AC122197.2 Nodal Eif4ebp2 AC122197.1 D830039M14Rik Lrrc20 AC165164.2 AC165164.1
chr11:78000001-78500000	4.49667	Phf12 Dhrs13os Dhrs13 Flot2 Mir144 Mir451a Mir451b Eral1 Fam222b Gm12571 Traf4 Nek8 Tlcd1 Mir7653 Rpl23a Snord42a Snord4a Snord42b Rab34 Proca1 Supt6 Sdf2 2610507B11Rik Gm11192 BC030499 Gm3948 Spag5 Aldoc Pigs Unc119 Foxn1 Slc13a2os Slc13a2 Gm11195 Slc46a1 Sarm1 Vtn
chr1:171000001-171500000	4.47418	Fcgr4 Gm26110 Fcgr3 Mir6546 Gm27552 Gm27844 Cfap126 Sdhc Mpz Pcp4l1 Nr1i3 Tomm40l Apoa2 Fcer1g Ndufs2 Adamts4 B4galt3 Ppox Usp21 Ufc1 Rpl27-ps1 Gm25151 Gm20045 Dedd Nit1 Pfdn2 Gm37154 Klhdc9 Gm37097 Nectin4 Arhgap30 Usf1 Tstd1 Gm26641 F11r
chr2:18500001-19000000	4.47418	Gm13353 Gm13355 Gm13352 Commd3 Bmi1 Spag6 Gm20539 Gm13333 Carlr Pip4k2a 4930426L09Rik
chr18:79000001-79500000	4.47418	Setbp1
chr5:34500001-35000000	4.4517	Tnip2 Sh3bp2 Gm22847 Add1 Mir7036b Gm42867 Mfsd10 Nop14 Gm15522 Grk4 Gm42560 Mir467g Htt Msantd1 Rgs12
chr9:108000001-108500000	4.4517	Gm20662 4930535L15Rik Ip6k1 Gm38134 Gmppb Rnf123 Gm20529 Amigo3 Mst1 Mir7088 Apeh Bsn AC137678.1 4930447F24Rik Gm37201 Gm37247 Gm37230 Dag1 Nicn1 Amt Tcta Rhoa Gm37568 Gm37401 Gpx1 Usp4 Rps2-ps11 Gm37963 1700102P08Rik Ccdc36 Gm25456 BC048562 Klhdc8b Ccdc71 Gm37475 Lamb2 Usp19
chr1:58500001-59000000	4.42922	Orc2 Gm15834 Fam126b Ndufb3 Gm29389 Gm18802 Cbx3-ps7 Als2cr12 Gm20257 Gm28803 Cflar Gm3841 Casp8 Gm37760 Gm28802 Trak2 Stradb C2cd6b
chr11:119500001-120000000	4.42922	Endov Nptx1 Gm11762 Rptor Gm11761 Gm23663 Rptoros Chmp6 Gm11767 Gm11766 Baiap2
chr15:103000001-103500000	4.42922	Hoxc5 Hoxc6 Mir615 Hoxc4 5730585A16Rik Gm28876 Gm10830 Gm28265 D930007P13Rik Smug1 Cbx5 Hnrnpa1 Nfe2 Copz1 Mir148b Gpr84 Zfp385a Itga5 Mir6963 Gm37322 Gtsf1 BC048502 Nckap1l
chr5:140500001-141000000	4.40673	Chst12 Gm42808 Gm32158 Grifin Gm43703 Lfng Ttyh3 Iqce Brat1 Amz1 Gna12 Card11
chr12:25500001-26000000	4.40673	Gm22527 AC116679.1 CT030011.1
chr14:121500001-122000000	4.40673	Slc15a1 Dock9 1810041H14Rik Ubac2 Gpr18 Gpr183
chr16:17000001-17500000	4.40673	Mapk1 Gm22558 1700056N10Rik Ypel1 Gm9974 Ppil2 Gm15585 2610318N02Rik Mir130b Mir301b Sdf2l1 Ccdc116 Gm15646 Ydjc Ube2l3 Gm15648 Gm22129 Rimbp3 Hic2 Gm26635 Tmem191c Pi4ka Serpind1 Gm24927 Snap29 Crkl Gm22770 Aifm3
chr3:87000001-87500000	4.38425	Gm8869 Gm18403 Gm37575 Gm24472 Kirrel Gm37855 Gm10705 Fcrls Cd5l Fcrl1 Fcrl5
chr11:114500001-115000000	4.38425	Gm11689 Rpl38 Ttyh2 Dnaic2 Kif19a Btbd17 Gpr142 Gprc5c Cd300a Gm11698 Cd300lb Gm11699 Cd300c Cd300ld Cd300c2
chr13:45500001-46000000	4.38425	Gmpr Atxn1 AC154733.1 AC126426.1 5033430I15Rik
chr13:63000001-63500000	4.38425	2010111I01Rik AC154382.1 CT009757.2 CT009757.1 CT009757.6 CT009757.3 CT009757.5 CT009757.7 CT009757.4 Fancc Gm16907 Mir23b Mir27b Mir3074-1 Mir24-1 Gm16133 Gm16132 AC130827.1 Gm16134
chr9:45500001-46000000	4.36177	Dscaml1 Gm22069 Cep164 AC126804.1 Gm7286 Bace1 Gm16536 AC126804.2 Rnf214 Gm24646 Pcsk7 Tagln AC122273.2 Sidt2 Mir7087 AC122273.1 Pafah1b2
chr6:146000001-146500000	4.33928	Gm32914 Itpr2 Gm44086 Gm44087 Gm15720
chr10:17000001-17500000	4.33928	Gm20125 Gm25382 AC153370.1 AC153370.2
chr12:86000001-86500000	4.33928	Ttll5 Tgfb3 Gm37804 AC134328.1 Ift43 Gm805 Gpatch2l 4732487G21Rik AC126685.1 Esrrb
chr15:74500001-75000000	4.33928	Adgrb1 Gm26117 Mroh4 Arc Jrk 4933427E11Rik Psca Gm28976 Them6 Slurp1 Lypd2 Slurp2 Lynx1 Ly6d D730001G18Rik Gm17189 Ly6k Gml Gml2 Cyp11b1 Cyp11b2 2010109I03Rik Gm6610 Gm29126 Ly6e Ly6i Gm8000 Gm37042 Ly6a
chr10:16500001-17000000	4.3168	AC160061.1 AC153975.3 AC153975.1 AC153975.2 Gm20125
chr12:26000001-26500000	4.3168	AC162801.2 AC162801.3 AC162801.1 AC162801.4 Rnf144a AC156798.2 Mir6538 AC156798.1 Rsad2 Cmpk2 AC156568.1
chr18:36000001-36500000	4.3168	Psd2 Nrg2 Pura Gm45884 Igip Cystm1 Pfdn1
chr1:40000001-40500000	4.29432	Map4k4 4930456G14Rik Il1r2 Gm16894 Gm37347 Il1r1 Gm38070 Il1rl2 Gm17970 Il1rl1 Il18r1
chr8:94000001-94500000	4.29432	Amfr Nudt21 Ogfod1 Gm45873 Bbs2 Mt4 Mt3 Gm45774 Mt2 Mt1 Gm39228 Nup93 Rpl10-ps5 Gm45804 C78859 Mir138-2 Slc12a3 Gm15889 Gm15890 Herpud1 Ap3s1-ps2 9330175E14Rik Nlrc5
chr9:7500001-8000000	4.29432	Mmp10 Mmp8 Mmp27 AL603630.3 Mmp20 AV064505 AL603630.2 Mmp7 AL603630.1 Gm10709 Tmem123 Mir5618 Birc2 Birc3 Yap1 Gm20416
chr7:80000001-80500000	4.27183	Zfp710 Gm44951 Gm21057 Gm44949 Idh2 Gm45203 Gm45202 Sema4b Gm45206 Cib1 Gdpgp1 Gm15504 Ttll13 Ngrn Vps33b Rccd1 Prc1 6330403N20Rik Unc45a Hddc3 Gm18310 Man2a2 Fes Furin Gm44851 Gm15544 Blm
chr14:64500001-65000000	4.27183	AC134898.1 Mir124a-1hg Mir124a-1 Mir3078 Kif13b Gm26225 Hmbox1 Gm37183 Gm20111 AC141425.1 Ints9
chr19:5500001-6000000	4.27183	Snx32 1700020D05Rik Gm31166 Ovol1 Ap5b1 Rnaseh2c Kat5 Rela Sipa1 Pcnx3 Mir6987 Map3k11 Kcnk7 Ehbp1l1 Gm16538 Fam89b Sssca1 Ltbp3 Scyl1 Malat1 Gm20417 Gm27694 Gm37376 Gm27702 Neat1 Gm27533 Gm27505 Gm28006 Frmd8os Frmd8 Slc25a45 Tigd3 Dpf2 Gm42067 Cdc42ep2 Pola2 Slc22a20 Capn1
chr19:44500001-45000000	4.27183	Wnt8b Sec31b Gm20538 Ndufb8 Hif1an Gm26644 Pax2 Gm20395 Mir6405 1700039E22Rik Slf2 Gm25482 Sema4g
chr7:30500001-31000000	4.24935	Prodh2 Arhgap33os Arhgap33 Proser3 1700019A23Rik Hspb6 Gm38670 Lin37 Psenen U2af1l4 U2af1l4 Igflr1 Kmt2b Mir3569 Zbtb32 Upk1a Cox6b1 Etv2 Rbm42 Gm21982 Gm26610 Haus5 Pmis2 2200002J24Rik Gm4883 Atp4a Tmem147 Tmem147os Gapdhs AC167978.1 Gm26935 Sbsn Dmkn Krtdap Ffar2 Ffar3 Ffar1 Cd22 Gm29439 D7Ertd128e Mag Gm44662 Hamp2 Usf2-ps1 Hamp Usf2 Gm17077 Gm4673 Lsr Fam187b
chr10:95500001-96000000	4.24935	Mrpl42 Ube2n Nudt4 Mir3058 Gm23776 AC153937.4 AC153937.6 Anapc15-ps AC153937.1 AC153937.5 AC153937.3 AC153937.2 4732465J04Rik AC160863.4 AC160863.3 Gm45531 AC160863.1 AC160863.2 Gm24433 Eea1
chr12:111000001-111500000	4.24935	AC153152.1 AC153152.3 Rcor1 AC153152.5 AC153152.2 4930595D18Rik Traf3 Amn A230087F16Rik Cdc42bpb A230065H16Rik Exoc3l4 Gm10425 Tnfaip2 AC122190.1 Gm266
chr3:86000001-86500000	4.22687	Sh3d19 Prss48 Gm25188 Rps3a1 Snord73a Rnu73b Gm37933 Gm37493 Gm23025 Lrba Gm37288 Gm26343 Gm23850 Gm25039
chr13:93000001-93500000	4.22687	Cmya5 AC130217.1 AC130217.2 Papd4 Gm2076 Homer1 AC120347.2 AC120347.1 AC154231.4 AC154231.3 Jmy AC154231.1 AC154231.2
chr10:60500001-61000000	4.20438	Cdh23 Slc29a3 Unc5b AC153517.1 Mir6408 Pldi Gm26947 Mir466j
chr7:80500001-81000000	4.1819	Blm Ndufab1-ps Crtc3 Gm44931 Gm15880 Iqgap1 Gm44649 Zscan2 Wdr73 Nmb Sec11a Gm16171 Gm45718 Gm18782 Gm44899 Zfp592 Gm44967
chr9:63000001-63500000	4.1819	Gm24526 AC159821.1 AC159821.2 Gm25064 Skor1 Map2k5 2300009A05Rik Gm16759 Iqch Gm25995 Gm6257
chr9:83000001-83500000	4.1819	AC166078.2 Gm27248 AC166078.1 Hmgn3 Gm2065 Gm29054 Gm38279 Gm27216 AC116180.1 Lca5 Rps27a-ps2 Gm2087 Gm37307 Gm28552 Gm28477
chr12:76500001-77000000	4.1819	Plekhg3 Mir5135 AC163033.2 Sptb Gm24010 Churc1 Fntb Gpx2 Rab15 Max AC124556.1 AC124556.2
chr16:95000001-95500000	4.1819	Gm7976 Kcnj15 Erg
chr8:26500001-27000000	4.13693	Gm39149 Gm32050 Gm45584 Gm32098 Gm45646 Gm45647 2310008N11Rik Gm45572 Zfp703 Gm45371 Gm45370
chr11:55000001-55500000	4.13693	Anxa6 Ccdc69 Gm2a Gm12231 Mup-ps22 Slc36a3 Slc36a3os Slc36a2 Slc36a1os Slc36a1 Fat2 Sparc Atox1 Gm12235 G3bp1 Gm22884 Gm12238
chr18:77500001-78000000	4.13693	Rnf165 8030462N17Rik Gm26014 A330094K24Rik Haus1 Atp5a1 F830208F22Rik Pstpip2 Gm23954 Epg5
chr18:23500001-24000000	4.11445	Dtna AC163102.1 Gm15972 Mapre2 Mir6360 Gm23207 Zfp397 Zscan30 Zfp35
chr2:37500001-38000000	4.09197	Rabgap1 Strbp Gpr21 Gm44063 Gm13543 Mir5128 Crb2 Dennd1a
chr6:50000001-50500000	4.09197	Gm3455 Mpp6 Dfna5 Osbpl3
chr9:57000001-57500000	4.09197	Ptpn9 Gm10658 Sin3a 2700012I20Rik Man2c1os Man2c1 Neil1 Commd4 1700041C23Rik Trcg1 1700017B05Rik AC122447.1 Gm5121 Ppcdc Scamp5 AC125321.1 AC125321.2 Gm6166
chr9:107500001-108000000	4.09197	Cacna2d2 Tmem115 Cyb561d2 Nprl2 Zmynd10 Gm34106 Rassf1 Gm9917 Tusc2 Hyal2 Gm16343 Hyal1 Nat6 Hyal3 Ifrd2 Lsmem2 Gm38150 Sema3b Gnai2 Gm19721 Slc38a3 Gnat1 A930036K24Rik Sema3f Rbm5 Gm37850 Rbm6 Gm37436 Mon1a Gm23856 Mst1r Actl11 Gm37974 Camkv Traip Uba7 Gm20661 Fam212a Gm24944 4921523L03Rik Cdhr4 Gm20662 4930535L15Rik
chr1:152500001-153000000	4.09197	Colgalt2 Rgl1 Gm15479 Gm7278 Gm28792 Apobec4 Arpc5 Ncf2 Smg7 Gm28791 1700040K01Rik Gm8976 Nmnat2
chr2:34000001-34500000	4.09197	C230014O12Rik Gm38389 Pbx3 C79798 Mapkap1 Gm13407 Gm13406
chr5:66000001-66500000	4.06948	9130230L23Rik Rbm47 Gm43775 Gm43323 Gm26725 Gm22929 1700126H18Rik Gm43772 Gm15794 Gm3822 Nsun7 Apbb2 Gm43790 Gm23183 Gm43793 Gm16273 Gm43792 Gm43794
chr13:100500001-101000000	4.06948	Ocln AC165159.2 AC165159.1 Marveld2 Gm24261 Rad17 Ak6 Taf9 Ccdc125 Cdk7 Mrps36 Cenph Gm16335 Ccnb1 Slc30a5 Gm29502 Gm37830 AC153153.1 AC153153.2
chr17:27500001-28000000	4.06948	Grm4 Gm16005 Gm9703 Hmga1 AI413582 Nudt3 Rps10 Gm15420 Pacsin1 Spdef Gm15458 D17Wsu92e Rps2-ps9 Snrpc Uhrf1bp1 Taf11 Anks1 Gm15597 Gm15598
chr1:13500001-14000000	4.047	Tram1 Lactb2 Gm38319 Xkr9 Gm26273 Gm5523 Gm36947 Gm25491
chr8:34500001-35000000	4.047	Gm8268 Gm33968 B930018H19Rik Gm34096 Gm45627 Dusp4 Tnks Gm9939 Gm34368
chr19:43500001-44000000	4.047	Got1 Gm20467 Nkx2-3 Gm22646 Slc25a28 Entpd7 Cox15 Cutc Abcc2 Dnmbp Gm24400 n-R5s21 Cpn1
chr1:135500001-136000000	4.02452	Nav1 Gm37333 Gm4793 Gm38399 Csrp1 Phlda3 Tnni1 Lad1 Tnnt2 Gm28883 Pkp1 Gm36938 Igfn1
chr11:76000001-76500000	4.02452	1700016K19Rik Rflnb Vps53 Glod4 Gm12340 Fam57a Gemin4 Dbil5 Mrm3 Nxn Timm22 Abr
chr2:71000001-71500000	4.00203	Mettl8 Dcaf17 Cybrd1 Dync1i2 Slc25a12 Gm13641 Hat1 Gm13642 Gm23166 Metap1d Gm23253
chr5:30500001-31000000	4.00203	Cib4 Gm25666 Gm42765 Gm9899 Kcnk3 Slc35f6 Mir5625 Cenpa Dpysl5 Gm42764 Mapre3 Gm19409 Gm15461 Tmem214 Gm43808 Agbl5 5930420M18Rik Ost4 Emilin1 Khk Cgref1 Abhd1 Preb Tcf23
chr18:69000001-69500000	4.00203	Mir145b Gm23536 Gm31294 Gm4842 Tcf4
chr11:45000001-45500000	3.97955	Ebf1 Gm12159 Gm12160 Gm38087 Gm37312 Gm12161 Gm12162
chr12:110500001-111000000	3.97955	Ppp2r5c AC152827.1 AC152827.3 AC152827.4 AC152827.2 Dync1h1 Gm17111 1700001K19Rik Gm27299 Hsp90aa1 Wdr20 Mok 4921507G05Rik Gm26912 Zfp839 Mpc1-ps Cinp AC101875.1 Tecpr2 Rps19-ps6 Ankrd9 AC153152.4 AC153152.1
chr10:7500001-8000000	3.95707	CAAA01052029.1 Lrp11 Gm16254 Pcmt1 Nup43 Lats1 Katna1 Gm20470 Ginm1 B430219N15Rik Ppil4 Gm15560 Zc3h12d Mir5104 Gm24726 Tab2
chr3:130500001-131000000	3.95707	Col25a1 Gm43210 Gm43211 Gm42837 Etnppl Ostc Gm42998 Rpl34 Gm42997 Gm43524 Gm43522 2010110G14Rik Gm5982 Gm36520 Gm26090 Gm43351 Gm43350 5830437K03Rik Gm43349 Gm5855
chr8:46000001-46500000	3.95707	Ankrd37 Lrp2bp Snx25 Gm23030 Cfap97 Gm15634 Gm45693 Slc25a4 Actg-ps1 Gm23812 Gm10313 Gm24669 Gm8575 Helt Gm39168 Gm45255 Gm30931 Gm45253 Gm45245 Acsl1 Gm45244
chr6:71500001-72000000	3.93458	Rnf103 Gm44194 1700040L08Rik Chmp3 Kdm3a Gm6063 Gm44768 Rpl19-ps9 Reep1 Gm44769 Gm44770 Mrpl35 Gm44771 Immt Gm17825 Ptcd3 Gm22486 Polr1a Gm19078 Gm26628
chr13:19500001-20000000	3.93458	AC134608.1 AC164102.1 Epdr1 Sfrp4 Nme8 AC164102.2 A530099J19Rik Gpr141 AC122886.1 Gm5446
chr15:35500001-36000000	3.93458	Vps13b Mir599 Mir875 Cox6c
chr17:46500001-47000000	3.9121	Gm26904 Cul9 Srf Mir6976 Ptk7 Klc4 Mrpl2 Cul7 Rrp36 Klhdc3 Mea1 Ppp2r5d Pex6 Gnmt Cnpy3 Ptcra 2310039H08Rik Rpl7l1 Bicral Tbcc Prph2 Ubr2 Gm23657
chr11:117000001-117500000	3.88962	Gm11728 Gm11731 Snhg20 Gm26083 Mir6516 Gm24323 Gm11730 Sec14l1 Gm22667 Gm11745 Sept9 Gm16045 Gm11729 Gm8624 Gm11732 Gm34418 Gm11733
chr11:98500001-99000000	3.88962	Ikzf3 Zpbp2 Ormdl3 Lrrc3c Gm12355 Gsdma3 Gsdma2 Gsdma Psmd3 Gm12356 Csf3 Med24 Gm22059 Thra Nr1d1 Msl1 Gm12359 Casc3 Rapgefl1 Wipf2 Gm23640 Cdc6 Rara Gm22061 Gjd3 Top2a Gm26394
chr1:59000001-59500000	3.86713	C2cd6b Gm29018 C2cd6 Gm25502 Tmem237 G730003C15Rik Mpp4 Gm29017 Gm19125 Als2 Cdk15 Gm29016 Gm37737 Fzd7 Gm26813
chr3:95000001-95500000	3.86713	Pi4kb Gm15265 Mir7013 Zfp687 4930481B07Rik Psmd4 Pip5k1a Gm24920 Gm22301 Vps72 Tmod4 Scnm1 Lysmd1 Mir8099-1 Tnfaip8l2 Gm9169 Sema6c Gabpb2 Gm16740 Mllt11 Cdc42se1 Gm128 Bnipl Prune1 Mindy1 Anxa9 6330562C20Rik Cers2 Setdb1 Gm42578 Gm37500 4930558C23Rik Gm5070 Gm9173 Gm4349 Arnt Gm42672 Ctsk
chr5:114500001-115000000	3.86713	Gm13790 Fam222a Trpv4 Gltp Tchp Gm42789 Mir7028 Git2 4930515G01Rik Ankrd13a 1500011B03Rik Gm20499 2610524H06Rik Ywhaq-ps2 Gm13821 Mir6240 4930519G04Rik Gm9936 Gm13823 Oasl2 Gm13822 Oasl1 2210016L21Rik Hnf1a Hnf1aos1 Hnf1aos2 1810017P11Rik
chr19:5000001-5500000	3.82217	Slc29a2 B4gat1 Brms1 Rin1 Cd248 Tmem151a Yif1a Cnih2 Rab1b Klc2 Pacs1 Gm27468 Sf3b2 Gal3st3 Catsper1 Cst6 Banf1 Eif1ad Sart1 Tsga10ip 4930481A15Rik Gm6293 Drap1 AI837181 Gm25432 Fosl1 Ccdc85b Fibp Ctsw Efemp2 Mus81 Cfl1 Snx32
chr15:42500001-43000000	3.79968	Angpt1 Gm17473
chr1:172000001-172500000	3.7772	Vangl2 Nhlh1 Ncstn Copa Gm38164 Gm37756 Pex19 Gm10171 Dcaf8 Pea15a Casq1 Gm17224 Atp1a4 Gm37950 Igsf8 Atp1a2 Kcnj9 Gm36937 Kcnj10 Pigm Gm37145 Gm7804 Slamf9 Igsf9
chr7:16500001-17000000	3.7772	Arhgap35 Gm17981 Gm29443 Gm44589 Gm29442 Gm24708 Gm29725 Ceacam-ps1 Ceacam15 Gm8209 Gm5586 Ceacam9 Ap2s1 Slc1a5 Fkrp Strn4 Prkd2 9330104G04Rik Dact3 2700080J24Rik Gng8 Ptgir Calm3 Pnmal2 Gm25815 Pnmal1 Gm42372 Ccdc8
chr10:80000001-80500000	3.75472	Abca7 Arhgap45 Polr2e Gpx4 Sbno2 Stk11 Cbarp Atp5d Midn Cirbp 1600002K03Rik Efna2 Mum1 Ndufs7 Gamt Dazap1 Mir6911 Gm15122 Rps15 Apc2 2310011J03Rik Pcsk4 Reep6 Adamtsl5 Plk5 Gm15123 Gm15124 AC152062.1 Mex3d Gm22721 Mbd3 Uqcr11 Tcf3 Gm25044 Onecut3
chr17:86500001-87000000	3.75472	Prkce Gm10309 Gm22235 Epas1 Gm29168 Tmem247 Atp6v1e2 Rhoq Pigf
chr13:29500001-30000000	3.73223	Cdkal1 E2f3 Gm11365
chr18:65500001-66000000	3.73223	Zfp532 Gm37643 Oacyl Sec11c Grp Gm25150 Rax Raxos1 Cplx4 Lman1
chr2:50500001-51000000	3.68727	Gm13488 Gm13487 Gm13485 Gm13484 Gm13498
chr14:14500001-15000000	3.66478	CT025538.3 CT025538.1 CT025538.2 Slc4a7 Nek10
chr17:50500001-51000000	3.66478	Plcl2 Gm7334 Tbc1d5 Gm25177
chr18:53500001-54000000	3.66478	Prdm6 Cep120 Csnk1g3 Gm5507
chr1:54500001-55000000	3.61982	Pgap1 Gm36955 Gm19637 Ankrd44 4930444A19Rik Gm37370 Gm24053 A130048G24Rik Sf3b1
chr3:131000001-131500000	3.61982	A430072C10Rik Gm43352 Lef1 Gm42449 Hadh Gm18492 Cyp2u1 4930534D22Rik Sgms2 Gm43116
chr6:113000001-113500000	3.61982	Gm23244 Gm43868 Thumpd3 Gm22591 Gt(ROSA)26Sor Setd5 Lhfpl4 Mtmr14 Gm16161 Cpne9 Gm43935 Brpf1 Gm15492 Ogg1 Camk1 Gm20589 Tada3 Arpc4 Ttll3 Rpusd3 Gm44280 Gm24387 Cidec Gm43928 Jagn1 Il17re Il17rc Creld1 Prrt3
chrX:36500001-37000000	3.55237	Pgrmc1 Akap17b Gm6274 Slc25a43 Gm23613 Slc25a5 Mdrl Gm14549 C330007P06Rik Gm14541 Ube2a Nkrf Gm15008 Sept6
Bach2 Thymus
Bins	z-score	Genes
chr11:11500001-12000000	5.64894	4930415F15Rik Gm11998 4930512M02Rik Gm11999 Ikzf1 Gm12000 Fignl1 Ddc 1700042O10Rik Gm25058 Grb10
chr19:11000001-11500000	4.46856	Ms4a18 Gm28347 AW112010 Ms4a8a Gm336 1700017D01Rik Gm6501 1700025F22Rik Ms4a13 4930526L06Rik Ms4a12 Ms4a1 Ms4a5 Ms4a14 Ms4a7 Gm28935 Ms4a4a Gm5692 Ms4a4c Gm5511 Ms4a4b Gm37387 Ms4a6c BE692007 Gm8369
chr16:92500001-93000000	4.38425	Clic6 Runx1 Gm26626
chr12:4000001-4500000	4.21563	Efr3b CT572999.3 Dnajc27 Adcy3 Cenpo CT572999.2 CT572999.1 Ptrhd1 AC162932.2 AC162932.1 Ncoa1 Gm23756 Gm22343
chr15:8000001-8500000	4.13131	Wdr70 Nup155 2410089E03Rik Gm24144 Nipbl
chr13:44000001-44500000	4.047	AC098839.1 AC098839.2 Gm5083 AC098839.3 AC159239.1 AC159239.3 AC159239.2 AC167012.1 Gm27007 Gm27036 1700029N11Rik AC159261.1
chr19:32000001-32500000	4.047	Asah2 Sgms1 2700046G09Rik Rpl9-ps6 Minpp1
chr3:28000001-28500000	4.047	Pld1 Gm42196 Gm37098 Tnik Gm37537 Mir466q
chr5:64500001-65000000	3.96269	Gm43836 Gm43835 Gm42566 Gm3716 Gm42564 Gm42565 Gm25306 Gm26761 Gm20033 Klf3 C230096K16Rik Tlr1 Tlr6 Fam114a1 Mir574 Gm43627
chr18:67500001-68000000	3.62544	Spire1 Gm17669 Cep76 Psmg2 Ptpn2 Gm26910 Seh1l Cep192 Ldlrad4
Bach2 RagBal
Bins	z-score	Genes
chr16:24500001-25000000	10.4548	Lpp Mir28a Gm22672
chr3:37500001-38000000	9.94887	Spata5 Gm12564 Gm12565 4930594O21Rik Gm42922 Spry1 Gm43820 Gm43414 Gm5148 Rps23-ps1 Rpl31-ps15 Gm42921 Gm26404 Gm42752 Gm42753 Gm20755 Gm7799 Gm42751 Gm22899
chr8:10500001-11000000	9.94887	Myo16 5330413D20Rik Gm44786 Gm44785 Gm44784 Gm45045 Gm39129 Rps16-ps3 Gm32540 B930025P03Rik Gm45044 Gm2814 4833411C07Rik 3930402G23Rik Gm45042 Gm44955 Gm44956 Irs2
chr18:35000001-35500000	9.78025	Ctnna1 Lrrtm2 Sil1
chr19:29000001-29500000	9.443	Cdc37l1 Gm10136 Ak3 1700018L02Rik Rcl1 Mir101b Gm5518 Jak2 Insl6 Rln1 Plgrkt Cd274 Pdcd1lg2 A930007I19Rik
chr19:32000001-32500000	8.93712	Asah2 Sgms1 2700046G09Rik Rpl9-ps6 Minpp1
chr17:44500001-45000000	8.59988	Runx2 Runx2os3 n-R5s27 Runx2os2 Runx2os1 Supt3
chr14:21000001-21500000	7.92537	Vcl Ap3m1 Adk Gm26372 AC115122.1 Gm25864 Kat6b
chr15:9500001-10000000	7.92537	Il7r Spef2
chr16:24000001-24500000	7.75675	Lppos Lpp Gm24440
chr10:21500001-22000000	7.58812	1700020N01Rik Gm5420 Gm29323 Platr6 Gm23839 Sgk1
chr12:116000001-116500000	7.58812	Ighv1-85 Ighv1-86 Zfp386 Vipr2 Gm20658 AC105950.2 Gm44372 AC105950.1 Gm23732 Wdr60 Gm23190 Gm11027 AC104832.1 Esyt2 CT030173.1 Ncapg2 Gm25112 Gm27649 Ptprn2
chr15:36500001-37000000	7.25087	Snx31 Gm44310 Pabpc1 Ywhaz Gm25303 Gm10384 Zfp706
chr15:10000001-10500000	7.25087	Gm26350 Prlr Gm21973 Agxt2 Dnajc21 Brix1 Rad1
chr19:55500001-56000000	7.25087	Vti1a 4930552P12Rik Tcf7l2 Ppnr
chr12:31500001-32000000	7.08225	Gm29541 Slc26a4 AC123618.1 Bcap29 Dus4l Cog5 Gpr22 AC125020.2 AC125020.3 AC125020.1 Gm25913 Hbp1 Prkar2b
chr12:79500001-80000000	6.91362	Rad51b AC122832.3 AC122832.2 AC122832.1
chr17:10000001-10500000	6.91362	Qk 1700110C19Rik Pacrg A230009B12Rik Gm16168
chr18:15000001-15500000	6.91362	Kctd1 Gm6304 Aqp4 Chst9
chr6:53500001-54000000	6.745	Creb5 Gm44080 Gm5306 Tril Gm16499 Gm16499 Gm22910 Cpvl 4921529L05Rik
chr18:39500001-40000000	6.745	Pabpc2
chr10:20500001-21000000	6.57637	Pde7b Gm17229 Gm17230 AC153897.1 AC153897.2 Ahi1
chr13:37500001-38000000	6.40775	CT030182.1 Gm29590 CT009713.5 CT009713.7 CT009713.9 CT009713.6 CT009713.3 CT009713.2 CT009713.10 CT009713.4 CT009713.8 CT009713.1 AC022682.2 Rreb1 AC022682.1 Ssr1
chr13:44000001-44500000	6.40775	AC098839.1 AC098839.2 Gm5083 AC098839.3 AC159239.1 AC159239.3 AC159239.2 AC167012.1 Gm27007 Gm27036 1700029N11Rik AC159261.1
chr15:38000001-38500000	6.40775	Ubr5 Gm22353 Odf1 Gm24098 Gm8705 Klf10 Gm26863 Azin1 Mir6951
chr17:5000001-5500000	6.40775	Arid1b Gm15599 Gm29050 Tmem242 Ldhal6b Gm22475 Zdhhc14
chr18:36000001-36500000	6.40775	Psd2 Nrg2 Pura Gm45884 Igip Cystm1 Pfdn1
chr2:5500001-6000000	6.23912	Camk1d Gm13216 Cdc123 Nudt5 Gm13199 Sec61a2 Gm13267 Dhtkd1 Upf2
chr3:9500001-10000000	6.0705	Zfp704 Gm17806 Pag1 Gm16337 Gm24786 Gm6236 Gm17877
chr11:11500001-12000000	6.0705	4930415F15Rik Gm11998 4930512M02Rik Gm11999 Ikzf1 Gm12000 Fignl1 Ddc 1700042O10Rik Gm25058 Grb10
chr15:53000001-53500000	6.0705	Ext1 Gm27926 Samd12
chr16:30500001-31000000	6.0705	Tmem44 Lsg1 Fam43a Gm26295 Gm25375 Xxylt1 Gm15742
chr19:32500001-33000000	6.0705	Minpp1 Papss2 Atad1 Pten Gm22482
chr9:66000001-66500000	5.90188	Csnk1g1 Ppib Snx22 Snx1 Fam96a Dapk2 Herc1 Gm23428 Gm28379
chr12:32000001-32500000	5.90188	Prkar2b CT010463.2 CT010463.1 Pik3cg AC140314.1 AC140314.2 Gm23875 Ccdc71l AC155255.2 AC155255.1
chr19:11000001-11500000	5.90188	Ms4a18 Gm28347 AW112010 Ms4a8a Gm336 1700017D01Rik Gm6501 1700025F22Rik Ms4a13 4930526L06Rik Ms4a12 Ms4a1 Ms4a5 Ms4a14 Ms4a7 Gm28935 Ms4a4a Gm5692 Ms4a4c Gm5511 Ms4a4b Gm37387 Ms4a6c BE692007 Gm8369
chr19:33000001-33500000	5.90188	Rnls Mir3970 Gm7237 Lipo5 Lipo4
chr2:3500001-4000000	5.73325	Hspa14 Gm45902 Cdnf Gm13186 Gm13182 Fam107b Gm13183 Gm13181 Gm13185 Gm13180 Gm13191
chr3:52000001-52500000	5.73325	Maml3 Gm37465 C130089K02Rik 5430420F09Rik Gm37202 Gm30074 Gm38132 Gm37170 Olfr1398-ps1 Foxo1 Gm20402 Gm38034 Gm38098
chr6:28500001-29000000	5.73325	Snd1 Gm37321 Gm37978 Lrrc4 Gm37940 Gm3294
chr10:20000001-20500000	5.73325	Map3k5 Map7 AC158620.1 AC158620.2 AC153845.3 AC153845.1 Mir6413 4933406P04Rik Bclaf1 Mtfr2 AC153845.2 Pde7b
chr12:25000001-25500000	5.73325	Kidins220 CT010478.3 Id2 CT010478.1 CT010478.2 AC116680.1 AC163354.2 AC163354.3 AC163354.1
chr6:54000001-54500000	5.56463	4921529L05Rik Chn2 9530036M11Rik Gm15526 Gm15527 9130019P16Rik Prr15 Wipf3 Gm44026
chr1:60500001-61000000	5.396	Raph1 Gm11575 Gm11576 Gm11578 Gm38388 Gm23762 Gm11577 Eif4a-ps4 Cd28 Gm11579 2310016D23Rik Gm37198 Gm11609 Gm11581 Gm38137 Ctla4 Rpl18-ps1 Gm11582 Icos Gm37039
chr2:6000001-6500000	5.396	Upf2 Proser2 Gm13384 Gm10857 Echdc3 A230108P19Rik Gm13383 Usp6nl Gm13388 Gm13391 Gm38386
chr6:31000001-31500000	5.396	Mir29a Mir29b-1 Gm27019 Gm13834 Lncpint Gm13833 5330406M23Rik Gm13835 Gm37728 2210408F21Rik Gm43800 Gm14532 Mkln1os Gm13844 Mkln1
chr11:21000001-21500000	5.396	Peli1 2610024D14Rik Gm22600 Gm12040 Gm12041 Vps54 Gm23582 Gm12039 Gm12042 Ugp2 Mir1933 Gm12043 Gm12044 Gm12045 Gm12046 4932414J04Rik
chr16:29500001-30000000	5.396	Atp13a4 Opa1 Gm26834 Gm26569 Gm1968
chr18:5500001-6000000	5.396	Gm10125 Gm26575 Gm2238 Zeb1 Gm16147 Gm22709
chr18:54500001-55000000	5.396	Zfp608 Gm26742 Gm4221
chr13:20000001-20500000	5.22738	Elmo1 AC124183.1 AC132085.1 AC153143.1
chr14:21500001-22000000	5.22738	Kat6b Dupd1 Dusp13 Gm15935 Samd8 Gm23502 Vdac2 Comtd1 A430057M04Rik AC132590.1 Gm37590 Zfp503 C130012C08Rik
chr16:21500001-22000000	5.22738	Vps8 2510009E07Rik Ehhadh Gm24898 1300002E11Rik Gm26744 Map3k13 2610020F03Rik Tmem41a Liph
chr17:4500001-5000000	5.22738	Gm23186 Arid1b
chr17:5500001-6000000	5.22738	Zdhhc14 3300005D01Rik Gm10231 Gm26595 Gm26622 Snx9 Synj2
chr3:52500001-53000000	5.05875	Gm30173 Gm10293 Gm22798 Gm2447 Gm30292 Gm20750 Gm37007 Cog6
chr5:64500001-65000000	5.05875	Gm43836 Gm43835 Gm42566 Gm3716 Gm42564 Gm42565 Gm25306 Gm26761 Gm20033 Klf3 C230096K16Rik Tlr1 Tlr6 Fam114a1 Mir574 Gm43627
chr9:14000001-14500000	5.05875	AC154826.2 AC154826.1 AC154264.3 AC154264.2 AC154264.1 Sesn3 CT485606.2 Endod1 CT485606.1 CT485606.3 CT485607.2 CT485607.1 Kdm4dl Kdm4d
chr10:4500001-5000000	5.05875	Ccdc170 AC158617.1 Esr1
chr10:13500001-14000000	5.05875	Fuca2 Pex3 Adat2 AC153979.1 Aig1 AC134867.2 AC134867.1 Gm22995 Gm8330 AC134867.3 Hivep2 Gm26835
chr14:20500001-21000000	5.05875	Ppp3cb 1810062O18Rik Usp54 2810402E24Rik Myoz1 Synpo2l Sec24c 6230400D17Rik Mir6946 Fut11 Gm25328 Chchd1 Zswim8 Ndst2 Camk2g AC121599.1 Plau AC154840.1 Vcl
chr17:4000001-4500000	5.05875	NA
chr17:45000001-45500000	5.05875	Supt3 Gm24979 Cdc5l B230354K17Rik Spats1 Gm9104
chr18:12500001-13000000	5.05875	Lama3 Gm29200 Gm22340 Ttc39c Mir1948 Cabyr Gm7599 Osbpl1a Gm5687 Gm26407 Impact
chr19:27000001-27500000	5.05875	Vldlr Kcnv2 Pum3
chr16:43500001-44000000	4.89013	Zbtb20 Mir568 Tigit Drd3 Gm25996 Gm26074 Qtrt2 Gm25989 Ccdc191 Zdhhc23 Gramd1c
chr10:17500001-18000000	4.89013	AC100590.3 AC100590.2 AC100590.1 AC105167.1 Cited2 Gm20655 Txlnb Gm7584 Heca
chr18:4500001-5000000	4.89013	Jcad Gm10556 Svil
chr18:5000001-5500000	4.89013	Svil Gm26682 Zfp438 Gm10125
chr18:69000001-69500000	4.89013	Mir145b Gm23536 Gm31294 Gm4842 Tcf4
chr19:57000001-57500000	4.89013	Afap1l2 Ablim1 B230217O12Rik Fam160b1 Trub1 Gm26874
chr1:13000001-13500000	4.7215	Gm37162 Gm5250 Gm29283 Prdm14 Ncoa2 Gm38376 Gm37409 Gm27881 Gm38223 Gm37702 Gm23169 Gm38120 Gm38380 Gm29570 Gm7593
chr2:6500001-7000000	4.7215	Celf2 Gm13389 Gm10855 Gm37340 Gm10115
chr5:107000001-107500000	4.7215	Gm33474 Tgfbr3 Gm43422 Gm43423 Gm8145 Gm42900 Gm22557 Brdt Gm8152 Gm42902 n-R5s173 Ephx4 Gm17202 Lpcat2b Btbd8 Gm9727
chr6:52500001-53000000	4.7215	1700094M24Rik Gm44028 Hibadh Gm44445 Gm44434 Gm24355 Gm43966 Tax1bp1 Gm43967 Jazf1 Gm15572
chr9:32500001-33000000	4.7215	Fli1 Gm38346 Gm27201 Gm37474 Gm37082 AC127581.1 Gm27163 Ets1 Gm27240 Gm3331 Gm37167 Gm27162 Gm37192
chr9:61000001-61500000	4.7215	AC160562.2 AC160562.1 AC160394.3 AC160394.2 AC160394.4 AC160394.5 AC160394.1 AC122220.1 AC122220.2 Gm10655 Tle3 AC126672.1 AC126672.2
chr10:18500001-19000000	4.7215	Nhsl1 Hebp2 AC153561.1 Arfgef3 AC158630.3 Gm4922 AC158630.1 Perp AC158630.2
chr11:24000001-24500000	4.7215	Gm44381 A830031A19Rik Gm12063 Bcl11a Gm12064 4930538E20Rik Gm12065 Gm12066 Gm12068 4933430M04Rik
chr10:18000001-18500000	4.55288	Abracl Reps1 Ect2l Ccdc28a Gm10827 AC153562.1 Nhsl1 AC153562.2
chr10:39000001-39500000	4.55288	Lama4 Fam229b Tube1 Wisp3 AC153958.1 AC129016.2 AC129016.1 AC153537.1 Fyn Gm6963
chr15:62000001-62500000	4.55288	Pvt1 Gm27913 Gm27782 Gm27718 Gm27957 H2afy3
chr16:33500001-34000000	4.55288	Zfp148 Slc12a8 Heg1 Gm15658 Gm15657 Muc13 Itgb5 Umps Gm15829 Kalrn
chr19:41500001-42000000	4.55288	Lcor Gm340 Mir8091 AI606181 Slit1 Gm22601 Arhgap19 Frat1 Frat2 Rrp12 Pgam1 Exosc1 Zdhhc16 Mms19 Gm23113 Ubtd1
chr2:5000001-5500000	4.38425	Mcm10 Optn 4930551O13Rik Gm26776 Ccdc3 Gm13198 Gm23118 Gm13197 Camk1d
chr9:25000001-25500000	4.38425	AC113082.3 Gm10181 Gm10180 Herpud2 Gm29642 CT025561.2 Sept7 CT025561.1 AC154740.1 AC154740.2 Eepd1
chr10:16500001-17000000	4.38425	AC160061.1 AC153975.3 AC153975.1 AC153975.2 Gm20125
chr11:5000001-5500000	4.38425	Ap1b1 AL645522.1 Gm24958 Gas2l1 Rasl10a Ewsr1 Rhbdd3 Emid1 Kremen1 Gm25142 Znrf3 Gm11962 Gm11963
chr12:4000001-4500000	4.38425	Efr3b CT572999.3 Dnajc27 Adcy3 Cenpo CT572999.2 CT572999.1 Ptrhd1 AC162932.2 AC162932.1 Ncoa1 Gm23756 Gm22343
chr14:76500001-77000000	4.38425	Tsc22d1 4930444M15Rik Serp2 1700108F19Rik
chr17:51000001-51500000	4.38425	Tbc1d5
chr19:40500001-41000000	4.38425	Sorbs1 Aldh18a1 Gm15801 Gm27042 Tctn3 Entpd1 Gm16027 Gm8783 Cc2d2b Ccnj E030044B06Rik Mir8092 Zfp518a Blnk
chr12:78000001-78500000	4.21563	Gm24994 Gm6657 AC148324.1 Gphn AC124346.1 AC124346.3 AC124346.2 AC124572.1 AC124572.2
chr16:31500001-32000000	4.21563	Dlg1 Gm24879 Meltf Gm15703 Pigz 0610012G03Rik Ncbp2 Senp5 Gm15696 Gm26269 Gm15694 Hmgb1-ps6
chr17:24000001-24500000	4.21563	Gm27700 Gm25092 Gm5225 Prss27 Kctd5 Pdpk1 Amdhd2 Gm43796 Atp6v0c Tbc1d24 BC028777 1600002H07Rik Ccnf Mir5134 Mir6965 Abca17 Gm24427 Abca3 Gm25618 D330041H03Rik Rnps1 Eci1 Dnase1l2 E4f1 Pgp Mlst8 Bricd5 Caskin1
chr19:37000001-37500000	4.21563	Btaf1 Cpeb3 Gm22714 A330032B11Rik Gm23918 March5 Gm25268 Ide Rpl10-ps6 Kif11 Gm38345 Hhex Gm23026
chr19:44000001-44500000	4.21563	Cyp2c44 Erlin1 Chuk Cwf19l1 Gm24336 Bloc1s2 Pkd2l1 Scd3 Scd2 Mir5114 Scd4 Scd1 Wnt8b
chr5:66000001-66500000	4.21563	9130230L23Rik Rbm47 Gm43775 Gm43323 Gm26725 Gm22929 1700126H18Rik Gm43772 Gm15794 Gm3822 Nsun7 Apbb2 Gm43790 Gm23183 Gm43793 Gm16273 Gm43792 Gm43794
chr18:4000001-4500000	4.21563	Lyzl1 Map3k8 Gm26865 Mtpap
chr2:18500001-19000000	4.047	Gm13353 Gm13355 Gm13352 Commd3 Bmi1 Spag6 Gm20539 Gm13333 Carlr Pip4k2a 4930426L09Rik
chr6:38000001-38500000	4.047	Svopl Atp6v0a4 Tmem213 Gm23231 D630045J12Rik Gm7504 Zc3hav1l Zc3hav1 Gm43578 Rpl30-ps1 Ttc26 Gm16563 Ubn2
chr11:6000001-6500000	4.047	Camk2b Nudcd3 Rps15a-ps6 Gm11969 A730071L15Rik Npc1l1 Gm11401 Ddx56 Tmed4 n-R5s67 Ogdh Zmiz2 Mir7651 Ppia H2afv Gm11970 Gm11971 Gm11972 Purb Gm22123 Gm11973
chr15:67000001-67500000	4.047	Gm2895 St3gal1 1700012I11Rik
chr19:29500001-30000000	4.047	A930007I19Rik Ric1 Ermp1 Mlana 9930021J03Rik Ranbp6 Il33 Gm26046
chr19:37500001-38000000	4.047	Exoc6 Cyp26c1 Cyp26a1 Myof
chr19:58000001-58500000	4.047	Atrnl1 Mir5623 Gm16277 Gfra1
chr2:14000001-14500000	3.87838	Hacd1 D930036K23Rik Gm37894 Stamos Stam Gm37499 Tmem236 Gm13320 Mrc1 Mir511 Gm37697 Slc39a12
chr8:18500001-19000000	3.87838	Gm24469 Mcph1 Gm25763 Gm16725 Gm17149 Angpt2 Agpat5 Gm45493 Gm35934 Gm45770 Xkr5 Gm22551 Defb40 Defb37
chr10:37000001-37500000	3.87838	Hdac2 Gm38231 Marcks 5930403N24Rik AC153356.1 Gm26535 AC153957.1
chr14:18500001-19000000	3.87838	Gm6781 AC190403.1 Ube2e2 Gm22499 Gm15916
chr15:5000001-5500000	3.87838	C7 Gm25652 Gm16077 Card6 Rpl37 Snord72 Gm10250 Prkaa1 Gm15938 Ttc33 Ptger4 Gm15937 5430437J10Rik
chr15:66500001-67000000	3.87838	Lrrc6 Tmem71 Phf20l1 Tg Gm17140 Sla Wisp1 Ndrg1 Gm17035 Gm2895
chr5:21500001-22000000	3.70975	Fbxl13 Lrrc17 Gm6543 Gm8539 Armc10 Napepld Gm15719 Pmpcb Gm15715 Dnajc2 Psmc2 Slc26a5 Reln Gm16111 Gm10475 Dnaja1-ps Gm19666
chr5:32000001-32500000	3.70975	Babam2 Gm17130 Gm10463 Fosl2 Gm26335 Gm9555 Plb1 Gm15615 Gm36840 Gm7596 Gm5864 Ppp1cb Gm43312 Gm43313 Gm15613
chr12:77500001-78000000	3.70975	AC159297.2 AC159297.4 AC159297.1 AC159297.3 AC093467.1 Gm24070 AC093467.2
Not including E2A and ChrX baited viewpoints
Ebf1 RagMom
Bins	z-score	Genes
chr12:79500001-80000000	20.769	Rad51b AC122832.3 AC122832.2 AC122832.1
chr9:61000001-61500000	19.1951	AC160562.2 AC160562.1 AC160394.3 AC160394.2 AC160394.4 AC160394.5 AC160394.1 AC122220.1 AC122220.2 Gm10655 Tle3 AC126672.1 AC126672.2
chr10:21500001-22000000	14.6142	1700020N01Rik Gm5420 Gm29323 Platr6 Gm23839 Sgk1
chr9:61500001-62000000	14.024	AC140488.1 AC153363.1 AC122542.1 Rplp1 Kif23 Paqr5
chr12:114000001-114500000	13.8835	Ighv4-2 Ighv3-2 Ighv11-2 Ighv14-3 Ighv16-1 Ighv6-2 Ighv9-1 Ighv12-1 Ighv9-2 Ighv12-2 Ighv9-3 Ighv7-3 Ighv15-1 Ighv14-4 Gm37838 Ighv3-3 Ighv7-4 Ighv3-4 Ighv3-5 Gm18551 Ighv13-1 Ighv3-6 Ighv9-4 Ighv3-7 Ighv5-21 Ighv3-8 Ighv8-1 Ighv1-1 Ighv13-2 Ighv12-3 Ighv6-3 Ighv6-4 Ighv6-5 Ighv6-6 Ighv6-7 Ighv8-2 Ighv1-2 Mir7094-1 Ighv10-1 Ighv1-3 Ighv1-4 Ighv10-2
chr12:77000001-77500000	13.6586	AC124556.2 AC133174.1 Gm22696 AC159296.1 Fut8 Gm24775 Gm25926
chr3:37500001-38000000	12.7031	Spata5 Gm12564 Gm12565 4930594O21Rik Gm42922 Spry1 Gm43820 Gm43414 Gm5148 Rps23-ps1 Rpl31-ps15 Gm42921 Gm26404 Gm42752 Gm42753 Gm20755 Gm7799 Gm42751 Gm22899
chr17:44500001-45000000	12.4501	Runx2 Runx2os3 n-R5s27 Runx2os2 Runx2os1 Supt3
chr15:9500001-10000000	11.4103	Il7r Spef2
chr10:20500001-21000000	11.1855	Pde7b Gm17229 Gm17230 AC153897.1 AC153897.2 Ahi1
chr13:37500001-38000000	11.1855	CT030182.1 Gm29590 CT009713.5 CT009713.7 CT009713.9 CT009713.6 CT009713.3 CT009713.2 CT009713.10 CT009713.4 CT009713.8 CT009713.1 AC022682.2 Rreb1 AC022682.1 Ssr1
chr19:32500001-33000000	11.073	Minpp1 Papss2 Atad1 Pten Gm22482
chr13:44000001-44500000	11.073	AC098839.1 AC098839.2 Gm5083 AC098839.3 AC159239.1 AC159239.3 AC159239.2 AC167012.1 Gm27007 Gm27036 1700029N11Rik AC159261.1
chr16:24000001-24500000	10.9044	Lppos Lpp Gm24440
chr9:70500001-71000000	10.3704	Rnf111 Gm23588 Gm23730 Gm22229 Sltm Mindy2 Gm10642 Adam10 Lipc Gm25149 Gm3436 AC137843.1
chr18:35000001-35500000	10.2018	Ctnna1 Lrrtm2 Sil1
chr19:33000001-33500000	10.1456	Rnls Mir3970 Gm7237 Lipo5 Lipo4
chr19:32000001-32500000	10.1175	Asah2 Sgms1 2700046G09Rik Rpl9-ps6 Minpp1
chr17:31500001-32000000	9.66783	Wdr4 Ndufv3 Gm38099 4833413E03Rik Pknox1 Gm24970 Cbs U2af1 Cryaa Sik1 Hsf2bp Gm17572
chr6:52500001-53000000	9.58352	1700094M24Rik Gm44028 Hibadh Gm44445 Gm44434 Gm24355 Gm43966 Tax1bp1 Gm43967 Jazf1 Gm15572
chr12:80000001-80500000	9.55542	AC108401.1 AC108401.2 Zfp36l1 Gm26669 AC108401.3 2310015A10Rik Actn1 AC108401.4 CT030161.3 CT030161.2 Dcaf5 Mir1843a Scarna3b CT030161.1 AC163282.1 Exd2
chr13:30500001-31000000	9.30248	Uqcrfs1 4930519D14Rik Dusp22 Gm11370 Irf4 AL645745.1 Exoc2 Hus1b Gm5447
chr3:52500001-53000000	9.13385	Gm30173 Gm10293 Gm22798 Gm2447 Gm30292 Gm20750 Gm37007 Cog6
chr10:19500001-20000000	9.10575	AC153862.2 AC153862.1 Ifngr1 Il22ra2 9230106D20Rik Il20ra AC153891.1 Gm25256 Slc35d3 Pex7 AC171277.1 Map3k5
chr12:79000001-79500000	8.85281	Tmem229b Plekhh1 Pigh AC165249.1 Gm27297 AC165249.2 Arg2 AC154585.1 Vti1b Gm17195 Gm17194 Rdh11 Rdh12 Zfyve26 Rad51b
chr16:30500001-31000000	8.7404	Tmem44 Lsg1 Fam43a Gm26295 Gm25375 Xxylt1 Gm15742
chr3:52000001-52500000	8.71229	Maml3 Gm37465 C130089K02Rik 5430420F09Rik Gm37202 Gm30074 Gm38132 Gm37170 Olfr1398-ps1 Foxo1 Gm20402 Gm38034 Gm38098
chr12:32000001-32500000	8.65608	Prkar2b CT010463.2 CT010463.1 Pik3cg AC140314.1 AC140314.2 Gm23875 Ccdc71l AC155255.2 AC155255.1
chr15:36500001-37000000	8.57177	Snx31 Gm44310 Pabpc1 Ywhaz Gm25303 Gm10384 Zfp706
chr12:116000001-116500000	8.51556	Ighv1-85 Ighv1-86 Zfp386 Vipr2 Gm20658 AC105950.2 Gm44372 AC105950.1 Gm23732 Wdr60 Gm23190 Gm11027 AC104832.1 Esyt2 CT030173.1 Ncapg2 Gm25112 Gm27649 Ptprn2
chr8:10500001-11000000	8.26262	Myo16 5330413D20Rik Gm44786 Gm44785 Gm44784 Gm45045 Gm39129 Rps16-ps3 Gm32540 B930025P03Rik Gm45044 Gm2814 4833411C07Rik 3930402G23Rik Gm45042 Gm44955 Gm44956 Irs2
chr10:19000001-19500000	8.26262	Tnfaip3 AC158622.2 AC158622.5 AC158622.1 AC158622.4 AC158622.3 AC161825.2 AC161825.1 Olig3 AC153862.2
chr2:27000001-27500000	8.03779	Adamts13 Cacfd1 Slc2a6 Gm13397 Gm13398 Mymk Adamtsl2 Fam163b Dbhos Dbh Sardh Sardhos Vav2 AA645442 Gm24049 D2Bwg1423e Brd3 Mir7578
chr9:14000001-14500000	8.00969	AC154826.2 AC154826.1 AC154264.3 AC154264.2 AC154264.1 Sesn3 CT485606.2 Endod1 CT485606.1 CT485606.3 CT485607.2 CT485607.1 Kdm4dl Kdm4d
chr12:113500001-114000000	8.00969	Ighd3-1 Ighd5-1 Gm16968 Adam6a Ighv5-1 Ighv2-1 Ighv5-2 Ighv2-2 Ighv5-3 Ighv5-4 Ighv6-1 Ighv2-3 Ighv5-5 Ighv5-6 Gm9517 Ighv5-7 Ighv2-4 Ighv5-8 Ighv5-8 Ighv5-9 Ighv5-10 Gm37187 Ighv2-5 Ighv5-11 Ighv5-12 Ighv2-6 Gm37976 Gm37418 Ighv5-9-1 Gm38203 Ighv5-12-4 Gm38205 Ighv2-9-1 Gm37722 Ighv5-13 Ighv2-6-8 Gm7003 Ighv2-7 Rpl26-ps3 Ighv5-15 Ighv5-16 Ighv5-17 Ighv5-18 Ighv2-8 Ighv2-9 Ighv5-19 Ighv7-1 Ighv7-…
chr15:59500001-60000000	8.00969	Nsmce2 Trib1 Gm7083 Gm7713
chr12:34500001-35000000	7.98158	Hdac9 AC154903.1 4921508M14Rik Gm24429 Prps1l1
chr15:10000001-10500000	7.98158	Gm26350 Prlr Gm21973 Agxt2 Dnajc21 Brix1 Rad1
chr9:56000001-56500000	7.92537	4930563M21Rik AC107819.1 AC107819.2 Rcn2 Pstpip1 Tspan3 Peak1 Gm24270 Gm29322 Peak1os Gm37842 Gm36940 Hmg20a
chr6:54000001-54500000	7.89727	4921529L05Rik Chn2 9530036M11Rik Gm15526 Gm15527 9130019P16Rik Prr15 Wipf3 Gm44026
chr12:114500001-115000000	7.89727	Ighv1-5 Mir7094-2 Ighv10-3 Ighv1-6 Ighv1-7 Ighv10-4 Ighv1-8 Ighv15-2 Ighv1-9 Ighv1-10 Ighv1-11 Ighv1-12 Ighv1-13 Ighv1-13 Ighv1-14 Ighv1-15 Ighv1-16 Ighv1-17-1 Ighv1-17 Ighv1-18 Ighv1-19-1 Ighv1-19 Ighv1-20 Ighv1-21-1 Ighv1-21 Ighv1-22 Ighv1-23 Ighv1-24 Ighv1-25 Ighv1-26 Ighv1-27 Ighv1-28 Ighv1-29 Ighv1-30 Ighv1-31 Ighv1-32 Ighv1-33 Ighv1-34 Ighv1-35 Ighv1-36 Ighv1-37 Ighv1-38 Ighv1-39 Ighv1-40 I…
chr4:44500001-45000000	7.86917	Pax5 Mir5120 Gm12462 4930517J16Rik 5730488B01Rik Gm12463 Zcchc7 Gm22639 Gm12678 Gm12493 Gm12679 Grhpr Zbtb5
chr9:60500001-61000000	7.84106	Thsd4 AC112680.3 AC112680.4 AC112680.2 AC112680.1 Lrrc49 B930082K07Rik Larp6 1700036A12Rik Uaca Gm9869 AC160562.3
chr19:29000001-29500000	7.78485	Cdc37l1 Gm10136 Ak3 1700018L02Rik Rcl1 Mir101b Gm5518 Jak2 Insl6 Rln1 Plgrkt Cd274 Pdcd1lg2 A930007I19Rik
chr10:21000001-21500000	7.72865	Ahi1 AC117639.1 AC117639.2 AC153556.3 Myb Gm26577 AC153556.1 AC153556.2 AC153556.4 Gm2467 Hbs1l AC153557.3 Aldh8a1 AC153557.2 1700021A07Rik AC153557.1 AC156950.1
chr16:24500001-25000000	7.72865	Lpp Mir28a Gm22672
chr6:31000001-31500000	7.70054	Mir29a Mir29b-1 Gm27019 Gm13834 Lncpint Gm13833 5330406M23Rik Gm13835 Gm37728 2210408F21Rik Gm43800 Gm14532 Mkln1os Gm13844 Mkln1
chr9:66000001-66500000	7.70054	Csnk1g1 Ppib Snx22 Snx1 Fam96a Dapk2 Herc1 Gm23428 Gm28379
chr6:53500001-54000000	7.67244	Creb5 Gm44080 Gm5306 Tril Gm16499 Gm16499 Gm22910 Cpvl 4921529L05Rik
chr13:52000001-52500000	7.61623	Gm37872 CT010575.1 CT010575.2 CT010575.3
chr15:57500001-58000000	7.56002	Zhx2 Gm16006 9330154K18Rik Derl1 Tbc1d31 Fam83a
chr12:82000001-82500000	7.47571	Pcnx AC124484.1 n-R5s62 AC130222.1 Sipa1l1 Gm5435
chr13:102000001-102500000	7.4476	Gm38133 Gm25808 AC126805.1
chr14:21000001-21500000	7.4476	Vcl Ap3m1 Adk Gm26372 AC115122.1 Gm25864 Kat6b
chr5:64500001-65000000	7.27898	Gm43836 Gm43835 Gm42566 Gm3716 Gm42564 Gm42565 Gm25306 Gm26761 Gm20033 Klf3 C230096K16Rik Tlr1 Tlr6 Fam114a1 Mir574 Gm43627
chr15:80500001-81000000	7.25087	Enthd1 Grap2 Mir6957 Fam83f Tnrc6b Mir5113 Adsl Gm6612 Sgsm3
chr8:126500001-127000000	7.11035	Gm26759 Irf2bp2 Gm45805 Gm31718 A630001O12Rik Tomm20 Gm26397 Rbm34 Gm38574
chr14:30000001-30500000	7.11035	Actr8 Il17rb Chdh CT009536.2 Cacna1d AC154669.1 AC154305.3 AC154305.1 AC154305.2 AC154305.4 Dcp1a
chr6:51000001-51500000	7.05415	Mir148a Gm32479 Gm6559 Gm26677 0610033M10Rik Nfe2l3 Hnrnpa2b1 Cbx3
chr12:85000001-85500000	7.02604	Ylpm1 Prox2os Prox2 Gm38355 Dlst Rps6kl1 Pgf AC127582.1 Eif2b2 Mlh3 Mir6938 AC159237.1 Acyp1 Zc2hc1c Nek9 Tmed10 AC159244.1 AC159244.3 AC159244.2 AC159244.4 Fos
chr6:53000001-53500000	6.99794	Jazf1 Gm26215 Gm15573 Gm8143 Gm4872 Creb5 Gm25818
chr17:26500001-27000000	6.99794	Dusp1 Gm8225 1700049J03Rik Ergic1 Gm22420 Gm17218 Atp6v0e Crebrf Bnip1 Nkx2-5 Gm17382 Gm20468 Kifc5b Gm27775 Phf1 Mir6968 Cuta Syngap1 Mir3083 Zbtb9 Ggnbp1
chr12:25000001-25500000	6.96983	Kidins220 CT010478.3 Id2 CT010478.1 CT010478.2 AC116680.1 AC163354.2 AC163354.3 AC163354.1
chr6:52000001-52500000	6.96983	Skap2 Gm44077 Halr1 Rps8-ps3 Rps19-ps14 Hoxa1 Hotairm1 Gm27867 Gm27861 Gm27868 Gm27477 Hoxa2 Gm28308 Hoxaas2 Hoxa3 Gm15050 Hoxaas3 5730596B20Rik Gm29430 Hoxa4 Hoxa5 Hoxa6 Hoxa7 Hoxa9 Mir196b Hoxa10 Hoxa11 Hoxa11os Gm28032 Gm27492 Gm27695 Gm27817 Gm27454 Gm27543 9530018H14Rik Hoxa13 Gm27280 Gm27985 Hottip Gm27383 Gm27866 Gm44294 Evx1os Evx1 Gm8129 Gm15054 1700094M24Rik
chr12:77500001-78000000	6.85742	AC159297.2 AC159297.4 AC159297.1 AC159297.3 AC093467.1 Gm24070 AC093467.2
chr18:75000001-75500000	6.82931	Rpl17 Snord58b Gm23301 Gm26202 BC031181 Dym Gm27781 Gm8807 2010010A06Rik Gm20544 Smad7 Ctif
chr2:30500001-31000000	6.7731	Gm14487 Cstad 9330198N18Rik Gm14486 Gm14488 Mir3089 1700001O22Rik 4930527E20Rik Ntmt1 Asb6 Prrx2 Ptges Gm13400 Tor1b Tor1a BC005624 Usp20
chr18:55000001-55500000	6.7731	Gm4221 Gm24183 Gm34073 Gm22597 Gm37828
chr12:113000001-113500000	6.745	Brf1 9230104M06Rik Pacs2 Gm44471 Tex22 Mta1 Crip2 Crip1 4930427A07Rik Gm43310 Tmem121 Gm25622 Igha Ighe Ighg2c Ighg2b Gm37944 Ighg1 Ighg3 Gm17421 Gm9134 Gm9136 Gm5190 Ighd Ighm Gm25747 Gm24022 Gm24022 Gm22175 Ighj4 Ighj3 Ighj2 Ighj1 Ighd4-1 Ighd3-2 Ighd5-6 Ighd2-8 Ighd5-5 Ighd2-7 Ighd5-8 Ighd5-4 Ighd2-6 Ighd5-7 Ighd5-3 Ighd2-5 Gm37327 Ighd5-2 Ighd2-4 Ighd6-2 Gm37227 Ighd2-3 Ighd6-1 Ighd1-1 Adam6b
chr2:29500001-30000000	6.7169	Med27 Rapgef1 Gm13420 Gm13547 Trub2 Coq4 Slc27a4 Urm1 Mir219a-2 Mir219b 2600006K01Rik Cercam Odf2 Gm23865 Gle1 Sptan1 Mir6997
chr16:29500001-30000000	6.7169	Atp13a4 Opa1 Gm26834 Gm26569 Gm1968
chr15:59000001-59500000	6.68879	Mtss1 Gm5045 Zfp572 Sqle Washc5 Nsmce2
chr9:66500001-67000000	6.66069	Herc1 Fbxl22 Usp3 Gm15563 Car12 Aph1b Gm10647 BC050972 Ppp1r2-ps4 Aph1c Gm17098 Rab8b Rps27l Lactb Gm24225
chr6:54500001-55000000	6.60448	Wipf3 Scrn1 Fkbp14 Plekha8 Gm28402 Mturn Gm44008 Znrf2 Gm44185 Nod1 Gm24230 Ggct
chr4:8500001-9000000	6.57637	Rab2a Gm11809 Chd7 Rps18-ps2
chr14:20500001-21000000	6.54827	Ppp3cb 1810062O18Rik Usp54 2810402E24Rik Myoz1 Synpo2l Sec24c 6230400D17Rik Mir6946 Fut11 Gm25328 Chchd1 Zswim8 Ndst2 Camk2g AC121599.1 Plau AC154840.1 Vcl
chr2:29000001-29500000	6.40775	Cfap77 Ttf1 Gm13393 Gm13396 Setx Ntng2 6530402F18Rik Med27 Gm13402 Gm24976 Mir133c Gm13401
chr18:39500001-40000000	6.40775	Pabpc2
chr2:5500001-6000000	6.35154	Camk1d Gm13216 Cdc123 Nudt5 Gm13199 Sec61a2 Gm13267 Dhtkd1 Upf2
chr18:39000001-39500000	6.35154	Arhgap26 Gm15336 Gm15333 Gm15337 Nr3c1
chr13:44500001-45000000	6.32344	AC159261.1 AC159261.2 AC170597.2 AC170597.1 Jarid2 Gm22213 Dtnbp1
chr10:20000001-20500000	6.29533	Map3k5 Map7 AC158620.1 AC158620.2 AC153845.3 AC153845.1 Mir6413 4933406P04Rik Bclaf1 Mtfr2 AC153845.2 Pde7b
chr12:84000001-84500000	6.26723	Acot1 AC133183.2 Acot4 AC133183.1 4732463B04Rik Acot3 Acot5 Gm8385 Acot6 Dnal1 Pnma1 Elmsan1 AC125071.1 AC159649.1 AC159649.2 Gm5436 Ptgr2 AC159649.3 Zfp410 Fam161b Coq6 Entpd5 Bbof1 Rnf113a2 Aldh6a1 Lin52
chr14:61500001-62000000	6.23912	Spryd7 CT009550.1 Trim13 Dleu2 Kcnrg Gm27010 Gm27845 Gm26916 Mir16-1 Mir15a Gm27747 Gm27972 Gm27017 Gm27928 Gm37420 Gm37472 Gm37820 AC164294.1
chr15:66500001-67000000	6.18292	Lrrc6 Tmem71 Phf20l1 Tg Gm17140 Sla Wisp1 Ndrg1 Gm17035 Gm2895
chr12:78500001-79000000	6.0986	Gphn Fam71d Mpp5 Gm25225 Atp6v1d Eif2s1 Plek2 Tmem229b
chr13:91000001-91500000	6.01429	Atg10 AC160980.2 AC160980.1 A830009L08Rik Gm29540 Ssbp2
chr19:10500001-11000000	5.98619	Sdhaf2 Cpsf7 Tmem216 Tmem138 Cyb561a3 Tkfc Ddb1 Vwce Pga5 AC132247.1 Vps37c Cd5 A430093F15Rik Cd6 Slc15a3 Tmem132a Tmem109 Prpf19 Zp1 Ptgdr2 Ccdc86 Ms4a10 Ms4a15 Ms4a18
chrX:11500001-12000000	5.98619	Gm14515 Gm14513 Gm26314 Rpl23a-ps13 Gm14491 Gm14512
chr12:78000001-78500000	5.92998	Gm24994 Gm6657 AC148324.1 Gphn AC124346.1 AC124346.3 AC124346.2 AC124572.1 AC124572.2
chr17:45000001-45500000	5.92998	Supt3 Gm24979 Cdc5l B230354K17Rik Spats1 Gm9104
chr6:50000001-50500000	5.90188	Gm3455 Mpp6 Dfna5 Osbpl3
chr10:40000001-40500000	5.90188	Mfsd4b1 AC168279.1 Gm8055 Slc16a10 Gm25613 AC164176.1 AC164625.1 Gm37786 Rpf2 Gtf3c6 Rnu3a Rnu3a AC131684.1 AC142273.1 Amd1 AC142273.2 Cdk19 Cdk19os
chr12:8500001-9000000	5.87377	Rhob AC117236.1 Slc7a15 Pum2 Gm4755 Sdc1 9930038B18Rik AC140354.1 Laptm4a Matn3 Wdr35
chr17:30000001-30500000	5.87377	Zfand3 Btbd9 Gm25049 Gm9874
chr13:51500001-52000000	5.84567	Shc3 Cks2 Gm22806 Secisbp2 Gm15440 Sema4d Gm23566 Gadd45g Gm26651
chr8:34500001-35000000	5.81756	Gm8268 Gm33968 B930018H19Rik Gm34096 Gm45627 Dusp4 Tnks Gm9939 Gm34368
chr17:73000001-73500000	5.73325	Lclat1 Gm9311 Gm25406 Capn13 Galnt14
chr6:50500001-51000000	5.70515	Gm26289 Cycs 5430402O13Rik Mir6371 4921507P07Rik Gm44054 Gm4782 Gm8035 Gm8038 Gm8039 Gm18765 Npvf Gm3017 C530044C16Rik Gm44109 G930045G22Rik Gm31579 Gm44402
chr9:45500001-46000000	5.70515	Dscaml1 Gm22069 Cep164 AC126804.1 Gm7286 Bace1 Gm16536 AC126804.2 Rnf214 Gm24646 Pcsk7 Tagln AC122273.2 Sidt2 Mir7087 AC122273.1 Pafah1b2
chr19:36000001-36500000	5.70515	Htr7 Rpp30 Ankrd1 AC117769.4 Pcgf5 AC117769.2 Gm23170 AC117769.3 AC117769.1
chr10:18000001-18500000	5.67704	Abracl Reps1 Ect2l Ccdc28a Gm10827 AC153562.1 Nhsl1 AC153562.2
chr12:85500001-86000000	5.67704	AC145740.1 AC115037.1 Jdp2 AC115037.2 Batf n-R5s64 AC117240.1 AC117240.2 Mfsd7c Erg28 Ttll5 Gm26531
chr3:9500001-10000000	5.64894	Zfp704 Gm17806 Pag1 Gm16337 Gm24786 Gm6236 Gm17877
chr10:39000001-39500000	5.64894	Lama4 Fam229b Tube1 Wisp3 AC153958.1 AC129016.2 AC129016.1 AC153537.1 Fyn Gm6963
chr12:117500001-118000000	5.64894	Rapgef5 Gm24741 AC163286.1 AC163286.2 Cdca7l Gm20613 Dnah11
chr2:27500001-28000000	5.62083	Brd3 Wdr5 Gm25541 Gm13421 Rxra 2810430I11Rik Col5a1
chr16:30000001-30500000	5.59273	4632428C04Rik Hes1 n-R5s32 1700025H01Rik Gm26562 Cpn2 Lrrc15 Gp5 Atp13a3
chr17:44000001-44500000	5.59273	Rcan2 Enpp5 Enpp4 Clic5 Runx2
chr19:34500001-35000000	5.53652	Lipa Ifit2 Ifit3 Ifit1bl1 Ifit3b Ifit1bl2 Ifit1 Slc16a12 Gm27476 Gm22082 Pank1 Mir107 Kif20b Mir1950
chr16:31000001-31500000	5.50842	Xxylt1 Acap2 Ppp1r2 Gm27415 Apod 1700007E05Rik Bdh1 Gm15743
chr9:65000001-65500000	5.45221	Hacd3 Dpp8 AC122463.1 Igdcc4 Igdcc3 Parp16 Gm25313 Rnu5g Cilp Clpx Gm16218 AC114645.3 AC110235.1 AC114645.1 Pdcd7 Ubap1l AC114645.2 Kbtbd13 Rasl12 Slc51b Mtfmt AC114645.4 Spg21 Ankdd1a
chr4:45500001-46000000	5.396	Shb Gm22518 Gm22055 Gm12411 Gm12408 Gm829 Gm12410 Gm12409 Gm12412 Aldh1b1 Igfbpl1 Stra6l Ccdc180 Tdrd7
chr5:32500001-33000000	5.3679	Ppp1cb Gm15614 Gm42964 Gm43812 Gm10461 Yes1 Gm43694 Gm43852 Gm2420 Pisd Gm20671 Gm43695 Prr14l Gm43692 Gm2623 Depdc5 Gm24003 Gm43693
chr10:84000001-84500000	5.3679	AC131801.2 AC131801.1 Gm37908 AC127563.1 AC158239.1 AC158239.2 Nuak1 AC150314.4 4930463O16Rik AC150314.2
chr12:31500001-32000000	5.3679	Gm29541 Slc26a4 AC123618.1 Bcap29 Dus4l Cog5 Gpr22 AC125020.2 AC125020.3 AC125020.1 Gm25913 Hbp1 Prkar2b
chr19:37500001-38000000	5.3679	Exoc6 Cyp26c1 Cyp26a1 Myof
chr4:11500001-12000000	5.33979	Virma Gm11831 Rad54b Fsbp Gm11832 Gm11833 Gem Cdh17 Gm22477 Gm25002 Pdp1 1700123M08Rik Gm10604 Gm26895 Gm11840
chr12:69000001-69500000	5.33979	AC131104.1 AC099934.6 AC099934.4 Gm15571 Gm24499 Rps29 Rn7s1 AC099934.2 AC099934.1 Lrr1 Rpl36al AC099934.3 Mgat2 Dnaaf2 AC099934.7 9330151L19Rik Pole2 AC099934.5 Klhdc1 Gm15561 Klhdc2 Nemf AC157822.1 Rn7s2 AC157822.2 AC157822.4 Gm9887 Arf6 AC157822.3
chr14:53500001-54000000	5.33979	Trav10 Trav6-6 Trav11 Trav7-5 Trav12-1 Trav13-1 Trav14-1 Trav15-1-dv6-1 Trav3-2 Trav9-2 Trav4-3 Trav5-2 Trav12-2 Trav12-3 Trav13-2 Trav14-2 Trav15-2-dv6-2 Gm43551 Trav3-3 Trav9-4 Trav4-4-dv10 Gm43550 Trav5-4 Trav6-7-dv9 Trav7-6 Trav13-3 Trav8-2 Trav16 Trav13-4-dv7 Trav14-3 Trav15-3 Trav3-4 Trav12-4 B230359F08Rik Trav17 Trav18 Trav19 Trav20 Trav21-dv12 Trdv1 Gm43647 Trav22 Trdv2-1 Trdv2-2 Trav23
chr9:72000001-72500000	5.31169	Tcf12 Gm37023 A430027C01Rik Gm27450 Gm37137 Rpl15-ps2 Gm25045 Gm7863 Gm7866 Gm27159 Gm27188 Gm7870 Gm25163 Gm27253 Zfp280d Gm19353 Gm17828 Gm37983 Gm37303 Gm37581 BC065403 Gm37150 Gm27230 Gm27255 Gm27254 Mns1 Gm36948 Gm27231 Tex9
chr2:33000001-33500000	5.28358	Garnl3 Gm38299 Ralgps1 Gm13528 Gm23546 Angptl2 Gm13537 Gm25998 Zbtb34 Gm13536 Zbtb43 Gm13530
chr10:39500001-40000000	5.28358	Fyn Gm16364 Gm16365 Traf3ip2 E130307A14Rik AC160403.1 AC160403.2 Rev3l Gm22105 Gm16210 Gm26824 Mfsd4b4 4930547M16Rik AC118733.1 Mfsd4b2 AC118733.2 Mfsd4b3 Mfsd4b5
chr12:76500001-77000000	5.28358	Plekhg3 Mir5135 AC163033.2 Sptb Gm24010 Churc1 Fntb Gpx2 Rab15 Max AC124556.1 AC124556.2
chr6:87000001-87500000	5.22738	Aak1 Nfu1 Gfpt1 D6Ertd527e Antxr1 Gm44415 Gm44416 Gm44417 Gm44418 n-R5s164 9530013L04Rik Gm44414 Gkn1 Gkn2 Gkn3 Bmp10 Arhgap25
chr19:37000001-37500000	5.22738	Btaf1 Cpeb3 Gm22714 A330032B11Rik Gm23918 March5 Gm25268 Ide Rpl10-ps6 Kif11 Gm38345 Hhex Gm23026
chr6:38500001-39000000	5.19927	Ubn2 Mir7670 Fmc1 Gm15697 Luc7l2 Gm26699 Klrg2 Clec2l Hipk2 Tbxas1 Gm42962
chr19:11000001-11500000	5.19927	Ms4a18 Gm28347 AW112010 Ms4a8a Gm336 1700017D01Rik Gm6501 1700025F22Rik Ms4a13 4930526L06Rik Ms4a12 Ms4a1 Ms4a5 Ms4a14 Ms4a7 Gm28935 Ms4a4a Gm5692 Ms4a4c Gm5511 Ms4a4b Gm37387 Ms4a6c BE692007 Gm8369
chr1:60000001-60500000	5.14306	Ica1l Wdr12 Carf Gm15464 Nbeal1 Gm29332 Cyp20a1 6030460B20Rik Abi2 Raph1
chr9:62000001-62500000	5.14306	Paqr5 Gm23221 Glce Mir5133 AC113291.1 AC113291.3 Gm25603 Spesp1 AC113291.2 Anp32a Coro2b
chr12:115000001-115500000	5.14306	Ighv8-3 Ighv8-4 Ighv1-48 Ighv1-49 Ighv8-5 Ighv1-50 Ighv1-51 Ighv1-52 Ighv1-53 Ighv8-6 Gm9227 Ighv1-54 Ighv1-55 Gm7142 Ighv1-56 Gm7019 Ighv8-7 Gm30948 Ighv1-57 Ighv8-8 Ighv1-58 Ighv1-59 Ighv1-60 Ighv1-61 Ighv1-62 Ighv1-62-1 Gm19331 Gm37511 Gm38184 Ighv1-62-2 Ighv1-62-3 Ighv8-9 Gm9236 Ighv1-63 Gm27722
chr9:65500001-66000000	5.05875	Ankdd1a AC114645.5 Plekho2 Pif1 Rbpms2 Oaz2 Zfp609 Trip4 n-R5s85 Gm16073 Pclaf Gm23248 Csnk1g1 Gm22657
chr13:43000001-43500000	5.05875	Phactr1 Gm15809 Gm26086 Gm15813 Tbc1d7 Gfod1 Sirt5 Nol7 Ranbp9 AC132121.1 Gm26064 AC124171.3
chr17:5500001-6000000	5.05875	Zdhhc14 3300005D01Rik Gm10231 Gm26595 Gm26622 Snx9 Synj2
chr6:48500001-49000000	5.03065	Sspo Zfp862-ps Gm10243 Gm7887 1700026J14Rik Atp6v0e2 Lrrc61 Rarres2 Gm5111 Gm45021 Repin1 Gm44965 Zfp775 Gm38804 AI854703 Gimap8 Gm44262 Gimap9 Gimap4 Gimap6 Gm28053 Gimap7 Gimap1os Gimap1 Gimap5 Gm44226 4833403J16Rik Gimap3 Gm30781 Gm17834 Tmem176b Tmem176a Gm44764 Gm7932 Aoc1 1600015I10Rik Gm24348 Gm10242 Gm18538 Gm19172 Doxl2 Gm18539 4930563H07Rik Svs1 Gm19173
chr2:34000001-34500000	5.03065	C230014O12Rik Gm38389 Pbx3 C79798 Mapkap1 Gm13407 Gm13406
chr2:31500001-32000000	5.00254	Ass1 Gm13426 Fubp3 Mir6998 Gm13425 Prdm12 Gm13424 Exosc2 Gm13427 Abl1 Qrfp Fibcd1 Gm13441 Lamc3 Aif1l Gm13442 Nup214 Gm13608
chr4:135000001-135500000	5.00254	Gm16225 Runx3 Gm16224 Clic4 Gm12983 Gm12984 Gm12982 Srrm1 Ncmap Gm12991 Gm12990 Rcan3 Mir700 Gm15979 Nipal3 Gm37270 Stpg1
chr13:45500001-46000000	5.00254	Gmpr Atxn1 AC154733.1 AC126426.1 5033430I15Rik
chr13:49000001-49500000	5.00254	Wnk2 Ninj1 Card19 Susd3 Fgd3 Bicd2 Ippk Cenpp AC123954.1
chr16:21500001-22000000	5.00254	Vps8 2510009E07Rik Ehhadh Gm24898 1300002E11Rik Gm26744 Map3k13 2610020F03Rik Tmem41a Liph
chr12:73500001-74000000	4.97444	AC124179.1 Tmem30b AC124179.2 Prkch AC149586.1 AC149586.2 Gm15283 Hif1a AC124712.1 S100a11-ps Snapc1 Syt16
chr2:26000001-26500000	4.94633	Ubac1 Nacc2 Gm13554 Tmem250-ps 1810012K08Rik Gm13553 Lhx3 Gm27196 Qsox2 Ccdc187 Gpsm1 Dnlz Card9 Gm13562 Snapc4 Gm13563 Sdccag3 Pmpca Inpp5e Sec16a 0610009E02Rik Gm13568 Notch1 Mir6996
chr9:45000001-45500000	4.86202	Cd3e AC122305.3 AC122305.4 Mpzl2 AC122305.1 Mpzl3 Jaml Gm10684 AC122305.2 Scn2b Scn4b AC122305.5 Tmprss4 Gm17099 BC049352 Il10ra Gm20612 Mir7086 AC166051.1 1700003G13Rik Tmprss13 Fxyd6 Fxyd2 AC162176.1 4833428L15Rik Dscaml1
chr12:83500001-84000000	4.86202	AC139382.1 Dcaf4 Zfyve1 Gm26623 AC055772.1 Rbm25 Gm29361 Psen1 AC055772.2 AC132954.3 AC132954.4 Papln Numb AC132954.5 AC132954.1 AC132954.2 Gm26571 Riox1 Heatr4 Acot2
chr16:19000001-19500000	4.83392	Gm18747 Gm10088 2010309G21Rik Iglc1 Iglj1 Iglc3 Iglj3p Iglj3 Iglv1 Gm18748 Iglc4 Iglj4 Iglc2 Iglj2 Gm43388 Gm42870 Iglv3 A530030E21Rik Iglv2 Olfr164 Gm22158 Gm23612 Olfr165 Gm25762 Olfr166
chr17:5000001-5500000	4.83392	Arid1b Gm15599 Gm29050 Tmem242 Ldhal6b Gm22475 Zdhhc14
chr19:11500001-12000000	4.83392	Gm8369 Gm19261 Ms4a6b Ms4a4d Gm10212 Gm38275 Ms4a6d Gm24599 Ms4a2 Ms4a3 Oosp2 Oosp1 Gm26183 Gm25443 Oosp3 Gm19224 Gif Mrpl16 Stx3 Olfr1417 Olfr1418 Gm45119 Olfr1419 Gm6365 Olfr1420 Patl1 Mir6994 Gm22272 Osbp
chr17:31000001-31500000	4.80581	Umodl1 Abcg1 Gm25447 Tff3 Tff2 Gm15318 Tff1 Tmprss3 Ubash3a Rsph1 Slc37a1 Pde9a Wdr4
chr18:69000001-69500000	4.80581	Mir145b Gm23536 Gm31294 Gm4842 Tcf4
chr12:35000001-35500000	4.77771	Gm24359 Snx13 AC140376.1 AC122314.1 Mir680-3 Gm44396 Gm26071 Ahr
chr13:101500001-102000000	4.77771	AC107663.2 AC107663.1 AC107663.3 Gm29341 Pik3r1 Gm36638 Gm36638 AC122533.1 AC122533.2 AC147250.1
chr17:46000001-46500000	4.77771	Vegfa Mrps18a Rsph9 Mad2l1bp Gtpbp2 Polh Xpo5 Mir693 Gm22474 Polr1c Yipf3 Lrrc73 Tjap1 Gm26785 Dlk2 Abcc10 Zfp318 Gm23037 Crip3 Slc22a7 Gm5093 Ttbk1 Gm26904 AC151275.1 Dnph1
chr2:35500001-36000000	4.7496	Gm35202 Gm13446 Dab2ip Ttll11 Gm43760 9030204H09Rik Gm10829
chr13:43500001-44000000	4.7496	AC124171.3 AC124171.2 AC124171.1 Mcur1 Rnf182 AC124465.1 Gm20751 Cd83 AC091785.3 AC091785.2 Gm23117 AC091785.1
chr17:4500001-5000000	4.7215	Gm23186 Arid1b
chr19:44000001-44500000	4.7215	Cyp2c44 Erlin1 Chuk Cwf19l1 Gm24336 Bloc1s2 Pkd2l1 Scd3 Scd2 Mir5114 Scd4 Scd1 Wnt8b
chr1:60500001-61000000	4.66529	Raph1 Gm11575 Gm11576 Gm11578 Gm38388 Gm23762 Gm11577 Eif4a-ps4 Cd28 Gm11579 2310016D23Rik Gm37198 Gm11609 Gm11581 Gm38137 Ctla4 Rpl18-ps1 Gm11582 Icos Gm37039
chr13:36000001-36500000	4.66529	Lyrm4 AC134860.5 AC124562.2 Fars2 AC124562.1 AC140397.1 AC140397.2
chr3:9000001-9500000	4.63719	Tpd52 Gm37616 4930539M17Rik Gm8860 Zbtb10 Gm22604 C030034L19Rik Zfp704 Gm38001
chr4:57500001-58000000	4.63719	Palm2 Pakap Akap2 Gm12526 Gm24277 Gm26138 D630039A03Rik Txn1 Txndc8
chr5:32000001-32500000	4.63719	Babam2 Gm17130 Gm10463 Fosl2 Gm26335 Gm9555 Plb1 Gm15615 Gm36840 Gm7596 Gm5864 Ppp1cb Gm43312 Gm43313 Gm15613
chr10:18500001-19000000	4.63719	Nhsl1 Hebp2 AC153561.1 Arfgef3 AC158630.3 Gm4922 AC158630.1 Perp AC158630.2
chr14:14500001-15000000	4.63719	CT025538.3 CT025538.1 CT025538.2 Slc4a7 Nek10
chr14:21500001-22000000	4.63719	Kat6b Dupd1 Dusp13 Gm15935 Samd8 Gm23502 Vdac2 Comtd1 A430057M04Rik AC132590.1 Gm37590 Zfp503 C130012C08Rik
chr14:27000001-27500000	4.63719	Hesx1 Il17rd Arhgef3 AC140462.1 AC140462.2 Gm23633 Fam208a Ccdc66 Gm22485
chr15:67000001-67500000	4.63719	Gm2895 St3gal1 1700012I11Rik
chr13:45000001-45500000	4.58098	Dtnbp1 Gm23104 Hsp25-ps1 Gm9817 AC159210.1 Gm8513 AC165254.1 AC165254.2 Gm23755 Mylip AC154521.1 Gm23387
chr19:55500001-56000000	4.58098	Vti1a 4930552P12Rik Tcf7l2 Ppnr
chr6:37500001-38000000	4.55288	Akr1d1 Gm7463 Ybx1-ps2 Gm15487 Gm7492 Trim24 Svopl
chr9:55500001-56000000	4.55288	Etfa AC116699.1 Isl2 Gm17226 Scaper Gm23407 AC107819.3 4930563M21Rik
chr15:62000001-62500000	4.49667	Pvt1 Gm27913 Gm27782 Gm27718 Gm27957 H2afy3
chr3:86500001-87000000	4.46856	Lrba Mab21l2 Gm3788 Gm37876 Dclk2 Gm37025 Gm23376 Gm37207 Cd1d2 Cd1d1
chr15:84000001-84500000	4.46856	Efcab6 Rpl31-ps22 Sult4a1 Pnpla5 Pnpla3 Mir6392 Samm50 Parvb Gm22890 Parvg 1810041L15Rik
chr13:24000001-24500000	4.44046	Carmil1 Gm11343 Gm11340 Gm23340 Gm11341 Cmah Gm11342 Gm11344 Gm22013
chr14:54000001-54500000	4.44046	Trdv3 Gm30275 Trdv4 Trdd1 Gm23704 Trdd2 Trdj1 Gm43434 Trdj2 Trdc Trdv5 Traj61 Traj60 Traj59 Traj58 Traj57 Traj56 Traj55 Traj54 Traj53 Traj52 Traj51 Traj50 Traj49 Traj48 Traj47 Traj46 Traj45 Traj44 Traj43 Traj42 Traj41 Traj40 Traj39 Traj38 Traj37 Traj36 Traj35 Traj34 Traj33 Traj32 Traj31 Traj30 Traj29 Traj28 Traj27 Traj26 Traj25 Traj24 Traj23 Traj22 Traj21 Traj20 Traj19 Traj18 Traj17 Traj16 Traj15…
chr2:34500001-35000000	4.41235	Mapkap1 Gm13408 Gm13414 Gapvd1 Hspa5 Rabepk Fbxw2 Gm13419 Gm34653 Psmd5 Cutal Phf19 Gm13448 Gm24905 Traf1 Gm13450 Hc Gm13449
chr4:10500001-11000000	4.41235	1700123O12Rik Gm11813 Gm12920 Mir3471-1 Gm12918 Gm12919 n-TSaga9 2610301B20Rik Rps11-ps3 Plekhf2
chr18:15000001-15500000	4.41235	Kctd1 Gm6304 Aqp4 Chst9
chr4:11000001-11500000	4.38425	Plekhf2 Ndufaf6 Gm11827 Gm11829 Mir684-2 Gm11830 Trp53inp1 Ccne2 Ints8 Dpy19l4 Gm22940 Gm26663 Esrp1 Gm11821 Gm11822 Virma
chr15:81000001-81500000	4.38425	Sgsm3 Mkl1 Gm25131 4930483J18Rik Mchr1 Slc25a17 St13 Xpnpep3 Dnajb7 Gm17025 Rbx1 Gm5218
chr15:84500001-85000000	4.38425	Ldoc1l Prr5 Arhgap8 Phf21b Gm4217 Gm29666 Nup50 5031439G07Rik Mir1249
chr6:51500001-52000000	4.35615	Snx10 Gm22914 Gm38811 Skap2
chr12:36000001-36500000	4.35615	Agr2 Tspan13 Gm5434 Bzw2 AC132336.3 AC132336.1 Ankmy2 AC132336.2 Lrrc72 AC124776.1 Sostdc1 AC145348.1 Gm25438 D630036H23Rik Ispd
chr9:64500001-65000000	4.32804	Megf11 Rab11a AC147560.1 Dennd4a Gm24347 Slc24a1 Ints14 Gm25640 Hacd3
chr10:43500001-44000000	4.29994	Bend3 AC163661.1 Gm9803 1700021F05Rik Cd24a F930017D23Rik AC159462.1 AC159462.2 AC159462.4 AC159462.3 AC153536.2 AC153536.3 Gm9034 AC153536.1 Qrsl1 Rtn4ip1 Crybg1
chr14:76500001-77000000	4.29994	Tsc22d1 4930444M15Rik Serp2 1700108F19Rik
chr15:8000001-8500000	4.29994	Wdr70 Nup155 2410089E03Rik Gm24144 Nipbl
chr9:32500001-33000000	4.27183	Fli1 Gm38346 Gm27201 Gm37474 Gm37082 AC127581.1 Gm27163 Ets1 Gm27240 Gm3331 Gm37167 Gm27162 Gm37192
chr18:54500001-55000000	4.27183	Zfp608 Gm26742 Gm4221
chr5:64000001-64500000	4.24373	Gm25608 5830416I19Rik Pgm1 Gm23967 Gm22395 Gm22559 Tbc1d1 Gm15824 Gm43721 Gm15823 Gm6044 Gm43838 Gm43837 Gm31363 1700027F09Rik 4930526M16Rik C030018K13Rik
chr6:38000001-38500000	4.24373	Svopl Atp6v0a4 Tmem213 Gm23231 D630045J12Rik Gm7504 Zc3hav1l Zc3hav1 Gm43578 Rpl30-ps1 Ttc26 Gm16563 Ubn2
chr13:23500001-24000000	4.24373	n-TStga1 Gm11335 Hist1h4h Hist1h2af Gm44297 Hist1h3g Hist1h2bh Hist1h3f Hist1h4f Hist1h1d Hist1h3e Hist1h2ae Gm44394 Hist1h2bg Hist1h2bf Hist1h2ad Gm44359 Hist1h3d Hist1h4d Hist1h2be Hist1h1e Gm11398 Gm22452 Hist1h2ac Gm24991 Gm44350 Hist1h2bc Hist1h1t Hist1h4c Hfe Gm11338 Hist1h1c Hist1h3c Gm11336 Gm44314 Hist1h2bb Hist1h2ab Gm44484 Hist1h3b 4930558J22Rik Hist1h4b Hist1h4a Hist1h3a Hist1h1a Trim…
chr13:32000001-32500000	4.18752	Gmds AL645643.1 AL645664.1 Gm11381
chr19:16000001-16500000	4.13131	C130060C02Rik Gnaq E030024N20Rik Gm10819 Gm17068 Mir496b Gna14
chr9:13500001-14000000	4.10321	Maml2 AC241616.1 Gm22643 AC155923.1 Mtmr2 Cep57 Fam76b CT010488.1 CT010488.2 AC113304.1
chr12:69500001-70000000	4.10321	Gm23018 Vcpkmt Sos2 Gm24449 L2hgdh Atp5s Cdkl1 Mir681 4930512B01Rik Map4k5 AC141560.1 4931403G20Rik Atl1 Gm6316 Gm22058 Gm3086 Sav1 AC166827.2 AC166827.1 Gm23579
chr19:24500001-25000000	4.10321	Pip5k1b Tmem252 Pgm5 Gm17800 Gm10053 Foxd4 Cbwd1 Mir3084-1 Gm23658 Dock8
chr17:32000001-32500000	4.10321	Hsf2bp Gm25883 Rrp1b Pdxk-ps Gm17276 Notch3 Ephx3 Brd4 Gm26549 Akap8 Akap8l Wiz Gm26858 Gm22201 Rasal3 Pglyrp2 Cyp4f39
chr2:18500001-19000000	4.0751	Gm13353 Gm13355 Gm13352 Commd3 Bmi1 Spag6 Gm20539 Gm13333 Carlr Pip4k2a 4930426L09Rik
chr18:38000001-38500000	4.0751	Pcdh1 2010320O07Rik 1700086O06Rik Gm10268 0610009O20Rik Pcdh12 Rnf14 Gm23205 Gnpda1 Gm24690 Ndfip1
chr19:29500001-30000000	4.0751	A930007I19Rik Ric1 Ermp1 Mlana 9930021J03Rik Ranbp6 Il33 Gm26046
chr6:29500001-30000000	4.047	Kcp Gm26627 Irf5 Tnpo3 Gm43029 Tspan33 Smo Gm13717 Ahcyl2 4930528J11Rik Strip2 Gm13724 Gm24536 Gm13725 Smkr-ps Gm23049
chr12:115500001-116000000	4.0189	Ighv1-64 Ighv8-10 Gm18340 Ighv1-65 Gm9238 Ighv8-11 Rpl7a-ps2 Ighv1-66 Ighv1-67 Ighv1-68 Gm5660 Gm9245 Ighv1-69 Ighv8-12 Gm6105 Gm44782 Ighv1-70 Mir6388 Ighv1-71 Ighv1-72 Ighv8-13 Gm9251 Ighv1-73 Ighv1-74 Ighv8-14 Gm18341 Gm19843 Ighv1-75 Ighv8-15 Ighv1-76 Ighv8-16 Ighv1-77 Ighv1-78 Gm42643 Gm5034 Ighv1-79 Gm9256 Ighv1-80 Ighv1-81 Gm42990 Olfr241-ps1 Ighv1-82 Ighv1-83 Ighv1-84 Gm9260
chr13:112000001-112500000	4.0189	Gm15323 AC160991.1 AC160991.2 Gm37427 Ankrd55 Gm22768 AC154639.1 AC159196.2 AC159196.3 AC159196.1 Il6st
chr10:118500001-119000000	3.99079	AC153495.1 AC160028.1 AC160028.3 AC160028.2 AC160028.4 Dyrk2 4932442E05Rik AC154039.1 Gm26976 AC154039.2
chr14:47000001-47500000	3.99079	Samd4 Gm10371 Gch1 Wdhd1 Gm24378 Socs4 Mapk1ip1l Lgals3 Dlgap5 Fbxo34
chr9:118500001-119000000	3.90648	Golga4 Gm18935 Gm45897 Itga9 Gm10157 Gm2415 Gm16295 Ctdspl
chr17:7000001-7500000	3.90648	Rnaset2b Gm1604b Gm25119 Rps6ka2 Tcp10a Ttll2 Gm9992 Gm26057
chr17:24000001-24500000	3.90648	Gm27700 Gm25092 Gm5225 Prss27 Kctd5 Pdpk1 Amdhd2 Gm43796 Atp6v0c Tbc1d24 BC028777 1600002H07Rik Ccnf Mir5134 Mir6965 Abca17 Gm24427 Abca3 Gm25618 D330041H03Rik Rnps1 Eci1 Dnase1l2 E4f1 Pgp Mlst8 Bricd5 Caskin1
chr7:80500001-81000000	3.87838	Blm Ndufab1-ps Crtc3 Gm44931 Gm15880 Iqgap1 Gm44649 Zscan2 Wdr73 Nmb Sec11a Gm16171 Gm45718 Gm18782 Gm44899 Zfp592 Gm44967
chr9:56500001-57000000	3.87838	AC159819.3 AC159819.1 AC159819.2 Gm26868 Lingo1 AC126257.3 Odf3l1 Cspg4 AC126257.1 Snx33 AC126257.4 AC126257.2 Imp3 Snupn Ptpn9
chr1:55000001-55500000	3.85027	Sf3b1 E330011M16Rik Coq10b Gm17971 Hspd1 Hspe1 Gm5147 Gm16581 Mob4 Gm6822 Rftn2 Gm10561 Mars2 Boll Gm8292 Gm29138 Gm8531 Plcl1 Gm38056 Gm6644
chr13:51000001-51500000	3.82217	Gm22199 Spin1 Nxnl2 Gm44341 Hist1h2al AC160122.1 CU025215.2 CU025215.1 AC159104.1 S1pr3 Shc3
chr12:3500001-4000000	3.79406	Asxl2 AC155273.1 Dtnb Gm26050 Dtnbos Dnmt3a Dnmt3aos AC159324.1 Pomc Efr3b AC111092.1
chr12:73000001-73500000	3.79406	Six1 Six4 Mnat1 Gm23910 Trmt5 Slc38a6 AC159813.1 D830013O20Rik AC159813.2 AC159813.3 AC124179.1
chr12:84500001-85000000	3.79406	Lin52 Vsx2 Abcd4 Vrtn Syndig1l AC159641.1 Npc2 Isca2 Ltbp2 D030025P21Rik CR974585.1 Gm17139 Arel1 Gm17193 Fcf1 Ylpm1
chr6:47500001-48000000	3.76596	Cul1 Ezh2 Gm26625 Gm44282 Gm44141 Gm25283 Rny3 Rpl31-ps7 Rny1 Pdia4 Mir704 Rpl35a-ps7 Zfp786 Zfp398 Gm44041 Zfp282 Zfp212 Zfp783 Zfp956 Gm6443
chr2:25500001-26000000	3.73785	C8g Fbxw5 Traf2 Gm13433 Gm13432 Edf1 Mamdc4 Phpt1 Gm996 Gm26702 Rabl6 Fcnaos Ccdc183 Tmem141 Fcna Lcn8 Lcn5 Lcn6 Lcn10 Obp2a A230005M16Rik Bmyc Obp2b Lcn3 Lcn11 Gm13539 Gm13538 Glt6d1 Lcn9 Sohlh1 Kcnt1 Camsap1 Gm13542 Ubac1
chr2:28500001-29000000	3.73785	Gbgt1 Gm10134 Ralgds Cel Gm13381 Gtf3c5 Gm22675 Gm22824 Gfi1b Tsc1 Spaca9 Ak8 Mir3088 Gm13385 Gm13386 Gtf3c4 Ddx31 Barhl1 Cfap77 Gm13394
chr3:27000001-27500000	3.68165	Gm37659 Gm44464 Gm7558 Ect2 Gm25152 1700125G22Rik Nceh1 Gm37191 Gm43345 Tnfsf10 Ghsr Fndc3b
chr5:29500001-30000000	3.68165	Gm6083 Ube3c Gm42570 Gm26346 Gm43117 Gm5129 Dnajb6 Gm5552 Gm2213 Gm1969 Gm42450 Gm43386 A230098N10Rik
chr17:7500001-8000000	3.68165	Gm25872 Fndc1 E430024P14Rik Tagap Rsph3a
chr2:70500001-71000000	3.56923	Gad1os Erich2os Erich2 Gm37026 Gad1 Gm16510 Gm26558 Gorasp2 Tlk1 Gm13633 Gm13632 Mettl8
chr9:63500001-64000000	3.56923	Gm16759 Iqch Aagab Smad3 AC160337.2 AC160337.1 AC135672.1 Smad6
Ebf1 81X
Bins	z-score	Genes
chr12:114500001-115000000	41.3131	Ighv1-5 Mir7094-2 Ighv10-3 Ighv1-6 Ighv1-7 Ighv10-4 Ighv1-8 Ighv15-2 Ighv1-9 Ighv1-10 Ighv1-11 Ighv1-12 Ighv1-13 Ighv1-13 Ighv1-14 Ighv1-15 Ighv1-16 Ighv1-17-1 Ighv1-17 Ighv1-18 Ighv1-19-1 Ighv1-19 Ighv1-20 Ighv1-21-1 Ighv1-21 Ighv1-22 Ighv1-23 Ighv1-24 Ighv1-25 Ighv1-26 Ighv1-27 Ighv1-28 Ighv1-29 Ighv1-30 Ighv1-31 Ighv1-32 Ighv1-33 Ighv1-34 Ighv1-35 Ighv1-36 Ighv1-37 Ighv1-38 Ighv1-39 Ighv1-40 I…
chr12:114000001-114500000	41.1445	Ighv4-2 Ighv3-2 Ighv11-2 Ighv14-3 Ighv16-1 Ighv6-2 Ighv9-1 Ighv12-1 Ighv9-2 Ighv12-2 Ighv9-3 Ighv7-3 Ighv15-1 Ighv14-4 Gm37838 Ighv3-3 Ighv7-4 Ighv3-4 Ighv3-5 Gm18551 Ighv13-1 Ighv3-6 Ighv9-4 Ighv3-7 Ighv5-21 Ighv3-8 Ighv8-1 Ighv1-1 Ighv13-2 Ighv12-3 Ighv6-3 Ighv6-4 Ighv6-5 Ighv6-6 Ighv6-7 Ighv8-2 Ighv1-2 Mir7094-1 Ighv10-1 Ighv1-3 Ighv1-4 Ighv10-2
chr12:79500001-80000000	38.6151	Rad51b AC122832.3 AC122832.2 AC122832.1
chr3:52500001-53000000	31.5891	Gm30173 Gm10293 Gm22798 Gm2447 Gm30292 Gm20750 Gm37007 Cog6
chr12:115000001-115500000	31.0832	Ighv8-3 Ighv8-4 Ighv1-48 Ighv1-49 Ighv8-5 Ighv1-50 Ighv1-51 Ighv1-52 Ighv1-53 Ighv8-6 Gm9227 Ighv1-54 Ighv1-55 Gm7142 Ighv1-56 Gm7019 Ighv8-7 Gm30948 Ighv1-57 Ighv8-8 Ighv1-58 Ighv1-59 Ighv1-60 Ighv1-61 Ighv1-62 Ighv1-62-1 Gm19331 Gm37511 Gm38184 Ighv1-62-2 Ighv1-62-3 Ighv8-9 Gm9236 Ighv1-63 Gm27722
chr3:52000001-52500000	28.329	Maml3 Gm37465 C130089K02Rik 5430420F09Rik Gm37202 Gm30074 Gm38132 Gm37170 Olfr1398-ps1 Foxo1 Gm20402 Gm38034 Gm38098
chr10:21500001-22000000	26.1369	1700020N01Rik Gm5420 Gm29323 Platr6 Gm23839 Sgk1
chr15:9500001-10000000	23.2703	Il7r Spef2
chr10:21000001-21500000	22.7644	Ahi1 AC117639.1 AC117639.2 AC153556.3 Myb Gm26577 AC153556.1 AC153556.2 AC153556.4 Gm2467 Hbs1l AC153557.3 Aldh8a1 AC153557.2 1700021A07Rik AC153557.1 AC156950.1
chr9:61000001-61500000	22.5957	AC160562.2 AC160562.1 AC160394.3 AC160394.2 AC160394.4 AC160394.5 AC160394.1 AC122220.1 AC122220.2 Gm10655 Tle3 AC126672.1 AC126672.2
chr10:19500001-20000000	22.3709	AC153862.2 AC153862.1 Ifngr1 Il22ra2 9230106D20Rik Il20ra AC153891.1 Gm25256 Slc35d3 Pex7 AC171277.1 Map3k5
chr15:10000001-10500000	22.3709	Gm26350 Prlr Gm21973 Agxt2 Dnajc21 Brix1 Rad1
chr10:43500001-44000000	21.9775	Bend3 AC163661.1 Gm9803 1700021F05Rik Cd24a F930017D23Rik AC159462.1 AC159462.2 AC159462.4 AC159462.3 AC153536.2 AC153536.3 Gm9034 AC153536.1 Qrsl1 Rtn4ip1 Crybg1
chr16:30500001-31000000	21.9213	Tmem44 Lsg1 Fam43a Gm26295 Gm25375 Xxylt1 Gm15742
chr16:29500001-30000000	21.1905	Atp13a4 Opa1 Gm26834 Gm26569 Gm1968
chr12:80000001-80500000	21.0781	AC108401.1 AC108401.2 Zfp36l1 Gm26669 AC108401.3 2310015A10Rik Actn1 AC108401.4 CT030161.3 CT030161.2 Dcaf5 Mir1843a Scarna3b CT030161.1 AC163282.1 Exd2
chr16:30000001-30500000	21.0781	4632428C04Rik Hes1 n-R5s32 1700025H01Rik Gm26562 Cpn2 Lrrc15 Gp5 Atp13a3
chr5:64500001-65000000	20.6285	Gm43836 Gm43835 Gm42566 Gm3716 Gm42564 Gm42565 Gm25306 Gm26761 Gm20033 Klf3 C230096K16Rik Tlr1 Tlr6 Fam114a1 Mir574 Gm43627
chr13:44000001-44500000	20.5723	AC098839.1 AC098839.2 Gm5083 AC098839.3 AC159239.1 AC159239.3 AC159239.2 AC167012.1 Gm27007 Gm27036 1700029N11Rik AC159261.1
chr13:37500001-38000000	19.954	CT030182.1 Gm29590 CT009713.5 CT009713.7 CT009713.9 CT009713.6 CT009713.3 CT009713.2 CT009713.10 CT009713.4 CT009713.8 CT009713.1 AC022682.2 Rreb1 AC022682.1 Ssr1
chr12:100000001-100500000	19.4481	Kcnk13 AC159243.2 AC159243.1 Psmc1 Nrde2 AC166349.1 Gm10433 Calm1 Gm26723 AC159633.1 AC159633.2 Ttc7b AC160340.2 AC160340.1 AC123705.4
chr19:33000001-33500000	19.3919	Rnls Mir3970 Gm7237 Lipo5 Lipo4
chr10:4500001-5000000	18.8298	Ccdc170 AC158617.1 Esr1
chr10:44500001-45000000	18.8298	Prdm1 AC027700.2 AC027700.3 Gm22087 AC153955.2 AC153955.5 AC153955.1 Gm27977 AC153955.6 AC153955.3 AC153955.4 AC158596.1 Gm22503 AC156273.3 AC156273.2 AC156273.1 Gm24271
chr12:32000001-32500000	18.5487	Prkar2b CT010463.2 CT010463.1 Pik3cg AC140314.1 AC140314.2 Gm23875 Ccdc71l AC155255.2 AC155255.1
chr15:81000001-81500000	18.5487	Sgsm3 Mkl1 Gm25131 4930483J18Rik Mchr1 Slc25a17 St13 Xpnpep3 Dnajb7 Gm17025 Rbx1 Gm5218
chr19:32500001-33000000	18.3239	Minpp1 Papss2 Atad1 Pten Gm22482
chr15:80500001-81000000	17.5932	Enthd1 Grap2 Mir6957 Fam83f Tnrc6b Mir5113 Adsl Gm6612 Sgsm3
chr14:76500001-77000000	17.256	Tsc22d1 4930444M15Rik Serp2 1700108F19Rik
chr17:4500001-5000000	17.256	Gm23186 Arid1b
chr2:166000001-166500000	17.1998	Ncoa3 Sulf2 Gm22687 Gm11466 Gm11467 Gm11468 Gm14268 5031425F14Rik
chr10:95000001-95500000	17.1435	AC155710.2 AC155710.1 AC153940.1 AC153940.2 Cradd AC153366.2 AC153366.1 2310039L15Rik Socs2 5730420D15Rik AC167222.1 AC167222.3 AC167222.2 Mrpl42
chr10:118500001-119000000	17.1435	AC153495.1 AC160028.1 AC160028.3 AC160028.2 AC160028.4 Dyrk2 4932442E05Rik AC154039.1 Gm26976 AC154039.2
chr10:20000001-20500000	17.0873	Map3k5 Map7 AC158620.1 AC158620.2 AC153845.3 AC153845.1 Mir6413 4933406P04Rik Bclaf1 Mtfr2 AC153845.2 Pde7b
chr12:99500001-100000000	17.0311	Foxn3 Gm26839 AC133083.3 AC133083.4 1700064M15Rik AC133083.1 AC133083.2 Efcab11 AC155266.1 AC160931.4 AC160931.1 AC160931.3 Tdp1 AC160931.2 Kcnk13 Gm23291
chr14:30000001-30500000	16.7501	Actr8 Il17rb Chdh CT009536.2 Cacna1d AC154669.1 AC154305.3 AC154305.1 AC154305.2 AC154305.4 Dcp1a
chr12:85000001-85500000	16.6939	Ylpm1 Prox2os Prox2 Gm38355 Dlst Rps6kl1 Pgf AC127582.1 Eif2b2 Mlh3 Mir6938 AC159237.1 Acyp1 Zc2hc1c Nek9 Tmed10 AC159244.1 AC159244.3 AC159244.2 AC159244.4 Fos
chr3:51500001-52000000	16.6377	Setd7 Gm38200 5031434O11Rik Gm38334 5430433H01Rik Gm38247 Mgst2 Gm37261 Maml3 Gm10729 Gm37342 Gm37229 n-R5s196 3110080O07Rik Gm38000 Gm37675 Gm38252 Gm10728 Gm20089 Gm38055 Gm37526
chr12:113000001-113500000	16.469	Brf1 9230104M06Rik Pacs2 Gm44471 Tex22 Mta1 Crip2 Crip1 4930427A07Rik Gm43310 Tmem121 Gm25622 Igha Ighe Ighg2c Ighg2b Gm37944 Ighg1 Ighg3 Gm17421 Gm9134 Gm9136 Gm5190 Ighd Ighm Gm25747 Gm24022 Gm24022 Gm22175 Ighj4 Ighj3 Ighj2 Ighj1 Ighd4-1 Ighd3-2 Ighd5-6 Ighd2-8 Ighd5-5 Ighd2-7 Ighd5-8 Ighd5-4 Ighd2-6 Ighd5-7 Ighd5-3 Ighd2-5 Gm37327 Ighd5-2 Ighd2-4 Ighd6-2 Gm37227 Ighd2-3 Ighd6-1 Ighd1-1 Adam6b
chr19:37500001-38000000	16.2442	Exoc6 Cyp26c1 Cyp26a1 Myof
chr17:29000001-29500000	16.0194	Stk38 Gm16196 Gm16195 Srsf3 Trp53cor1 Gm27599 Cdkn1a Gm16194 Rab44 Rpl35a-ps3 Cpne5 Ppil1 BC004004 Gm10045 Pi16 Mtch1 Fgd2 Gm26885 Pim1
chr8:126500001-127000000	15.9632	Gm26759 Irf2bp2 Gm45805 Gm31718 A630001O12Rik Tomm20 Gm26397 Rbm34 Gm38574
chr10:19000001-19500000	15.8507	Tnfaip3 AC158622.2 AC158622.5 AC158622.1 AC158622.4 AC158622.3 AC161825.2 AC161825.1 Olig3 AC153862.2
chr19:32000001-32500000	15.8507	Asah2 Sgms1 2700046G09Rik Rpl9-ps6 Minpp1
chr12:79000001-79500000	15.8507	Tmem229b Plekhh1 Pigh AC165249.1 Gm27297 AC165249.2 Arg2 AC154585.1 Vti1b Gm17195 Gm17194 Rdh11 Rdh12 Zfyve26 Rad51b
chr2:32500001-33000000	15.2887	Gm13412 Fam102a Dpm2 9430097D07Rik Pip5kl1 St6galnac4 Gm23369 St6galnac6 Ak1 Eng Mir1954 AL772271.1 Gm26236 Fpgs Mir8093 Cdk9 Mir2861 Mir3960 Sh2d3c 6330409D20Rik Ttc16 Tor2a Ptrh1 Cfap157 Stxbp1 Gm24165 Gm13524 Gm13523 Fam129b Lrsam1 Rpl12 Snora65 Slc2a8 Garnl3 Gm38299
chr17:31500001-32000000	15.12	Wdr4 Ndufv3 Gm38099 4833413E03Rik Pknox1 Gm24970 Cbs U2af1 Cryaa Sik1 Hsf2bp Gm17572
chr16:31000001-31500000	14.9514	Xxylt1 Acap2 Ppp1r2 Gm27415 Apod 1700007E05Rik Bdh1 Gm15743
chr12:34500001-35000000	14.7266	Hdac9 AC154903.1 4921508M14Rik Gm24429 Prps1l1
chr13:43500001-44000000	14.6704	AC124171.3 AC124171.2 AC124171.1 Mcur1 Rnf182 AC124465.1 Gm20751 Cd83 AC091785.3 AC091785.2 Gm23117 AC091785.1
chr9:14000001-14500000	14.5017	AC154826.2 AC154826.1 AC154264.3 AC154264.2 AC154264.1 Sesn3 CT485606.2 Endod1 CT485606.1 CT485606.3 CT485607.2 CT485607.1 Kdm4dl Kdm4d
chr16:24000001-24500000	14.3331	Lppos Lpp Gm24440
chr6:69000001-69500000	14.1083	Igkv13-80-1 Igkv4-80 Igkv4-79 Igkv13-78-1 Igkv4-78 Gm43583 Igkv4-77 Igkv13-76 Igkv4-75 Igkv13-74-1 Igkv4-74 Igkv13-73-1 Igkv4-73 Igkv4-72 Igkv13-71-1 Igkv4-71 Igkv4-70 Igkv4-69 Igkv4-68 Igkv12-67 Rprl1 Rprl1 Igkv12-66 Igkv4-65 Igkv13-64 Igkv4-63 Igkv13-62-1 Igkv4-62 Igkv13-61-1 Igkv4-61 Igkv4-59 Igkv4-60
chr14:31000001-31500000	14.0521	Spcs1 Glt8d1 Gnl3 Snord69 Gm24916 Snord19 Pbrm1 Gm5459 Smim4 Nt5dc2 Stab1 Nisch Tnnc1 Sema3g Phf7 Bap1 Dnah1 Capn7 Sh3bp5 Mettl6 Eaf1
chr17:73000001-73500000	13.9397	Lclat1 Gm9311 Gm25406 Capn13 Galnt14
chr12:16000001-16500000	13.8272	AC161050.1 AC102435.1 AC102435.2 AC102435.3 CT025611.1 CT025611.2
chr12:69500001-70000000	13.8272	Gm23018 Vcpkmt Sos2 Gm24449 L2hgdh Atp5s Cdkl1 Mir681 4930512B01Rik Map4k5 AC141560.1 4931403G20Rik Atl1 Gm6316 Gm22058 Gm3086 Sav1 AC166827.2 AC166827.1 Gm23579
chr1:164500001-165000000	13.7148	Gm26685 D630023O14Rik Gm37754 Gm37853 Gm37184 Gm36945 Dpt Gm32569 Gm20743 Gm37403 Xcl1 1700029M03Rik
chr10:39000001-39500000	13.5462	Lama4 Fam229b Tube1 Wisp3 AC153958.1 AC129016.2 AC129016.1 AC153537.1 Fyn Gm6963
chr13:44500001-45000000	13.5462	AC159261.1 AC159261.2 AC170597.2 AC170597.1 Jarid2 Gm22213 Dtnbp1
chr2:35500001-36000000	13.4338	Gm35202 Gm13446 Dab2ip Ttll11 Gm43760 9030204H09Rik Gm10829
chr6:52500001-53000000	13.3776	1700094M24Rik Gm44028 Hibadh Gm44445 Gm44434 Gm24355 Gm43966 Tax1bp1 Gm43967 Jazf1 Gm15572
chr2:35000001-35500000	13.3776	Hc Gm13449 AI182371 Cntrl Rab14 Gm13605 Gsn Gm43128 Stom Gm13443 4930568D16Rik 4930402F06Rik Ggta1 Gm43761 Gm13444 Gm13445
chr12:77000001-77500000	13.3776	AC124556.2 AC133174.1 Gm22696 AC159296.1 Fut8 Gm24775 Gm25926
chr10:84000001-84500000	13.3214	AC131801.2 AC131801.1 Gm37908 AC127563.1 AC158239.1 AC158239.2 Nuak1 AC150314.4 4930463O16Rik AC150314.2
chr14:30500001-31000000	13.2652	Dcp1a Tkt Mir3076 Prkcd AC154646.1 Rft1 Sfmbt1 Tmem110 Mustn1 Itih4 Itih3 Itih1 Nek4 Spcs1
chr13:24000001-24500000	13.1527	Carmil1 Gm11343 Gm11340 Gm23340 Gm11341 Cmah Gm11342 Gm11344 Gm22013
chr19:29000001-29500000	13.1527	Cdc37l1 Gm10136 Ak3 1700018L02Rik Rcl1 Mir101b Gm5518 Jak2 Insl6 Rln1 Plgrkt Cd274 Pdcd1lg2 A930007I19Rik
chr6:68500001-69000000	13.0965	Igkv14-100 Gm25833 Igkv1-99 Igkv12-98 Igkv15-97 Igkv10-96 Igkv2-95-2 Igkv2-95-1 Igkv10-95 Igkv10-94 Igkv2-93-1 Gm40414 Igkv19-93 Igkv4-92 Gm42925 Igkv4-91 Igkv4-90 Gm42924 Igkv12-89 Igkv1-88 Gm42539 Gm42543 Gm42542 Igkv13-87 Gm43710 Igkv4-86 Igkv13-85 Igkv13-84 Igkv4-83 Igkv13-82 Igkv4-81
chr6:87000001-87500000	13.0965	Aak1 Nfu1 Gfpt1 D6Ertd527e Antxr1 Gm44415 Gm44416 Gm44417 Gm44418 n-R5s164 9530013L04Rik Gm44414 Gkn1 Gkn2 Gkn3 Bmp10 Arhgap25
chr12:25000001-25500000	13.0403	Kidins220 CT010478.3 Id2 CT010478.1 CT010478.2 AC116680.1 AC163354.2 AC163354.3 AC163354.1
chr5:64000001-64500000	12.9279	Gm25608 5830416I19Rik Pgm1 Gm23967 Gm22395 Gm22559 Tbc1d1 Gm15824 Gm43721 Gm15823 Gm6044 Gm43838 Gm43837 Gm31363 1700027F09Rik 4930526M16Rik C030018K13Rik
chr17:31000001-31500000	12.9279	Umodl1 Abcg1 Gm25447 Tff3 Tff2 Gm15318 Tff1 Tmprss3 Ubash3a Rsph1 Slc37a1 Pde9a Wdr4
chr2:166500001-167000000	12.7593	Gm11469 Gm14267 Prex1 Gm23152 Gm25265 Gm24477 Trp53rkb Arfgef2 Cse1l Gm17096 Stau1
chr2:27000001-27500000	12.6469	Adamts13 Cacfd1 Slc2a6 Gm13397 Gm13398 Mymk Adamtsl2 Fam163b Dbhos Dbh Sardh Sardhos Vav2 AA645442 Gm24049 D2Bwg1423e Brd3 Mir7578
chr17:44500001-45000000	12.5907	Runx2 Runx2os3 n-R5s27 Runx2os2 Runx2os1 Supt3
chr9:70500001-71000000	12.5345	Rnf111 Gm23588 Gm23730 Gm22229 Sltm Mindy2 Gm10642 Adam10 Lipc Gm25149 Gm3436 AC137843.1
chr10:20500001-21000000	12.422	Pde7b Gm17229 Gm17230 AC153897.1 AC153897.2 Ahi1
chr12:99000001-99500000	12.2534	AC142227.2 Rpl30-ps8 AC125535.1 Foxn3 Gm19898 Gm20682 3300002A11Rik AC125409.2 AC125409.1 AC125409.3
chr18:55000001-55500000	12.1972	Gm4221 Gm24183 Gm34073 Gm22597 Gm37828
chr13:112000001-112500000	12.141	Gm15323 AC160991.1 AC160991.2 Gm37427 Ankrd55 Gm22768 AC154639.1 AC159196.2 AC159196.3 AC159196.1 Il6st
chr9:61500001-62000000	12.0848	AC140488.1 AC153363.1 AC122542.1 Rplp1 Kif23 Paqr5
chr14:31500001-32000000	12.0286	Eaf1 Colq Gm24057 Hacl1 Btd Ankrd28 Gm22876 D830044D21Rik
chr13:111500001-112000000	11.8038	Gm15290 Gm15288 Gm15286 Gm10198 Gm10736 Mier3 Gm15488 Gm15287 Map3k1 Gm15327 Gm15325 AC118704.1 Gm15324 Gm15326 Gm9025 AC113060.1 Gm15322
chr13:41500001-42000000	11.7475	CT025639.2 AC154848.1 Gm24819 Tmem170b Gm5082 Adtrp 1700061E18Rik Gm28564 Gm37698 AC165247.1 Gm22157
chr17:45000001-45500000	11.7475	Supt3 Gm24979 Cdc5l B230354K17Rik Spats1 Gm9104
chr12:84000001-84500000	11.6913	Acot1 AC133183.2 Acot4 AC133183.1 4732463B04Rik Acot3 Acot5 Gm8385 Acot6 Dnal1 Pnma1 Elmsan1 AC125071.1 AC159649.1 AC159649.2 Gm5436 Ptgr2 AC159649.3 Zfp410 Fam161b Coq6 Entpd5 Bbof1 Rnf113a2 Aldh6a1 Lin52
chr14:79000001-79500000	11.6913	Vwa8 Zfp957 Rgcc Naa16 Mtrf1 Kbtbd7 Kbtbd6 Wbp4 Elf1
chr12:115500001-116000000	11.6351	Ighv1-64 Ighv8-10 Gm18340 Ighv1-65 Gm9238 Ighv8-11 Rpl7a-ps2 Ighv1-66 Ighv1-67 Ighv1-68 Gm5660 Gm9245 Ighv1-69 Ighv8-12 Gm6105 Gm44782 Ighv1-70 Mir6388 Ighv1-71 Ighv1-72 Ighv8-13 Gm9251 Ighv1-73 Ighv1-74 Ighv8-14 Gm18341 Gm19843 Ighv1-75 Ighv8-15 Ighv1-76 Ighv8-16 Ighv1-77 Ighv1-78 Gm42643 Gm5034 Ighv1-79 Gm9256 Ighv1-80 Ighv1-81 Gm42990 Olfr241-ps1 Ighv1-82 Ighv1-83 Ighv1-84 Gm9260
chr1:131000001-131500000	11.5789	Il10 Mapkapk2 Gm25549 Gm37084 Gm25717 Dyrk3 Eif2d Rassf5 Gm17796 Ikbke Gm28914 Gm28913 Srgap2 Gm38262 Gm37954 Gm29488 Gm29487 Gm24273
chr15:36500001-37000000	11.5227	Snx31 Gm44310 Pabpc1 Ywhaz Gm25303 Gm10384 Zfp706
chr3:37500001-38000000	11.5227	Spata5 Gm12564 Gm12565 4930594O21Rik Gm42922 Spry1 Gm43820 Gm43414 Gm5148 Rps23-ps1 Rpl31-ps15 Gm42921 Gm26404 Gm42752 Gm42753 Gm20755 Gm7799 Gm42751 Gm22899
chr6:68000001-68500000	11.4665	Igkv1-122 Igkv17-121 Igkv9-120 Igkv9-119 Igkv14-118-2 Igkv14-118-1 Gm43739 Gm5309 Igkv11-118 Igkv1-117 Gm43171 Gm43170 Igkv2-116 Igkv1-115 Igkv11-114 Igkv2-113 Gm4873 Igkv2-112 Igkv14-111 Gm25436 Igkv1-110 Gm43007 Gm42612 Igkv2-109 Igkv1-108 Igkv2-107 Igkv11-106 Igkv2-105 Gm5310 Igkv16-104 Igkv15-103 Igkv15-102 Igkv20-101-2 Igkv15-101-1 Igkv15-101
chr18:54500001-55000000	11.4665	Zfp608 Gm26742 Gm4221
chr6:69500001-70000000	11.4103	Igkv4-58 Rn7s6 AC156953.1 Igkv13-57-2 Igkv4-57-1 Igkv13-57-1 Igkv4-57 Igkv13-56-1 Igkv4-56 Igkv13-55-1 Igkv4-55 Igkv13-54-1 Igkv4-54 Igkv4-53 Gm42606 Igkv4-51 Gm42958 Igkv4-50 Igkv12-49 Igkv5-48 Igkv12-47 Igkv12-46 Igkv5-45 Igkv12-44 Igkv5-43 Igkv12-42 Igkv12-41 Igkv5-40-1 Igkv12-40 Igkv5-39 Gm43220 Igkv12-38 Igkv5-37 Igkv18-36
chr16:32000001-32500000	11.1855	Senp5 Pak2 Gm26419 Pigx Cep19 Gm15729 Nrros Bex6 Fbxo45 Gm25848 Wdr53 Mir1946a Smco1 Rnf168 Ubxn7 Tm4sf19 Gm20056 Tctex1d2 Pcyt1a Slc51a Zdhhc19
chr3:9500001-10000000	11.1293	Zfp704 Gm17806 Pag1 Gm16337 Gm24786 Gm6236 Gm17877
chr12:113500001-114000000	11.1293	Ighd3-1 Ighd5-1 Gm16968 Adam6a Ighv5-1 Ighv2-1 Ighv5-2 Ighv2-2 Ighv5-3 Ighv5-4 Ighv6-1 Ighv2-3 Ighv5-5 Ighv5-6 Gm9517 Ighv5-7 Ighv2-4 Ighv5-8 Ighv5-8 Ighv5-9 Ighv5-10 Gm37187 Ighv2-5 Ighv5-11 Ighv5-12 Ighv2-6 Gm37976 Gm37418 Ighv5-9-1 Gm38203 Ighv5-12-4 Gm38205 Ighv2-9-1 Gm37722 Ighv5-13 Ighv2-6-8 Gm7003 Ighv2-7 Rpl26-ps3 Ighv5-15 Ighv5-16 Ighv5-17 Ighv5-18 Ighv2-8 Ighv2-9 Ighv5-19 Ighv7-1 Ighv7-…
chr13:30500001-31000000	11.1293	Uqcrfs1 4930519D14Rik Dusp22 Gm11370 Irf4 AL645745.1 Exoc2 Hus1b Gm5447
chr18:75000001-75500000	11.1293	Rpl17 Snord58b Gm23301 Gm26202 BC031181 Dym Gm27781 Gm8807 2010010A06Rik Gm20544 Smad7 Ctif
chr2:31000001-31500000	11.0168	Usp20 Fnbp1 D330023K18Rik Gpr107 Gm22516 Gm13405 Ncs1 Hmcn2 Ass1
chr12:85500001-86000000	11.0168	AC145740.1 AC115037.1 Jdp2 AC115037.2 Batf n-R5s64 AC117240.1 AC117240.2 Mfsd7c Erg28 Ttll5 Gm26531
chr12:100500001-101000000	11.0168	Ttc7b Rps6ka5 AC123705.3 AC123705.1 AC123705.2 AC159818.1 Gm25801 9030617O03Rik AC126262.1 Gm8482 Gpr68 Ccdc88c A630072L19Rik AC126262.2
chr19:41500001-42000000	11.0168	Lcor Gm340 Mir8091 AI606181 Slit1 Gm22601 Arhgap19 Frat1 Frat2 Rrp12 Pgam1 Exosc1 Zdhhc16 Mms19 Gm23113 Ubtd1
chr9:66000001-66500000	10.9606	Csnk1g1 Ppib Snx22 Snx1 Fam96a Dapk2 Herc1 Gm23428 Gm28379
chr10:4000001-4500000	10.9606	Mthfd1l Gm25515 Gm25369 AC117205.1 Akap12 Zbtb2 Gm21781 Rmnd1 Gm16153 Armt1 Ccdc170 Gm22739
chr8:10500001-11000000	10.9044	Myo16 5330413D20Rik Gm44786 Gm44785 Gm44784 Gm45045 Gm39129 Rps16-ps3 Gm32540 B930025P03Rik Gm45044 Gm2814 4833411C07Rik 3930402G23Rik Gm45042 Gm44955 Gm44956 Irs2
chr10:96500001-97000000	10.9044	AC153365.1 AC153365.2 Btg1 AC152946.3 AC152946.4 AC152946.2 AC152946.1 Gm24587 AC158607.1
chr18:60500001-61000000	10.9044	Smim3 Dctn4 Rbm22 Myoz3 Synpo Ndst1 Rps14 Gm8731 Cd74 Mir5107 Tcof1 Arsi Camk2a Mir7220 Mir6982 Slc6a7
chr19:10500001-11000000	10.9044	Sdhaf2 Cpsf7 Tmem216 Tmem138 Cyb561a3 Tkfc Ddb1 Vwce Pga5 AC132247.1 Vps37c Cd5 A430093F15Rik Cd6 Slc15a3 Tmem132a Tmem109 Prpf19 Zp1 Ptgdr2 Ccdc86 Ms4a10 Ms4a15 Ms4a18
chr13:23500001-24000000	10.8482	n-TStga1 Gm11335 Hist1h4h Hist1h2af Gm44297 Hist1h3g Hist1h2bh Hist1h3f Hist1h4f Hist1h1d Hist1h3e Hist1h2ae Gm44394 Hist1h2bg Hist1h2bf Hist1h2ad Gm44359 Hist1h3d Hist1h4d Hist1h2be Hist1h1e Gm11398 Gm22452 Hist1h2ac Gm24991 Gm44350 Hist1h2bc Hist1h1t Hist1h4c Hfe Gm11338 Hist1h1c Hist1h3c Gm11336 Gm44314 Hist1h2bb Hist1h2ab Gm44484 Hist1h3b 4930558J22Rik Hist1h4b Hist1h4a Hist1h3a Hist1h1a Trim…
chr9:45000001-45500000	10.792	Cd3e AC122305.3 AC122305.4 Mpzl2 AC122305.1 Mpzl3 Jaml Gm10684 AC122305.2 Scn2b Scn4b AC122305.5 Tmprss4 Gm17099 BC049352 Il10ra Gm20612 Mir7086 AC166051.1 1700003G13Rik Tmprss13 Fxyd6 Fxyd2 AC162176.1 4833428L15Rik Dscaml1
chr17:28500001-29000000	10.792	Fkbp5 Gm20109 E230001N04Rik Gm25195 Armc12 Clpsl2 Clps Mir6969 Lhfpl5 Srpk1 Slc26a8 Mapk14 Mapk13 Brpf3 Pnpla1os Pnpla1 4930539E08Rik 1700030A11Rik Gm16191 Pxt1 Kctd20 Stk38 Gm23887
chr19:11000001-11500000	10.7358	Ms4a18 Gm28347 AW112010 Ms4a8a Gm336 1700017D01Rik Gm6501 1700025F22Rik Ms4a13 4930526L06Rik Ms4a12 Ms4a1 Ms4a5 Ms4a14 Ms4a7 Gm28935 Ms4a4a Gm5692 Ms4a4c Gm5511 Ms4a4b Gm37387 Ms4a6c BE692007 Gm8369
chr15:81500001-82000000	10.7358	1110025M09Rik Ep300 Gm23880 Gm22067 L3mbtl2 Gm18284 Chadl Rangap1 Zc3h7b Gm17597 Tef Gm8444 Tob2 Phf5a Aco2 Polr3h Csdc2 Pmm1 Gm5805 1700029P11Rik Xrcc6 Desi1
chr4:135000001-135500000	10.6796	Gm16225 Runx3 Gm16224 Clic4 Gm12983 Gm12984 Gm12982 Srrm1 Ncmap Gm12991 Gm12990 Rcan3 Mir700 Gm15979 Nipal3 Gm37270 Stpg1
chr17:4000001-4500000	10.6796	NA
chr19:24500001-25000000	10.6234	Pip5k1b Tmem252 Pgm5 Gm17800 Gm10053 Foxd4 Cbwd1 Mir3084-1 Gm23658 Dock8
chr4:134500001-135000000	10.5672	Paqr7 Aunip Mtfr1l Selenon Man1c1 Mir6403 Ldlrap1 Tmem57 Rhd Tmem50a Rsrp1 Syf2
chr14:21000001-21500000	10.511	Vcl Ap3m1 Adk Gm26372 AC115122.1 Gm25864 Kat6b
chr2:167500001-168000000	10.4548	Rnf114 Gm11474 Snai1 Gm11476 Gm11475 Ube2v1 Gm20431 Tmem189 Gm22355 Gm14320 Cebpb A530013C23Rik Gm14321 9230111E07Rik 1200007C13Rik Gm14319 Ptpn1 Ripor3
chr10:96000001-96500000	10.3423	Eea1 AC115970.1 Gm5426 Gm22913 AC131596.1 AC153938.1 AC153938.2 AC153938.3 Gm20091 Gm8601 AC153365.1
chr8:46500001-47000000	10.2861	Acsl1 Cenpu Primpol Gm45607 Casp3 Gm16675 Irf2 Gm45479 Gm31172 Gm45481 1700011L03Rik Enpp6 Gm45600
chr10:94500001-95000000	10.2861	Tmcc3 Tmcc3os Mir7211 AC153506.3 AC153506.2 Cep83os AC153506.1 Cep83 AC159542.1 Plxnc1 Gm24186 AC159379.2 Gm25266 AC159379.1
chr17:84000001-84500000	10.2861	Gm37549 Zfp36l2 Thada Gm24492 Gm24722
chr10:117500001-118000000	10.2299	AC132139.2 AC132139.1 Kifc5c-ps AC132139.3 Cpm Gm25709 Mdm2 Slc35e3 Nup107 AC135019.2 Rap1b AC135019.3 AC135019.1 AC160146.1
chr9:44500001-45000000	10.2299	Bcl9l Cxcr5 AC151971.9 AC151971.1 AC151971.10 Ddx6 AC151971.7 AC151971.5 AC151971.3 AC151971.4 AC151971.8 AC151971.2 Treh Phldb1 AC151971.6 Gm24166 Arcn1 AC142113.2 Ift46 Tmem25 AC142113.1 Ttc36 Kmt2a AC061963.2 AC061963.1 Gm26249 Atp5l AC061963.3 Ube4a AC061963.4 Cd3g Cd3d Cd3e AC122305.3
chr17:5500001-6000000	10.2299	Zdhhc14 3300005D01Rik Gm10231 Gm26595 Gm26622 Snx9 Synj2
chr9:65000001-65500000	10.1737	Hacd3 Dpp8 AC122463.1 Igdcc4 Igdcc3 Parp16 Gm25313 Rnu5g Cilp Clpx Gm16218 AC114645.3 AC110235.1 AC114645.1 Pdcd7 Ubap1l AC114645.2 Kbtbd13 Rasl12 Slc51b Mtfmt AC114645.4 Spg21 Ankdd1a
chr10:40000001-40500000	10.1737	Mfsd4b1 AC168279.1 Gm8055 Slc16a10 Gm25613 AC164176.1 AC164625.1 Gm37786 Rpf2 Gtf3c6 Rnu3a Rnu3a AC131684.1 AC142273.1 Amd1 AC142273.2 Cdk19 Cdk19os
chr13:102000001-102500000	10.0613	Gm38133 Gm25808 AC126805.1
chr12:84500001-85000000	10.0051	Lin52 Vsx2 Abcd4 Vrtn Syndig1l AC159641.1 Npc2 Isca2 Ltbp2 D030025P21Rik CR974585.1 Gm17139 Arel1 Gm17193 Fcf1 Ylpm1
chr15:59000001-59500000	9.94887	Mtss1 Gm5045 Zfp572 Sqle Washc5 Nsmce2
chr5:65000001-65500000	9.89267	Fam114a1 Tmem156 Klhl5 Gm25154 Wdr19 Rfc1 Gm43628 Klb Rpl9 Lias 1110003F10Rik Gm43311 Ugdh Gm43552 Gm43289 Smim14 Gm43290 4930589O11Rik
chr18:35500001-36000000	9.89267	Gm5239 Snhg4 Gm28285 Mir1949 Mir1949 Snora74a AC121821.1 Matr3 Gm36989 Paip2 Slc23a1 Mzb1 Prob1 Spata24 Dnajc18 1700066B19Rik Ecscr Tmem173 Gm16490 Ube2d2a Cxxc5 Gm29417 Gm23882 Psd2
chr9:44000001-44500000	9.83646	AC126459.3 AC126459.2 Thy1 Rnf26 AC148328.1 Usp2 Rnf26 Mfrp C1qtnf5 Gm20444 AC148328.2 Gm26737 Gm10687 Mcam Cbl AC124577.2 AC124577.1 Ccdc153 Pdzd3 Nlrx1 AC124577.4 Abcg4 AC124577.3 Hinfp C2cd2l Dpagt1 AC122428.1 H2afx Gm44335 Hmbs Vps11 Gm22141 Gm10080 AC122428.3 Hyou1 Gm26306 Slc37a4 Mir7085 Trappc4 Rps25 Ccdc84 AC122428.5 Foxr1 Upk2 Gm9830 C030014I23Rik Gm22540 AC122428.2 AC122428.4 Bcl9l
chr15:66500001-67000000	9.78025	Lrrc6 Tmem71 Phf20l1 Tg Gm17140 Sla Wisp1 Ndrg1 Gm17035 Gm2895
chr16:24500001-25000000	9.72404	Lpp Mir28a Gm22672
chr19:37000001-37500000	9.66783	Btaf1 Cpeb3 Gm22714 A330032B11Rik Gm23918 March5 Gm25268 Ide Rpl10-ps6 Kif11 Gm38345 Hhex Gm23026
chr4:44500001-45000000	9.61163	Pax5 Mir5120 Gm12462 4930517J16Rik 5730488B01Rik Gm12463 Zcchc7 Gm22639 Gm12678 Gm12493 Gm12679 Grhpr Zbtb5
chr13:24500001-25000000	9.55542	Ripor2 Gm11346 C530050E15Rik 1700016G14Rik Gmnn BC005537 Gm22358 Acot13 Tdp2 D130043K22Rik 4932702P03Rik Aldh5a1 9330162012Rik Gpld1 Mrs2
chr6:70000001-70500000	9.49921	Igkv1-35 Gm23694 Gm43586 Igkv8-34 Igkv7-33 Igkv6-32 Igkv8-31 Igkv8-30 Gm42818 Igkv6-29 Igkv8-28 Gm24096 Igkv8-27 Igkv8-26 Gm8828 Igkv6-25 Igkv8-24 Gm43218 Igkv6-23 Gm8836 Igkv8-22 Igkv8-21 Amd-ps5 Igkv6-20 Igkv8-19 Igkv8-18 Gm8848 Igkv6-17 Igkv8-16 Gm42667 Igkv6-15 Gm8853 Gm10360 Gm6157 Igkv6-14 Gm8862 Igkv6-13 Gm8872 Gm42720 Gm42773 Igkv3-12-1
chr16:32500001-33000000	9.49921	Zdhhc19 Gm5405 Tfrc Tnk2 Tnk2os Gm9556 Muc4 Muc20 Gm933 Gm26769 Rubcn Fyttd1 Lrch3 Gm6611 Gm17106
chr19:45500001-46000000	9.443	Btrc Poll Gm17018 Fbxw4 Fgf8 Npm3 Gm15491 Mgea5 Kcnip2 9130011E15Rik 4930505N22Rik
chr17:5000001-5500000	9.443	Arid1b Gm15599 Gm29050 Tmem242 Ldhal6b Gm22475 Zdhhc14
chr9:66500001-67000000	9.38679	Herc1 Fbxl22 Usp3 Gm15563 Car12 Aph1b Gm10647 BC050972 Ppp1r2-ps4 Aph1c Gm17098 Rab8b Rps27l Lactb Gm24225
[truncated: 8,071 more rows]
