# Supplementary material for: Intra- and interchromosomal contact mapping reveals the Igh locus has extensive conformational heterogeneity and interacts with B-lineage genes
Source: Cell Rep. 2023 Sep 6;42(9):113074. doi: 10.1016/j.celrep.2023.113074 (PMC10548092; doi:10.1016/j.celrep.2023.113074)
Supplement: Table S4. Nuclear RNA-seq expression of Igh trans-interacting bins, related to Figure 5 [file mmc5.xlsx]

## Sheet: S4. Nuclear RNA-seq
Average log2-transformed reads per million in nuclear RNA-seq over 500 kb bins genome-wide. Bins with a significant trans interaction with the Igh locus in pro- or preB cells are indicated
Bin	Chromosome	Start	End	Rag-/-Mom proB	Rag/81X preB	Interacts with Igh in proB	Interacts with Igh in preB
chr1:1-500000	1	1	500000	-5.26328	-6.55293	FALSE	FALSE
chr1:500001-1000000	1	500001	1000000	-5.26328	-6.55293	FALSE	FALSE
chr1:1000001-1500000	1	1000001	1500000	-5.26328	-6.55293	FALSE	FALSE
chr1:1500001-2000000	1	1500001	2000000	-5.26328	-6.55293	FALSE	FALSE
chr1:2000001-2500000	1	2000001	2500000	-5.26328	-6.55293	FALSE	FALSE
chr1:2500001-3000000	1	2500001	3000000	-5.26328	-6.55293	FALSE	FALSE
chr1:3000001-3500000	1	3000001	3500000	-3.39479	-2.49725	FALSE	FALSE
chr1:3500001-4000000	1	3500001	4000000	-4.18728	-1.86252	FALSE	FALSE
chr1:4000001-4500000	1	4000001	4500000	-2.45031	-0.792554	FALSE	FALSE
chr1:4500001-5000000	1	4500001	5000000	6.58985	6.83538	FALSE	FALSE
chr1:5000001-5500000	1	5000001	5500000	5.08059	6.00288	FALSE	FALSE
chr1:5500001-6000000	1	5500001	6000000	-2.31879	-1.56119	FALSE	FALSE
chr1:6000001-6500000	1	6000001	6500000	6.59177	7.33915	FALSE	FALSE
chr1:6500001-7000000	1	6500001	7000000	2.30902	0.123997	FALSE	FALSE
chr1:7000001-7500000	1	7000001	7500000	8.24664	6.91179	FALSE	FALSE
chr1:7500001-8000000	1	7500001	8000000	-3.31879	-2.02348	FALSE	FALSE
chr1:8000001-8500000	1	8000001	8500000	-2.81879	-1.62555	FALSE	FALSE
chr1:8500001-9000000	1	8500001	9000000	-2.02631	-1.21124	FALSE	FALSE
chr1:9000001-9500000	1	9000001	9500000	-3.68728	-1.06295	FALSE	FALSE
chr1:9500001-10000000	1	9500001	10000000	6.99813	6.98819	FALSE	FALSE
chr1:10000001-10500000	1	10000001	10500000	8.03488	8.43597	FALSE	FALSE
chr1:10500001-11000000	1	10500001	11000000	-1.31879	-1.36788	FALSE	FALSE
chr1:11000001-11500000	1	11000001	11500000	-3.18728	-2.70477	FALSE	FALSE
chr1:11500001-12000000	1	11500001	12000000	-1.95031	-1.579	FALSE	FALSE
chr1:12000001-12500000	1	12000001	12500000	-4.18728	-2.75823	FALSE	FALSE
chr1:12500001-13000000	1	12500001	13000000	-1.54663	1.62993	FALSE	FALSE
chr1:13000001-13500000	1	13000001	13500000	8.754	9.8891	FALSE	FALSE
chr1:13500001-14000000	1	13500001	14000000	6.43722	7.2355	FALSE	FALSE
chr1:14000001-14500000	1	14000001	14500000	6.24745	6.95917	FALSE	FALSE
chr1:14500001-15000000	1	14500001	15000000	2.23922	-0.971936	FALSE	FALSE
chr1:15000001-15500000	1	15000001	15500000	-2.31879	-1.12076	FALSE	FALSE
chr1:15500001-16000000	1	15500001	16000000	6.24377	6.25149	FALSE	FALSE
chr1:16000001-16500000	1	16000001	16500000	6.53178	6.12082	FALSE	FALSE
chr1:16500001-17000000	1	16500001	17000000	6.74637	7.41586	FALSE	FALSE
chr1:17000001-17500000	1	17000001	17500000	-0.307609	0.239748	FALSE	FALSE
chr1:17500001-18000000	1	17500001	18000000	-3.61127	-1.81097	FALSE	FALSE
chr1:18000001-18500000	1	18000001	18500000	-4.11127	-2.22215	FALSE	FALSE
chr1:18500001-19000000	1	18500001	19000000	-3.89479	-1.81596	FALSE	FALSE
chr1:19000001-19500000	1	19000001	19500000	-2.52631	-1.05593	FALSE	FALSE
chr1:19500001-20000000	1	19500001	20000000	-4.39479	-2.03019	FALSE	FALSE
chr1:20000001-20500000	1	20000001	20500000	-3.23383	-1.58261	FALSE	FALSE
chr1:20500001-21000000	1	20500001	21000000	6.62902	6.3426	FALSE	FALSE
chr1:21000001-21500000	1	21000001	21500000	6.12354	8.18416	FALSE	FALSE
chr1:21500001-22000000	1	21500001	22000000	9.16927	10.2346	FALSE	FALSE
chr1:22000001-22500000	1	22000001	22500000	-3.11127	-2.30109	FALSE	FALSE
chr1:22500001-23000000	1	22500001	23000000	-3.39479	-3.14782	FALSE	FALSE
chr1:23000001-23500000	1	23000001	23500000	4.22411	5.11974	FALSE	FALSE
chr1:23500001-24000000	1	23500001	24000000	5.21314	5.9714	FALSE	FALSE
chr1:24000001-24500000	1	24000001	24500000	1.41755	1.06804	FALSE	FALSE
chr1:24500001-25000000	1	24500001	25000000	5.69945	7.66143	FALSE	FALSE
chr1:25000001-25500000	1	25000001	25500000	-3.31879	-1.655	FALSE	FALSE
chr1:25500001-26000000	1	25500001	26000000	-3.89479	-2.8722	FALSE	FALSE
chr1:26000001-26500000	1	26000001	26500000	-4.18728	-1.84666	FALSE	FALSE
chr1:26500001-27000000	1	26500001	27000000	-3.89479	-1.61981	FALSE	FALSE
chr1:27000001-27500000	1	27000001	27500000	-4.18728	-1.31097	FALSE	FALSE
chr1:27500001-28000000	1	27500001	28000000	-3.89479	-2.68779	FALSE	FALSE
chr1:28000001-28500000	1	28000001	28500000	-4.68728	-1.70477	FALSE	FALSE
chr1:28500001-29000000	1	28500001	29000000	-3.61127	-1.97505	FALSE	FALSE
chr1:29000001-29500000	1	29000001	29500000	0.281043	0.5895	FALSE	FALSE
chr1:29500001-30000000	1	29500001	30000000	-3.89479	-0.356533	FALSE	FALSE
chr1:30000001-30500000	1	30000001	30500000	-2.95031	-1.67532	FALSE	FALSE
chr1:30500001-31000000	1	30500001	31000000	6.77632	7.35334	FALSE	FALSE
chr1:31000001-31500000	1	31000001	31500000	-3.14354	-0.466516	FALSE	FALSE
chr1:31500001-32000000	1	31500001	32000000	-1.88156	-1.71341	FALSE	FALSE
chr1:32000001-32500000	1	32000001	32500000	-1.81879	-1.97818	FALSE	FALSE
chr1:32500001-33000000	1	32500001	33000000	-2.02631	-1.90093	FALSE	FALSE
chr1:33000001-33500000	1	33000001	33500000	7.02166	5.17254	FALSE	FALSE
chr1:33500001-34000000	1	33500001	34000000	8.29637	7.81364	FALSE	FALSE
chr1:34000001-34500000	1	34000001	34500000	8.0504	6.23875	FALSE	FALSE
chr1:34500001-35000000	1	34500001	35000000	6.70736	7.06258	FALSE	FALSE
chr1:35000001-35500000	1	35000001	35500000	-3.31879	-2.25823	FALSE	FALSE
chr1:35500001-36000000	1	35500001	36000000	-3.68728	-0.826689	FALSE	FALSE
chr1:36000001-36500000	1	36000001	36500000	8.82259	9.08599	FALSE	FALSE
chr1:36500001-37000000	1	36500001	37000000	8.66612	8.43273	FALSE	TRUE
chr1:37000001-37500000	1	37000001	37500000	6.90481	6.96367	FALSE	FALSE
chr1:37500001-38000000	1	37500001	38000000	7.15624	6.97724	TRUE	TRUE
chr1:38000001-38500000	1	38000001	38500000	10.6819	11.4309	TRUE	TRUE
chr1:38500001-39000000	1	38500001	39000000	10.2582	10.8882	TRUE	TRUE
chr1:39000001-39500000	1	39000001	39500000	4.68274	5.00797	FALSE	FALSE
chr1:39500001-40000000	1	39500001	40000000	7.71187	7.85287	FALSE	FALSE
chr1:40000001-40500000	1	40000001	40500000	6.50055	6.46024	FALSE	FALSE
chr1:40500001-41000000	1	40500001	41000000	2.46161	1.32981	FALSE	FALSE
chr1:41000001-41500000	1	41000001	41500000	-3.61127	-1.81596	FALSE	FALSE
chr1:41500001-42000000	1	41500001	42000000	-3.52631	-1.80601	FALSE	FALSE
chr1:42000001-42500000	1	42000001	42500000	-5.26328	-1.70477	FALSE	FALSE
chr1:42500001-43000000	1	42500001	43000000	5.71683	6.20931	FALSE	FALSE
chr1:43000001-43500000	1	43000001	43500000	6.08487	7.04826	FALSE	FALSE
chr1:43500001-44000000	1	43500001	44000000	7.4627	7.86983	FALSE	FALSE
chr1:44000001-44500000	1	44000001	44500000	5.66589	6.05817	FALSE	FALSE
chr1:44500001-45000000	1	44500001	45000000	0.194238	-0.922376	FALSE	FALSE
chr1:45000001-45500000	1	45000001	45500000	-2.61127	-1.5021	FALSE	FALSE
chr1:45500001-46000000	1	45500001	46000000	4.39256	4.31346	FALSE	FALSE
chr1:46000001-46500000	1	46000001	46500000	2.51022	1.27874	FALSE	FALSE
chr1:46500001-47000000	1	46500001	47000000	4.72041	4.3446	FALSE	FALSE
chr1:47000001-47500000	1	47000001	47500000	-2.04663	-0.272233	FALSE	FALSE
chr1:47500001-48000000	1	47500001	48000000	-3.11127	-1.43556	FALSE	FALSE
chr1:48000001-48500000	1	48000001	48500000	-4.68728	-1.62555	FALSE	FALSE
chr1:48500001-49000000	1	48500001	49000000	-3.89479	-0.838866	FALSE	FALSE
chr1:49000001-49500000	1	49000001	49500000	-3.11127	-1.41086	FALSE	FALSE
chr1:49500001-50000000	1	49500001	50000000	-5.26328	-1.50861	FALSE	FALSE
chr1:50000001-50500000	1	50000001	50500000	-1.78935	-1.22878	FALSE	FALSE
chr1:50500001-51000000	1	50500001	51000000	-2.7076	-0.41984	FALSE	FALSE
chr1:51000001-51500000	1	51000001	51500000	3.92613	3.92473	FALSE	FALSE
chr1:51500001-52000000	1	51500001	52000000	1.41958	-0.206918	FALSE	FALSE
chr1:52000001-52500000	1	52000001	52500000	8.38558	8.20774	FALSE	FALSE
chr1:52500001-53000000	1	52500001	53000000	6.39828	6.86206	FALSE	FALSE
chr1:53000001-53500000	1	53000001	53500000	5.39496	5.88485	FALSE	FALSE
chr1:53500001-54000000	1	53500001	54000000	5.18793	5.93867	FALSE	FALSE
chr1:54000001-54500000	1	54000001	54500000	4.85505	5.15772	FALSE	FALSE
chr1:54500001-55000000	1	54500001	55000000	8.51143	9.45946	FALSE	FALSE
chr1:55000001-55500000	1	55000001	55500000	8.35369	8.82383	FALSE	FALSE
chr1:55500001-56000000	1	55500001	56000000	4.42715	6.26108	FALSE	FALSE
chr1:56000001-56500000	1	56000001	56500000	-4.11127	-1.67946	FALSE	FALSE
chr1:56500001-57000000	1	56500001	57000000	5.50296	5.33107	FALSE	FALSE
chr1:57000001-57500000	1	57000001	57500000	4.0905	4.85138	FALSE	FALSE
chr1:57500001-58000000	1	57500001	58000000	3.7057	3.90352	FALSE	FALSE
chr1:58000001-58500000	1	58000001	58500000	7.73068	8.43969	FALSE	FALSE
chr1:58500001-59000000	1	58500001	59000000	7.93965	8.37962	FALSE	FALSE
chr1:59000001-59500000	1	59000001	59500000	3.84662	4.48816	FALSE	FALSE
chr1:59500001-60000000	1	59500001	60000000	6.95939	7.04995	FALSE	FALSE
chr1:60000001-60500000	1	60000001	60500000	6.87913	6.86456	FALSE	FALSE
chr1:60500001-61000000	1	60500001	61000000	3.866	3.5553	FALSE	FALSE
chr1:61000001-61500000	1	61000001	61500000	-2.81879	-1.43408	FALSE	FALSE
chr1:61500001-62000000	1	61500001	62000000	4.76787	3.97236	FALSE	FALSE
chr1:62000001-62500000	1	62000001	62500000	4.01957	3.14384	FALSE	FALSE
chr1:62500001-63000000	1	62500001	63000000	2.13126	1.80106	FALSE	FALSE
chr1:63000001-63500000	1	63000001	63500000	8.34001	8.36045	FALSE	FALSE
chr1:63500001-64000000	1	63500001	64000000	2.92588	2.87312	FALSE	FALSE
chr1:64000001-64500000	1	64000001	64500000	4.92352	5.8234	FALSE	FALSE
chr1:64500001-65000000	1	64500001	65000000	7.42382	8.23104	FALSE	FALSE
chr1:65000001-65500000	1	65000001	65500000	5.39102	6.41766	FALSE	FALSE
chr1:65500001-66000000	1	65500001	66000000	-4.02631	-2.27696	FALSE	FALSE
chr1:66000001-66500000	1	66000001	66500000	-0.468573	3.81257	FALSE	FALSE
chr1:66500001-67000000	1	66500001	67000000	8.72515	8.85367	FALSE	FALSE
chr1:67000001-67500000	1	67000001	67500000	3.74971	4.10928	FALSE	FALSE
chr1:67500001-68000000	1	67500001	68000000	-3.89479	-0.578098	FALSE	FALSE
chr1:68000001-68500000	1	68000001	68500000	-3.31879	-0.918035	FALSE	FALSE
chr1:68500001-69000000	1	68500001	69000000	-4.68728	-2.31596	FALSE	FALSE
chr1:69000001-69500000	1	69000001	69500000	-3.2836	-1.8572	FALSE	FALSE
chr1:69500001-70000000	1	69500001	70000000	3.22387	2.17613	FALSE	FALSE
chr1:70000001-70500000	1	70000001	70500000	-4.18728	-1.18989	FALSE	FALSE
chr1:70500001-71000000	1	70500001	71000000	-1.95031	-3.05071	FALSE	FALSE
chr1:71000001-71500000	1	71000001	71500000	6.07121	5.88877	FALSE	FALSE
chr1:71500001-72000000	1	71500001	72000000	5.05609	3.71616	FALSE	FALSE
chr1:72000001-72500000	1	72000001	72500000	5.30423	5.36811	FALSE	FALSE
chr1:72500001-73000000	1	72500001	73000000	5.6505	5.7043	FALSE	FALSE
chr1:73000001-73500000	1	73000001	73500000	-4.18728	-2.84666	FALSE	FALSE
chr1:73500001-74000000	1	73500001	74000000	3.20779	5.0086	FALSE	FALSE
chr1:74000001-74500000	1	74000001	74500000	7.45666	7.91111	FALSE	FALSE
chr1:74500001-75000000	1	74500001	75000000	6.84829	7.02607	FALSE	FALSE
chr1:75000001-75500000	1	75000001	75500000	7.12932	7.38693	FALSE	FALSE
chr1:75500001-76000000	1	75500001	76000000	4.66021	5.17722	FALSE	FALSE
chr1:76000001-76500000	1	76000001	76500000	-5.26328	-1.75823	FALSE	FALSE
chr1:76500001-77000000	1	76500001	77000000	-3.61127	-2.33629	FALSE	FALSE
chr1:77000001-77500000	1	77000001	77500000	-2.95031	-2.06471	FALSE	FALSE
chr1:77500001-78000000	1	77500001	78000000	-5.26328	-1.21124	FALSE	FALSE
chr1:78000001-78500000	1	78000001	78500000	5.31074	5.64611	FALSE	FALSE
chr1:78500001-79000000	1	78500001	79000000	4.38385	5.06879	FALSE	FALSE
chr1:79000001-79500000	1	79000001	79500000	-3.11127	-1.09265	FALSE	FALSE
chr1:79500001-80000000	1	79500001	80000000	5.99583	7.8852	FALSE	FALSE
chr1:80000001-80500000	1	80000001	80500000	6.81091	7.24952	FALSE	FALSE
chr1:80500001-81000000	1	80500001	81000000	9.58659	8.52519	FALSE	FALSE
chr1:81000001-81500000	1	81000001	81500000	-4.68728	-2.78508	FALSE	FALSE
chr1:81500001-82000000	1	81500001	82000000	-4.18728	-1.22105	FALSE	FALSE
chr1:82000001-82500000	1	82000001	82500000	4.98902	7.64968	FALSE	FALSE
chr1:82500001-83000000	1	82500001	83000000	6.37271	7.0327	FALSE	FALSE
chr1:83000001-83500000	1	83000001	83500000	-1.73383	-1.10845	FALSE	FALSE
chr1:83500001-84000000	1	83500001	84000000	-3.11127	-1.655	FALSE	FALSE
chr1:84000001-84500000	1	84000001	84500000	-4.18728	0.810105	FALSE	FALSE
chr1:84500001-85000000	1	84500001	85000000	7.62762	8.18219	FALSE	FALSE
chr1:85000001-85500000	1	85000001	85500000	2.70859	3.85703	FALSE	FALSE
chr1:85500001-86000000	1	85500001	86000000	8.55625	9.81605	FALSE	FALSE
chr1:86000001-86500000	1	86000001	86500000	8.26908	7.43644	FALSE	FALSE
chr1:86500001-87000000	1	86500001	87000000	8.22599	8.4308	FALSE	FALSE
chr1:87000001-87500000	1	87000001	87500000	7.55448	8.03789	FALSE	FALSE
chr1:87500001-88000000	1	87500001	88000000	10.5022	11.213	TRUE	FALSE
chr1:88000001-88500000	1	88000001	88500000	8.45903	7.14954	FALSE	FALSE
chr1:88500001-89000000	1	88500001	89000000	3.47181	3.03616	FALSE	FALSE
chr1:89000001-89500000	1	89000001	89500000	3.49354	1.91733	FALSE	FALSE
chr1:89500001-90000000	1	89500001	90000000	5.49189	3.55469	FALSE	FALSE
chr1:90000001-90500000	1	90000001	90500000	-2.11127	0.447774	FALSE	FALSE
chr1:90500001-91000000	1	90500001	91000000	3.45653	4.08312	FALSE	FALSE
chr1:91000001-91500000	1	91000001	91500000	8.23917	8.27087	FALSE	FALSE
chr1:91500001-92000000	1	91500001	92000000	5.41821	5.62881	FALSE	FALSE
chr1:92000001-92500000	1	92000001	92500000	5.91284	5.94485	FALSE	FALSE
chr1:92500001-93000000	1	92500001	93000000	5.46553	6.07832	FALSE	FALSE
chr1:93000001-93500000	1	93000001	93500000	7.30497	7.23732	FALSE	FALSE
chr1:93500001-94000000	1	93500001	94000000	7.39064	7.36701	FALSE	FALSE
chr1:94000001-94500000	1	94000001	94500000	1.28104	0.127392	FALSE	FALSE
chr1:94500001-95000000	1	94500001	95000000	-4.68728	-2.4415	FALSE	FALSE
chr1:95000001-95500000	1	95000001	95500000	4.19239	3.90171	FALSE	FALSE
chr1:95500001-96000000	1	95500001	96000000	6.69537	8.4881	FALSE	FALSE
chr1:96000001-96500000	1	96000001	96500000	-3.61127	-1.50372	FALSE	FALSE
chr1:96500001-97000000	1	96500001	97000000	-1.61127	-0.0722676	FALSE	FALSE
chr1:97000001-97500000	1	97000001	97500000	-0.217323	-0.207457	FALSE	FALSE
chr1:97500001-98000000	1	97500001	98000000	6.24215	6.50947	FALSE	FALSE
chr1:98000001-98500000	1	98000001	98500000	3.02942	2.17142	FALSE	FALSE
chr1:98500001-99000000	1	98500001	99000000	2.35403	1.74899	FALSE	FALSE
chr1:99000001-99500000	1	99000001	99500000	-3.31879	-0.936298	FALSE	FALSE
chr1:99500001-100000000	1	99500001	100000000	-2.61127	-0.823518	FALSE	FALSE
chr1:100000001-100500000	1	100000001	100500000	2.10708	1.57962	FALSE	FALSE
chr1:100500001-101000000	1	100500001	101000000	-4.18728	-0.858523	FALSE	FALSE
chr1:101000001-101500000	1	101000001	101500000	-3.61127	-1.35852	FALSE	FALSE
chr1:101500001-102000000	1	101500001	102000000	6.22399	4.26824	FALSE	FALSE
chr1:102000001-102500000	1	102000001	102500000	-3.02631	-0.570038	FALSE	FALSE
chr1:102500001-103000000	1	102500001	103000000	8.55484	8.08952	FALSE	FALSE
chr1:103000001-103500000	1	103000001	103500000	-4.11127	-1.0438	FALSE	FALSE
chr1:103500001-104000000	1	103500001	104000000	-3.61127	-1.5754	FALSE	FALSE
chr1:104000001-104500000	1	104000001	104500000	-2.81879	-2.24449	FALSE	FALSE
chr1:104500001-105000000	1	104500001	105000000	-4.18728	-2.52348	FALSE	FALSE
chr1:105000001-105500000	1	105000001	105500000	2.03604	1.76513	FALSE	FALSE
chr1:105500001-106000000	1	105500001	106000000	7.62033	8.06798	FALSE	FALSE
chr1:106000001-106500000	1	106000001	106500000	7.6736	8.15137	FALSE	FALSE
chr1:106500001-107000000	1	106500001	107000000	6.56208	6.72066	FALSE	FALSE
chr1:107000001-107500000	1	107000001	107500000	-1.65783	-0.529141	FALSE	FALSE
chr1:107500001-108000000	1	107500001	108000000	-2.45031	-2.55071	FALSE	FALSE
chr1:108000001-108500000	1	108000001	108500000	-3.61127	-0.895313	FALSE	FALSE
chr1:108500001-109000000	1	108500001	109000000	-2.11127	-0.758226	FALSE	FALSE
chr1:109000001-109500000	1	109000001	109500000	-1.81879	-0.241091	FALSE	FALSE
chr1:109500001-110000000	1	109500001	110000000	-3.7836	-2.17121	FALSE	FALSE
chr1:110000001-110500000	1	110000001	110500000	-3.45031	-1.78172	FALSE	FALSE
chr1:110500001-111000000	1	110500001	111000000	-3.89479	-1.78652	FALSE	FALSE
chr1:111000001-111500000	1	111000001	111500000	-3.60231	-1.42383	FALSE	FALSE
chr1:111500001-112000000	1	111500001	112000000	1.94714	1.0661	FALSE	FALSE
chr1:112000001-112500000	1	112000001	112500000	-2.08908	-1.64901	FALSE	FALSE
chr1:112500001-113000000	1	112500001	113000000	-2.31879	-1.71341	FALSE	FALSE
chr1:113000001-113500000	1	113000001	113500000	-3.89479	-2.75823	FALSE	FALSE
chr1:113500001-114000000	1	113500001	114000000	-0.381558	-0.123153	FALSE	FALSE
chr1:114000001-114500000	1	114000001	114500000	-2.81879	-1.22656	FALSE	FALSE
chr1:114500001-115000000	1	114500001	115000000	-2.02631	-1.12555	FALSE	FALSE
chr1:115000001-115500000	1	115000001	115500000	-3.02631	-1.25823	FALSE	FALSE
chr1:115500001-116000000	1	115500001	116000000	-4.18728	-3.47194	FALSE	FALSE
chr1:116000001-116500000	1	116000001	116500000	-4.18728	-2.26753	FALSE	FALSE
chr1:116500001-117000000	1	116500001	117000000	-2.41512	-1.51025	FALSE	FALSE
chr1:117000001-117500000	1	117000001	117500000	-3.11127	-1.079	FALSE	FALSE
chr1:117500001-118000000	1	117500001	118000000	-1.91512	-1.19623	FALSE	FALSE
chr1:118000001-118500000	1	118000001	118500000	7.3858	7.68623	FALSE	FALSE
chr1:118500001-119000000	1	118500001	119000000	7.38463	7.58899	FALSE	FALSE
chr1:119000001-119500000	1	119000001	119500000	1.94139	1.31772	FALSE	FALSE
chr1:119500001-120000000	1	119500001	120000000	6.52009	7.52424	FALSE	FALSE
chr1:120000001-120500000	1	120000001	120500000	5.77561	5.35604	FALSE	FALSE
chr1:120500001-121000000	1	120500001	121000000	-4.68728	-0.762865	FALSE	FALSE
chr1:121000001-121500000	1	121000001	121500000	5.3311	5.61972	FALSE	FALSE
chr1:121500001-122000000	1	121500001	122000000	4.4492	4.2476	FALSE	FALSE
chr1:122000001-122500000	1	122000001	122500000	6.5429	5.11523	FALSE	FALSE
chr1:122500001-123000000	1	122500001	123000000	-4.18728	-0.873286	FALSE	FALSE
chr1:123000001-123500000	1	123000001	123500000	-5.26328	-2.01025	FALSE	FALSE
chr1:123500001-124000000	1	123500001	124000000	-1.65783	-2.155	FALSE	FALSE
chr1:124000001-124500000	1	124000001	124500000	-3.52631	-1.69623	FALSE	FALSE
chr1:124500001-125000000	1	124500001	125000000	-3.89479	-2.34666	FALSE	FALSE
chr1:125000001-125500000	1	125000001	125500000	6.66297	7.32172	FALSE	FALSE
chr1:125500001-126000000	1	125500001	126000000	2.31343	2.4482	FALSE	FALSE
chr1:126000001-126500000	1	126000001	126500000	0.743268	-2.7638	FALSE	FALSE
chr1:126500001-127000000	1	126500001	127000000	2.00141	-1.20477	FALSE	FALSE
chr1:127000001-127500000	1	127000001	127500000	9.28375	8.63805	FALSE	FALSE
chr1:127500001-128000000	1	127500001	128000000	7.67777	10.4054	FALSE	FALSE
chr1:128000001-128500000	1	128000001	128500000	8.41778	8.44102	FALSE	FALSE
chr1:128500001-129000000	1	128500001	129000000	5.94708	7.37556	FALSE	FALSE
chr1:129000001-129500000	1	129000001	129500000	0.0586509	-2.92267	FALSE	FALSE
chr1:129500001-130000000	1	129500001	130000000	0.134652	-0.638166	FALSE	FALSE
chr1:130000001-130500000	1	130000001	130500000	4.27335	7.0456	FALSE	FALSE
chr1:130500001-131000000	1	130500001	131000000	4.89994	5.55599	FALSE	FALSE
chr1:131000001-131500000	1	131000001	131500000	8.59281	8.24738	TRUE	FALSE
chr1:131500001-132000000	1	131500001	132000000	8.19648	7.8793	FALSE	FALSE
chr1:132000001-132500000	1	132000001	132500000	9.3113	9.09122	TRUE	FALSE
chr1:132500001-133000000	1	132500001	133000000	6.37997	7.03239	FALSE	FALSE
chr1:133000001-133500000	1	133000001	133500000	7.45573	8.34952	FALSE	FALSE
chr1:133500001-134000000	1	133500001	134000000	8.70756	8.2627	TRUE	FALSE
chr1:134000001-134500000	1	134000001	134500000	6.67217	8.18878	FALSE	FALSE
chr1:134500001-135000000	1	134500001	135000000	7.06689	7.91411	FALSE	TRUE
chr1:135000001-135500000	1	135000001	135500000	7.73957	7.09601	FALSE	FALSE
chr1:135500001-136000000	1	135500001	136000000	5.40677	4.82229	FALSE	FALSE
chr1:136000001-136500000	1	136000001	136500000	8.47989	9.44709	FALSE	FALSE
chr1:136500001-137000000	1	136500001	137000000	5.25458	5.36129	FALSE	FALSE
chr1:137000001-137500000	1	137000001	137500000	-3.2836	-0.984482	FALSE	FALSE
chr1:137500001-138000000	1	137500001	138000000	7.95398	8.9723	FALSE	FALSE
chr1:138000001-138500000	1	138000001	138500000	7.54527	8.8663	FALSE	FALSE
chr1:138500001-139000000	1	138500001	139000000	6.90891	7.54119	FALSE	FALSE
chr1:139000001-139500000	1	139000001	139500000	8.3037	8.38577	FALSE	FALSE
chr1:139500001-140000000	1	139500001	140000000	-1.81879	-1.19623	FALSE	FALSE
chr1:140000001-140500000	1	140000001	140500000	-3.31879	-1.20156	FALSE	FALSE
chr1:140500001-141000000	1	140500001	141000000	-2.52631	-3.11981	FALSE	FALSE
chr1:141000001-141500000	1	141000001	141500000	-3.31879	-1.70477	FALSE	FALSE
chr1:141500001-142000000	1	141500001	142000000	0.495885	-2.3572	FALSE	FALSE
chr1:142000001-142500000	1	142000001	142500000	-3.11127	-2.23996	FALSE	FALSE
chr1:142500001-143000000	1	142500001	143000000	-2.65783	-0.915155	FALSE	FALSE
chr1:143000001-143500000	1	143000001	143500000	-0.0263116	-0.319731	FALSE	FALSE
chr1:143500001-144000000	1	143500001	144000000	6.92792	7.20189	FALSE	FALSE
chr1:144000001-144500000	1	144000001	144500000	3.01103	6.55786	FALSE	FALSE
chr1:144500001-145000000	1	144500001	145000000	2.32845	2.11407	FALSE	FALSE
chr1:145000001-145500000	1	145000001	145500000	-3.68728	-1.63915	FALSE	FALSE
chr1:145500001-146000000	1	145500001	146000000	-4.18728	-2.53697	FALSE	FALSE
chr1:146000001-146500000	1	146000001	146500000	-4.68728	-1.41229	FALSE	FALSE
chr1:146500001-147000000	1	146500001	147000000	-1.27506	-0.689632	FALSE	FALSE
chr1:147000001-147500000	1	147000001	147500000	-3.61127	-1.43556	FALSE	FALSE
chr1:147500001-148000000	1	147500001	148000000	-4.68728	-1.31596	FALSE	FALSE
chr1:148000001-148500000	1	148000001	148500000	-3.52631	-1.45961	FALSE	FALSE
chr1:148500001-149000000	1	148500001	149000000	-3.89479	-0.575401	FALSE	FALSE
chr1:149000001-149500000	1	149000001	149500000	-2.61127	-1.01025	FALSE	FALSE
chr1:149500001-150000000	1	149500001	150000000	3.88391	2.39464	FALSE	FALSE
chr1:150000001-150500000	1	150000001	150500000	7.88766	7.88011	FALSE	FALSE
chr1:150500001-151000000	1	150500001	151000000	4.78312	-2.37329	FALSE	FALSE
chr1:151000001-151500000	1	151000001	151500000	7.73224	8.80467	FALSE	FALSE
chr1:151500001-152000000	1	151500001	152000000	6.58181	9.07235	FALSE	FALSE
chr1:152000001-152500000	1	152000001	152500000	5.20855	3.8659	FALSE	FALSE
chr1:152500001-153000000	1	152500001	153000000	8.27747	8.74132	FALSE	FALSE
chr1:153000001-153500000	1	153000001	153500000	8.18442	8.46524	FALSE	FALSE
chr1:153500001-154000000	1	153500001	154000000	6.90022	6.72477	FALSE	FALSE
chr1:154000001-154500000	1	154000001	154500000	7.78038	9.25924	FALSE	FALSE
chr1:154500001-155000000	1	154500001	155000000	8.7879	10.4108	FALSE	FALSE
chr1:155000001-155500000	1	155000001	155500000	7.3873	7.77251	TRUE	FALSE
chr1:155500001-156000000	1	155500001	156000000	7.94581	8.0704	FALSE	FALSE
chr1:156000001-156500000	1	156000001	156500000	7.06735	7.78156	FALSE	FALSE
chr1:156500001-157000000	1	156500001	157000000	7.61734	9.55477	FALSE	FALSE
chr1:157000001-157500000	1	157000001	157500000	5.20577	4.91137	FALSE	FALSE
chr1:157500001-158000000	1	157500001	158000000	-0.330153	0.834117	FALSE	FALSE
chr1:158000001-158500000	1	158000001	158500000	-3.89479	-1.68779	FALSE	FALSE
chr1:158500001-159000000	1	158500001	159000000	-4.68728	-2.08625	FALSE	FALSE
chr1:159000001-159500000	1	159000001	159500000	6.70173	8.54013	FALSE	FALSE
chr1:159500001-160000000	1	159500001	160000000	3.91607	6.15465	FALSE	FALSE
chr1:160000001-160500000	1	160000001	160500000	7.59883	9.25349	FALSE	FALSE
chr1:160500001-161000000	1	160500001	161000000	7.1235	8.48517	FALSE	FALSE
chr1:161000001-161500000	1	161000001	161500000	7.39791	7.07651	FALSE	FALSE
chr1:161500001-162000000	1	161500001	162000000	5.96561	6.08384	FALSE	FALSE
chr1:162000001-162500000	1	162000001	162500000	-0.289346	-0.31284	FALSE	FALSE
chr1:162500001-163000000	1	162500001	163000000	9.28066	9.46787	FALSE	FALSE
chr1:163000001-163500000	1	163000001	163500000	2.70245	2.93405	FALSE	FALSE
chr1:163500001-164000000	1	163500001	164000000	6.23377	6.46639	FALSE	FALSE
chr1:164000001-164500000	1	164000001	164500000	7.7284	9.63939	FALSE	FALSE
chr1:164500001-165000000	1	164500001	165000000	8.07928	9.3078	TRUE	TRUE
chr1:165000001-165500000	1	165000001	165500000	7.13773	7.98064	FALSE	FALSE
chr1:165500001-166000000	1	165500001	166000000	10.7681	10.1112	FALSE	FALSE
chr1:166000001-166500000	1	166000001	166500000	4.84219	5.39327	FALSE	FALSE
chr1:166500001-167000000	1	166500001	167000000	5.3352	2.49794	FALSE	FALSE
chr1:167000001-167500000	1	167000001	167500000	6.90307	6.42044	FALSE	FALSE
chr1:167500001-168000000	1	167500001	168000000	-4.11127	-1.60097	FALSE	FALSE
chr1:168000001-168500000	1	168000001	168500000	6.52765	7.07164	FALSE	FALSE
chr1:168500001-169000000	1	168500001	169000000	-4.68728	-1.53019	FALSE	FALSE
chr1:169000001-169500000	1	169000001	169500000	1.87035	2.30861	FALSE	FALSE
chr1:169500001-170000000	1	169500001	170000000	5.37226	5.38444	FALSE	FALSE
chr1:170000001-170500000	1	170000001	170500000	5.79085	6.12431	FALSE	FALSE
chr1:170500001-171000000	1	170500001	171000000	6.54958	9.14711	FALSE	FALSE
chr1:171000001-171500000	1	171000001	171500000	8.14161	8.7507	FALSE	FALSE
chr1:171500001-172000000	1	171500001	172000000	9.41543	9.86107	TRUE	TRUE
chr1:172000001-172500000	1	172000001	172500000	8.47313	8.90719	FALSE	FALSE
chr1:172500001-173000000	1	172500001	173000000	6.10207	4.70424	FALSE	FALSE
chr1:173000001-173500000	1	173000001	173500000	6.43602	7.21206	FALSE	FALSE
chr1:173500001-174000000	1	173500001	174000000	8.80343	9.90521	FALSE	FALSE
chr1:174000001-174500000	1	174000001	174500000	-3.81879	0.588964	FALSE	FALSE
chr1:174500001-175000000	1	174500001	175000000	4.21313	8.16576	FALSE	FALSE
chr1:175000001-175500000	1	175000001	175500000	1.86673	4.29	FALSE	FALSE
chr1:175500001-176000000	1	175500001	176000000	6.00216	6.65134	FALSE	FALSE
chr1:176000001-176500000	1	176000001	176500000	-3.61127	-2.52348	FALSE	FALSE
chr1:176500001-177000000	1	176500001	177000000	7.54154	8.61347	FALSE	FALSE
chr1:177000001-177500000	1	177000001	177500000	8.13677	8.89771	TRUE	FALSE
chr1:177500001-178000000	1	177500001	178000000	5.94449	6.02686	FALSE	FALSE
chr1:178000001-178500000	1	178000001	178500000	8.83761	8.97389	FALSE	FALSE
chr1:178500001-179000000	1	178500001	179000000	2.78918	2.9919	FALSE	FALSE
chr1:179000001-179500000	1	179000001	179500000	7.70011	7.60448	FALSE	FALSE
chr1:179500001-180000000	1	179500001	180000000	7.5872	7.46918	FALSE	FALSE
chr1:180000001-180500000	1	180000001	180500000	8.77254	8.59076	FALSE	FALSE
chr1:180500001-181000000	1	180500001	181000000	8.70916	8.91999	TRUE	FALSE
chr1:181000001-181500000	1	181000001	181500000	7.41271	8.10457	FALSE	FALSE
chr1:181500001-182000000	1	181500001	182000000	7.47779	7.5828	FALSE	FALSE
chr1:182000001-182500000	1	182000001	182500000	6.05368	6.90734	FALSE	FALSE
chr1:182500001-183000000	1	182500001	183000000	2.75393	3.03525	FALSE	FALSE
chr1:183000001-183500000	1	183000001	183500000	7.432	8.00367	FALSE	FALSE
chr1:183500001-184000000	1	183500001	184000000	0.462328	-0.258804	FALSE	FALSE
chr1:184000001-184500000	1	184000001	184500000	2.83338	3.47162	FALSE	FALSE
chr1:184500001-185000000	1	184500001	185000000	5.04984	6.02498	FALSE	FALSE
chr1:185000001-185500000	1	185000001	185500000	7.55483	7.48496	FALSE	FALSE
chr1:185500001-186000000	1	185500001	186000000	-3.89479	-1.60845	FALSE	FALSE
chr1:186000001-186500000	1	186000001	186500000	1.9356	-1.92967	FALSE	FALSE
chr1:186500001-187000000	1	186500001	187000000	3.5783	2.90742	FALSE	FALSE
chr1:187000001-187500000	1	187000001	187500000	5.91008	6.95365	FALSE	FALSE
chr1:187500001-188000000	1	187500001	188000000	-4.68728	-1.17326	FALSE	FALSE
chr1:188000001-188500000	1	188000001	188500000	-4.18728	-2.20477	FALSE	FALSE
chr1:188500001-189000000	1	188500001	189000000	4.53707	8.06189	FALSE	FALSE
chr1:189000001-189500000	1	189000001	189500000	2.72819	4.7865	FALSE	FALSE
chr1:189500001-190000000	1	189500001	190000000	7.58054	7.08933	FALSE	FALSE
chr1:190000001-190500000	1	190000001	190500000	-2.31879	1.22244	FALSE	FALSE
chr1:190500001-191000000	1	190500001	191000000	5.58663	6.31017	FALSE	FALSE
chr1:191000001-191500000	1	191000001	191500000	8.01961	8.87752	FALSE	FALSE
chr1:191500001-192000000	1	191500001	192000000	7.68885	8.10119	FALSE	FALSE
chr1:192000001-192500000	1	192000001	192500000	5.46215	8.05861	FALSE	FALSE
chr1:192500001-193000000	1	192500001	193000000	5.08227	5.34728	FALSE	FALSE
chr1:193000001-193500000	1	193000001	193500000	7.9043	8.05234	FALSE	FALSE
chr1:193500001-194000000	1	193500001	194000000	0.282677	-0.731002	FALSE	FALSE
chr1:194000001-194500000	1	194000001	194500000	-4.11127	-1.66712	FALSE	FALSE
chr1:194500001-195000000	1	194500001	195000000	3.61574	3.80348	FALSE	FALSE
chr1:195000001-195471971	1	195000001	195471971	6.54524	7.11276	FALSE	FALSE
chr2:1-500000	2	1	500000	-5.26328	-6.55293	FALSE	FALSE
chr2:500001-1000000	2	500001	1000000	-5.26328	-6.55293	FALSE	FALSE
chr2:1000001-1500000	2	1000001	1500000	-5.26328	-6.55293	FALSE	FALSE
chr2:1500001-2000000	2	1500001	2000000	-5.26328	-6.55293	FALSE	FALSE
chr2:2000001-2500000	2	2000001	2500000	-5.26328	-6.55293	FALSE	FALSE
chr2:2500001-3000000	2	2500001	3000000	-5.26328	-6.55293	FALSE	FALSE
chr2:3000001-3500000	2	3000001	3500000	6.6415	7.6083	FALSE	FALSE
chr2:3500001-4000000	2	3500001	4000000	7.86215	9.54789	FALSE	FALSE
chr2:4000001-4500000	2	4000001	4500000	-0.717323	-2.42383	FALSE	FALSE
chr2:4500001-5000000	2	4500001	5000000	7.06223	6.6259	FALSE	FALSE
chr2:5000001-5500000	2	5000001	5500000	10.8752	9.73849	FALSE	FALSE
chr2:5500001-6000000	2	5500001	6000000	8.25671	9.13558	FALSE	FALSE
chr2:6000001-6500000	2	6000001	6500000	6.7247	7.40911	FALSE	FALSE
chr2:6500001-7000000	2	6500001	7000000	8.73961	9.49737	FALSE	FALSE
chr2:7000001-7500000	2	7000001	7500000	1.84367	1.03512	FALSE	FALSE
chr2:7500001-8000000	2	7500001	8000000	-2.11127	-1.63719	FALSE	FALSE
chr2:8000001-8500000	2	8000001	8500000	-3.7836	-0.938521	FALSE	FALSE
chr2:8500001-9000000	2	8500001	9000000	-4.02631	-0.523483	FALSE	FALSE
chr2:9000001-9500000	2	9000001	9500000	-2.7076	-1.37873	FALSE	FALSE
chr2:9500001-10000000	2	9500001	10000000	5.56863	6.09092	FALSE	FALSE
chr2:10000001-10500000	2	10000001	10500000	6.79786	7.3168	FALSE	FALSE
chr2:10500001-11000000	2	10500001	11000000	2.92755	0.386606	FALSE	FALSE
chr2:11000001-11500000	2	11000001	11500000	7.00442	6.95983	FALSE	FALSE
chr2:11500001-12000000	2	11500001	12000000	7.9674	9.66492	FALSE	FALSE
chr2:12000001-12500000	2	12000001	12500000	4.68456	6.07679	FALSE	FALSE
chr2:12500001-13000000	2	12500001	13000000	1.34816	0.0272859	FALSE	FALSE
chr2:13000001-13500000	2	13000001	13500000	6.68454	5.60925	FALSE	FALSE
chr2:13500001-14000000	2	13500001	14000000	6.21971	6.32239	FALSE	FALSE
chr2:14000001-14500000	2	14000001	14500000	5.59349	5.86667	FALSE	FALSE
chr2:14500001-15000000	2	14500001	15000000	6.55875	4.21783	FALSE	FALSE
chr2:15000001-15500000	2	15000001	15500000	5.13609	5.85084	FALSE	FALSE
chr2:15500001-16000000	2	15500001	16000000	-3.68728	-1.17532	FALSE	FALSE
chr2:16000001-16500000	2	16000001	16500000	5.99933	5.35933	FALSE	FALSE
chr2:16500001-17000000	2	16500001	17000000	4.55979	1.72244	FALSE	FALSE
chr2:17000001-17500000	2	17000001	17500000	0.442988	-1.08807	FALSE	FALSE
chr2:17500001-18000000	2	17500001	18000000	-2.15783	-0.571375	FALSE	FALSE
chr2:18000001-18500000	2	18000001	18500000	8.34661	8.75469	FALSE	FALSE
chr2:18500001-19000000	2	18500001	19000000	7.362	7.4008	FALSE	FALSE
chr2:19000001-19500000	2	19000001	19500000	3.48776	2.52976	FALSE	FALSE
chr2:19500001-20000000	2	19500001	20000000	1.17838	3.25068	FALSE	FALSE
chr2:20000001-20500000	2	20000001	20500000	-2.81879	-1.43261	FALSE	FALSE
chr2:20500001-21000000	2	20500001	21000000	8.32005	8.03603	FALSE	FALSE
chr2:21000001-21500000	2	21000001	21500000	0.588098	0.332366	FALSE	FALSE
chr2:21500001-22000000	2	21500001	22000000	-3.61127	-0.80478	FALSE	FALSE
chr2:22000001-22500000	2	22000001	22500000	-2.61127	-0.986066	FALSE	FALSE
chr2:22500001-23000000	2	22500001	23000000	10.0454	9.31546	FALSE	FALSE
chr2:23000001-23500000	2	23000001	23500000	7.46875	8.33953	FALSE	FALSE
chr2:23500001-24000000	2	23500001	24000000	5.82904	6.57051	FALSE	FALSE
chr2:24000001-24500000	2	24000001	24500000	6.64196	6.6172	FALSE	FALSE
chr2:24500001-25000000	2	24500001	25000000	8.05966	8.16765	FALSE	FALSE
chr2:25000001-25500000	2	25000001	25500000	8.26923	8.3327	FALSE	FALSE
chr2:25500001-26000000	2	25500001	26000000	7.42376	7.6247	FALSE	FALSE
chr2:26000001-26500000	2	26000001	26500000	8.61796	8.70562	FALSE	FALSE
chr2:26500001-27000000	2	26500001	27000000	7.22144	6.94968	FALSE	FALSE
chr2:27000001-27500000	2	27000001	27500000	7.88272	8.88283	FALSE	FALSE
chr2:27500001-28000000	2	27500001	28000000	5.13248	5.01253	FALSE	FALSE
chr2:28000001-28500000	2	28000001	28500000	3.04394	3.13919	FALSE	FALSE
chr2:28500001-29000000	2	28500001	29000000	7.01476	7.43543	FALSE	FALSE
chr2:29000001-29500000	2	29000001	29500000	7.90224	8.3104	FALSE	FALSE
chr2:29500001-30000000	2	29500001	30000000	8.64416	9.24576	FALSE	FALSE
chr2:30000001-30500000	2	30000001	30500000	9.10449	9.18615	FALSE	FALSE
chr2:30500001-31000000	2	30500001	31000000	6.07631	6.58993	FALSE	FALSE
chr2:31000001-31500000	2	31000001	31500000	8.29578	8.47266	FALSE	FALSE
chr2:31500001-32000000	2	31500001	32000000	8.15588	7.99174	FALSE	FALSE
chr2:32000001-32500000	2	32000001	32500000	9.4948	9.618	FALSE	FALSE
chr2:32500001-33000000	2	32500001	33000000	8.28405	7.83426	FALSE	FALSE
chr2:33000001-33500000	2	33000001	33500000	7.07467	8.55985	FALSE	FALSE
chr2:33500001-34000000	2	33500001	34000000	5.71884	3.41934	FALSE	FALSE
chr2:34000001-34500000	2	34000001	34500000	5.50316	6.37125	FALSE	FALSE
chr2:34500001-35000000	2	34500001	35000000	8.12937	8.34716	FALSE	FALSE
chr2:35000001-35500000	2	35000001	35500000	8.704	9.11385	FALSE	FALSE
chr2:35500001-36000000	2	35500001	36000000	7.84471	4.37966	FALSE	FALSE
chr2:36000001-36500000	2	36000001	36500000	4.98173	5.05961	FALSE	FALSE
chr2:36500001-37000000	2	36500001	37000000	-0.511438	0.224222	FALSE	FALSE
chr2:37000001-37500000	2	37000001	37500000	6.9012	7.35571	FALSE	FALSE
chr2:37500001-38000000	2	37500001	38000000	8.19304	9.31495	FALSE	FALSE
chr2:38000001-38500000	2	38000001	38500000	6.72568	7.18802	FALSE	FALSE
chr2:38500001-39000000	2	38500001	39000000	6.60803	7.63395	FALSE	FALSE
chr2:39000001-39500000	2	39000001	39500000	7.3669	7.76534	FALSE	FALSE
chr2:39500001-40000000	2	39500001	40000000	-2.7076	-0.893219	FALSE	FALSE
chr2:40000001-40500000	2	40000001	40500000	-3.31879	-2.37873	FALSE	FALSE
chr2:40500001-41000000	2	40500001	41000000	5.1359	2.269	FALSE	FALSE
chr2:41000001-41500000	2	41000001	41500000	-3.89479	-1.58625	FALSE	FALSE
chr2:41500001-42000000	2	41500001	42000000	-1.65783	-1.06826	FALSE	FALSE
chr2:42000001-42500000	2	42000001	42500000	-3.11127	-0.462285	FALSE	FALSE
chr2:42500001-43000000	2	42500001	43000000	-3.31879	-1.44598	FALSE	FALSE
chr2:43000001-43500000	2	43000001	43500000	-3.61127	-2.1857	FALSE	FALSE
chr2:43500001-44000000	2	43500001	44000000	9.4213	9.95632	FALSE	FALSE
chr2:44000001-44500000	2	44000001	44500000	9.00541	9.73434	FALSE	FALSE
chr2:44500001-45000000	2	44500001	45000000	7.48397	8.46799	FALSE	FALSE
chr2:45000001-45500000	2	45000001	45500000	9.03627	11.0796	FALSE	TRUE
chr2:45500001-46000000	2	45500001	46000000	-2.7076	-1.26753	FALSE	FALSE
chr2:46000001-46500000	2	46000001	46500000	-0.761054	-0.762283	FALSE	FALSE
chr2:46500001-47000000	2	46500001	47000000	-3.89479	-0.713407	FALSE	FALSE
chr2:47000001-47500000	2	47000001	47500000	-3.89479	-1.22215	FALSE	FALSE
chr2:47500001-48000000	2	47500001	48000000	-2.45031	-1.44001	FALSE	FALSE
chr2:48000001-48500000	2	48000001	48500000	3.35529	2.19145	FALSE	FALSE
chr2:48500001-49000000	2	48500001	49000000	7.11318	7.42058	FALSE	FALSE
chr2:49000001-49500000	2	49000001	49500000	7.45904	8.2708	FALSE	FALSE
chr2:49500001-50000000	2	49500001	50000000	5.80776	6.62422	FALSE	FALSE
chr2:50000001-50500000	2	50000001	50500000	4.36443	4.37675	FALSE	FALSE
chr2:50500001-51000000	2	50500001	51000000	-2.81879	0.903893	FALSE	FALSE
chr2:51000001-51500000	2	51000001	51500000	-2.15783	1.0267	FALSE	FALSE
chr2:51500001-52000000	2	51500001	52000000	4.95235	5.0389	FALSE	FALSE
chr2:52000001-52500000	2	52000001	52500000	7.41049	7.4855	FALSE	FALSE
chr2:52500001-53000000	2	52500001	53000000	6.45175	5.91571	FALSE	FALSE
chr2:53000001-53500000	2	53000001	53500000	7.81565	7.44097	FALSE	FALSE
chr2:53500001-54000000	2	53500001	54000000	-3.61127	-1.6857	FALSE	FALSE
chr2:54000001-54500000	2	54000001	54500000	-3.61127	-1.03484	FALSE	FALSE
chr2:54500001-55000000	2	54500001	55000000	-3.52631	-1.89531	FALSE	FALSE
chr2:55000001-55500000	2	55000001	55500000	-3.11127	-2.21777	FALSE	FALSE
chr2:55500001-56000000	2	55500001	56000000	-3.52631	-1.42093	FALSE	FALSE
chr2:56000001-56500000	2	56000001	56500000	-3.31879	-2.63915	FALSE	FALSE
chr2:56500001-57000000	2	56500001	57000000	-2.02631	-2.04725	FALSE	FALSE
chr2:57000001-57500000	2	57000001	57500000	4.64296	4.59494	FALSE	FALSE
chr2:57500001-58000000	2	57500001	58000000	-3.11127	-1.81596	FALSE	FALSE
chr2:58000001-58500000	2	58000001	58500000	6.02696	7.83309	FALSE	FALSE
chr2:58500001-59000000	2	58500001	59000000	2.90242	0.37252	FALSE	FALSE
chr2:59000001-59500000	2	59000001	59500000	5.84251	5.47	FALSE	FALSE
chr2:59500001-60000000	2	59500001	60000000	8.19317	9.16804	FALSE	FALSE
chr2:60000001-60500000	2	60000001	60500000	8.20014	9.54774	FALSE	FALSE
chr2:60500001-61000000	2	60500001	61000000	6.59958	7.32236	FALSE	FALSE
chr2:61000001-61500000	2	61000001	61500000	-3.11127	-2.97693	FALSE	FALSE
chr2:61500001-62000000	2	61500001	62000000	6.47521	7.10159	FALSE	FALSE
chr2:62000001-62500000	2	62000001	62500000	8.81157	9.1888	FALSE	FALSE
chr2:62500001-63000000	2	62500001	63000000	3.60687	3.26881	FALSE	FALSE
chr2:63000001-63500000	2	63000001	63500000	-4.18728	-1.155	FALSE	FALSE
chr2:63500001-64000000	2	63500001	64000000	-3.52631	-1.35191	FALSE	FALSE
chr2:64000001-64500000	2	64000001	64500000	-3.31879	-0.820991	FALSE	FALSE
chr2:64500001-65000000	2	64500001	65000000	-0.137091	-0.233232	FALSE	FALSE
chr2:65000001-65500000	2	65000001	65500000	5.81282	8.09697	FALSE	FALSE
chr2:65500001-66000000	2	65500001	66000000	-1.81879	0.114751	FALSE	FALSE
chr2:66000001-66500000	2	66000001	66500000	4.91511	5.14547	FALSE	FALSE
chr2:66500001-67000000	2	66500001	67000000	-3.89479	-2.34666	FALSE	FALSE
chr2:67000001-67500000	2	67000001	67500000	-3.31879	-2.24904	FALSE	FALSE
chr2:67500001-68000000	2	67500001	68000000	-3.11127	-1.52348	FALSE	FALSE
chr2:68000001-68500000	2	68000001	68500000	-0.0890771	0.297375	FALSE	FALSE
chr2:68500001-69000000	2	68500001	69000000	2.69242	6.02308	FALSE	FALSE
chr2:69000001-69500000	2	69000001	69500000	4.93674	6.31127	FALSE	FALSE
chr2:69500001-70000000	2	69500001	70000000	7.74915	8.13556	FALSE	FALSE
chr2:70000001-70500000	2	70000001	70500000	4.40206	5.39536	FALSE	FALSE
chr2:70500001-71000000	2	70500001	71000000	7.52905	8.24203	FALSE	FALSE
chr2:71000001-71500000	2	71000001	71500000	7.43029	7.64623	FALSE	FALSE
chr2:71500001-72000000	2	71500001	72000000	6.48906	6.04775	FALSE	FALSE
chr2:72000001-72500000	2	72000001	72500000	6.72001	5.84888	FALSE	FALSE
chr2:72500001-73000000	2	72500001	73000000	6.93746	7.51887	FALSE	FALSE
chr2:73000001-73500000	2	73000001	73500000	7.34034	8.59262	TRUE	FALSE
chr2:73500001-74000000	2	73500001	74000000	7.54925	7.10647	FALSE	FALSE
chr2:74000001-74500000	2	74000001	74500000	-3.68728	-1.74449	FALSE	FALSE
chr2:74500001-75000000	2	74500001	75000000	5.48473	5.81406	FALSE	FALSE
chr2:75000001-75500000	2	75000001	75500000	2.91041	1.62536	FALSE	FALSE
chr2:75500001-76000000	2	75500001	76000000	7.51656	8.06436	FALSE	FALSE
chr2:76000001-76500000	2	76000001	76500000	4.20587	4.28507	FALSE	FALSE
chr2:76500001-77000000	2	76500001	77000000	5.30763	5.54279	FALSE	FALSE
chr2:77000001-77500000	2	77000001	77500000	3.17333	1.43302	FALSE	FALSE
chr2:77500001-78000000	2	77500001	78000000	5.24729	5.55427	FALSE	FALSE
chr2:78000001-78500000	2	78000001	78500000	-3.89479	-1.92528	FALSE	FALSE
chr2:78500001-79000000	2	78500001	79000000	5.33218	6.12967	FALSE	FALSE
chr2:79000001-79500000	2	79000001	79500000	9.60541	8.83415	FALSE	FALSE
chr2:79500001-80000000	2	79500001	80000000	3.91514	5.18093	FALSE	FALSE
chr2:80000001-80500000	2	80000001	80500000	4.73013	5.00757	FALSE	FALSE
chr2:80500001-81000000	2	80500001	81000000	4.00473	4.16108	FALSE	FALSE
chr2:81000001-81500000	2	81000001	81500000	-2.31879	-2.10845	FALSE	FALSE
chr2:81500001-82000000	2	81500001	82000000	-2.02631	-0.708535	FALSE	FALSE
chr2:82000001-82500000	2	82000001	82500000	-2.45031	-2.24904	FALSE	FALSE
chr2:82500001-83000000	2	82500001	83000000	-3.11127	-2.76753	FALSE	FALSE
chr2:83000001-83500000	2	83000001	83500000	-1.45031	-0.436298	FALSE	FALSE
chr2:83500001-84000000	2	83500001	84000000	6.38399	6.31852	FALSE	FALSE
chr2:84000001-84500000	2	84000001	84500000	6.16492	4.78315	FALSE	FALSE
chr2:84500001-85000000	2	84500001	85000000	7.96236	7.40114	FALSE	FALSE
chr2:85000001-85500000	2	85000001	85500000	6.87945	7.72247	FALSE	FALSE
chr2:85500001-86000000	2	85500001	86000000	-0.572866	-0.258226	FALSE	FALSE
chr2:86000001-86500000	2	86000001	86500000	-1.15783	0.128407	FALSE	FALSE
chr2:86500001-87000000	2	86500001	87000000	-1.81879	-1.65902	FALSE	FALSE
chr2:87000001-87500000	2	87000001	87500000	-1.54663	-1.99084	FALSE	FALSE
chr2:87500001-88000000	2	87500001	88000000	-2.15783	-0.0151821	FALSE	FALSE
chr2:88000001-88500000	2	88000001	88500000	-3.23383	-1.99725	FALSE	FALSE
chr2:88500001-89000000	2	88500001	89000000	-3.61127	-1.28652	FALSE	FALSE
chr2:89000001-89500000	2	89000001	89500000	-4.68728	-1.81097	FALSE	FALSE
chr2:89500001-90000000	2	89500001	90000000	-2.95031	-1.5754	FALSE	FALSE
chr2:90000001-90500000	2	90000001	90500000	5.76402	7.41244	FALSE	FALSE
chr2:90500001-91000000	2	90500001	91000000	8.56985	9.60776	FALSE	FALSE
chr2:91000001-91500000	2	91000001	91500000	8.28766	8.6862	FALSE	FALSE
chr2:91500001-92000000	2	91500001	92000000	9.41971	9.65679	FALSE	FALSE
chr2:92000001-92500000	2	92000001	92500000	7.73367	7.98051	FALSE	FALSE
chr2:92500001-93000000	2	92500001	93000000	4.03405	5.25471	FALSE	FALSE
chr2:93000001-93500000	2	93000001	93500000	7.8232	7.80737	FALSE	FALSE
chr2:93500001-94000000	2	93500001	94000000	5.70891	6.00086	FALSE	FALSE
chr2:94000001-94500000	2	94000001	94500000	7.64633	8.06806	FALSE	FALSE
chr2:94500001-95000000	2	94500001	95000000	-2.61127	-1.13524	FALSE	FALSE
chr2:95000001-95500000	2	95000001	95500000	-2.81879	-1.10892	FALSE	FALSE
chr2:95500001-96000000	2	95500001	96000000	-3.39479	-2.52649	FALSE	FALSE
chr2:96000001-96500000	2	96000001	96500000	-3.52631	-2.60845	FALSE	FALSE
chr2:96500001-97000000	2	96500001	97000000	-3.89479	-2.46574	FALSE	FALSE
chr2:97000001-97500000	2	97000001	97500000	-2.81879	-1.43556	FALSE	FALSE
chr2:97500001-98000000	2	97500001	98000000	-2.11127	-0.150008	FALSE	FALSE
chr2:98000001-98500000	2	98000001	98500000	-3.61127	-2.72215	FALSE	FALSE
chr2:98500001-99000000	2	98500001	99000000	1.44787	4.7875	FALSE	FALSE
chr2:99000001-99500000	2	99000001	99500000	-3.68728	-1.45352	FALSE	FALSE
chr2:99500001-100000000	2	99500001	100000000	-5.26328	-2.00372	FALSE	FALSE
chr2:100000001-100500000	2	100000001	100500000	-4.11127	-2.06471	FALSE	FALSE
chr2:100500001-101000000	2	100500001	101000000	-4.68728	-2.75823	FALSE	FALSE
chr2:101000001-101500000	2	101000001	101500000	-2.61127	-1.25823	FALSE	FALSE
chr2:101500001-102000000	2	101500001	102000000	8.98976	10.2653	FALSE	FALSE
chr2:102000001-102500000	2	102000001	102500000	7.95712	8.14393	FALSE	FALSE
chr2:102500001-103000000	2	102500001	103000000	6.83121	7.58859	FALSE	FALSE
chr2:103000001-103500000	2	103000001	103500000	7.65493	7.29492	FALSE	FALSE
chr2:103500001-104000000	2	103500001	104000000	8.14482	8.53424	FALSE	FALSE
chr2:104000001-104500000	2	104000001	104500000	6.85546	7.15916	FALSE	FALSE
chr2:104500001-105000000	2	104500001	105000000	7.40822	7.41037	FALSE	FALSE
chr2:105000001-105500000	2	105000001	105500000	4.69831	4.73919	FALSE	FALSE
chr2:105500001-106000000	2	105500001	106000000	6.52852	6.99539	FALSE	FALSE
chr2:106000001-106500000	2	106000001	106500000	0.547432	1.6253	FALSE	FALSE
chr2:106500001-107000000	2	106500001	107000000	3.68308	4.09871	FALSE	FALSE
chr2:107000001-107500000	2	107000001	107500000	-3.61127	-0.664074	FALSE	FALSE
chr2:107500001-108000000	2	107500001	108000000	-2.89479	-1.06826	FALSE	FALSE
chr2:108000001-108500000	2	108000001	108500000	-3.61127	-2.06471	FALSE	FALSE
chr2:108500001-109000000	2	108500001	109000000	0.0474322	0.462608	FALSE	FALSE
chr2:109000001-109500000	2	109000001	109500000	6.28609	6.02549	FALSE	FALSE
chr2:109500001-110000000	2	109500001	110000000	4.23834	5.1848	FALSE	FALSE
chr2:110000001-110500000	2	110000001	110500000	4.59163	4.54558	FALSE	FALSE
chr2:110500001-111000000	2	110500001	111000000	-3.39479	-2.20477	FALSE	FALSE
chr2:111000001-111500000	2	111000001	111500000	-1.81879	-0.523483	FALSE	FALSE
chr2:111500001-112000000	2	111500001	112000000	-2.81879	-1.23996	FALSE	FALSE
chr2:112000001-112500000	2	112000001	112500000	8.96577	10.5512	FALSE	FALSE
chr2:112500001-113000000	2	112500001	113000000	4.64142	5.03406	FALSE	FALSE
chr2:113000001-113500000	2	113000001	113500000	-0.496865	1.05139	FALSE	FALSE
chr2:113500001-114000000	2	113500001	114000000	6.30306	6.57291	FALSE	FALSE
chr2:114000001-114500000	2	114000001	114500000	6.10219	6.31242	FALSE	FALSE
chr2:114500001-115000000	2	114500001	115000000	5.19549	5.02755	FALSE	FALSE
chr2:115000001-115500000	2	115000001	115500000	-3.11127	-1.51025	FALSE	FALSE
chr2:115500001-116000000	2	115500001	116000000	5.77708	5.30145	FALSE	FALSE
chr2:116000001-116500000	2	116000001	116500000	-2.81879	-1.32352	FALSE	FALSE
chr2:116500001-117000000	2	116500001	117000000	0.996492	0.925496	FALSE	FALSE
chr2:117000001-117500000	2	117000001	117500000	5.27767	7.45653	FALSE	FALSE
chr2:117500001-118000000	2	117500001	118000000	0.377366	-0.452004	FALSE	FALSE
chr2:118000001-118500000	2	118000001	118500000	6.15955	7.20371	FALSE	FALSE
chr2:118500001-119000000	2	118500001	119000000	8.71353	9.14569	FALSE	FALSE
chr2:119000001-119500000	2	119000001	119500000	8.24755	8.32866	FALSE	FALSE
chr2:119500001-120000000	2	119500001	120000000	8.46199	8.6777	FALSE	FALSE
chr2:120000001-120500000	2	120000001	120500000	6.75098	7.77831	FALSE	FALSE
chr2:120500001-121000000	2	120500001	121000000	8.13618	8.48363	FALSE	FALSE
chr2:121000001-121500000	2	121000001	121500000	8.03627	7.94658	FALSE	FALSE
chr2:121500001-122000000	2	121500001	122000000	6.45981	6.52761	FALSE	FALSE
chr2:122000001-122500000	2	122000001	122500000	7.94532	8.30028	FALSE	FALSE
chr2:122500001-123000000	2	122500001	123000000	4.85888	5.49379	FALSE	FALSE
chr2:123000001-123500000	2	123000001	123500000	-3.68728	-2.56471	FALSE	FALSE
chr2:123500001-124000000	2	123500001	124000000	-4.02631	-2.4415	FALSE	FALSE
chr2:124000001-124500000	2	124000001	124500000	-4.18728	-1.21341	FALSE	FALSE
chr2:124500001-125000000	2	124500001	125000000	5.57652	0.613026	FALSE	FALSE
chr2:125000001-125500000	2	125000001	125500000	6.76464	6.80476	FALSE	FALSE
chr2:125500001-126000000	2	125500001	126000000	7.56326	7.67723	FALSE	FALSE
chr2:126000001-126500000	2	126000001	126500000	5.28052	3.58854	FALSE	FALSE
chr2:126500001-127000000	2	126500001	127000000	8.08264	8.47194	FALSE	FALSE
chr2:127000001-127500000	2	127000001	127500000	8.52084	8.62192	FALSE	FALSE
chr2:127500001-128000000	2	127500001	128000000	6.27707	6.00857	FALSE	FALSE
chr2:128000001-128500000	2	128000001	128500000	5.15407	5.22843	TRUE	FALSE
chr2:128500001-129000000	2	128500001	129000000	7.34774	7.51339	FALSE	FALSE
chr2:129000001-129500000	2	129000001	129500000	6.86739	6.53744	FALSE	FALSE
chr2:129500001-130000000	2	129500001	130000000	5.4083	4.65413	FALSE	FALSE
chr2:130000001-130500000	2	130000001	130500000	7.46149	8.10171	FALSE	FALSE
chr2:130500001-131000000	2	130500001	131000000	7.53949	8.34748	FALSE	FALSE
chr2:131000001-131500000	2	131000001	131500000	8.3491	8.41542	FALSE	FALSE
chr2:131500001-132000000	2	131500001	132000000	5.3353	4.88219	FALSE	FALSE
chr2:132000001-132500000	2	132000001	132500000	8.09881	8.04572	FALSE	FALSE
chr2:132500001-133000000	2	132500001	133000000	7.00994	8.55483	FALSE	FALSE
chr2:133000001-133500000	2	133000001	133500000	-2.81879	-0.655	FALSE	FALSE
chr2:133500001-134000000	2	133500001	134000000	-2.61127	-1.78652	FALSE	FALSE
chr2:134000001-134500000	2	134000001	134500000	-5.26328	-1.99725	FALSE	FALSE
chr2:134500001-135000000	2	134500001	135000000	3.92097	3.74332	FALSE	FALSE
chr2:135000001-135500000	2	135000001	135500000	-2.95031	0.552518	FALSE	FALSE
chr2:135500001-136000000	2	135500001	136000000	5.3865	3.56454	FALSE	FALSE
chr2:136000001-136500000	2	136000001	136500000	1.46455	-0.208805	FALSE	FALSE
chr2:136500001-137000000	2	136500001	137000000	5.43385	5.8889	FALSE	FALSE
chr2:137000001-137500000	2	137000001	137500000	4.75909	5.08452	FALSE	FALSE
chr2:137500001-138000000	2	137500001	138000000	-4.18728	-2.17121	FALSE	FALSE
chr2:138000001-138500000	2	138000001	138500000	2.88863	-0.754766	FALSE	FALSE
chr2:138500001-139000000	2	138500001	139000000	-3.11127	-2.10845	FALSE	FALSE
chr2:139000001-139500000	2	139000001	139500000	-4.11127	-3.06048	FALSE	FALSE
chr2:139500001-140000000	2	139500001	140000000	4.54499	4.56938	FALSE	FALSE
chr2:140000001-140500000	2	140000001	140500000	5.64831	5.63583	FALSE	FALSE
chr2:140500001-141000000	2	140500001	141000000	0.224939	0.380194	FALSE	FALSE
chr2:141000001-141500000	2	141000001	141500000	-1.23383	-0.679455	FALSE	FALSE
chr2:141500001-142000000	2	141500001	142000000	-2.95031	-2.2962	FALSE	FALSE
chr2:142000001-142500000	2	142000001	142500000	-3.61127	-1.37058	FALSE	FALSE
chr2:142500001-143000000	2	142500001	143000000	6.05822	5.55506	FALSE	FALSE
chr2:143000001-143500000	2	143000001	143500000	3.02697	3.32536	FALSE	FALSE
chr2:143500001-144000000	2	143500001	144000000	6.58597	7.28744	FALSE	FALSE
chr2:144000001-144500000	2	144000001	144500000	7.29981	7.60312	FALSE	FALSE
chr2:144500001-145000000	2	144500001	145000000	6.18345	6.2643	FALSE	FALSE
chr2:145000001-145500000	2	145000001	145500000	-1.54663	0.0303918	FALSE	FALSE
chr2:145500001-146000000	2	145500001	146000000	5.45607	5.33643	FALSE	FALSE
chr2:146000001-146500000	2	146000001	146500000	6.57714	7.10855	FALSE	FALSE
chr2:146500001-147000000	2	146500001	147000000	4.91895	5.09007	FALSE	FALSE
chr2:147000001-147500000	2	147000001	147500000	6.43176	7.38119	FALSE	FALSE
chr2:147500001-148000000	2	147500001	148000000	-4.68728	-1.34666	FALSE	FALSE
chr2:148000001-148500000	2	148000001	148500000	8.08223	9.25536	FALSE	FALSE
chr2:148500001-149000000	2	148500001	149000000	6.22027	8.27566	FALSE	FALSE
chr2:149000001-149500000	2	149000001	149500000	-4.02631	-2.57182	FALSE	FALSE
chr2:149500001-150000000	2	149500001	150000000	-3.2076	-2.75546	FALSE	FALSE
chr2:150000001-150500000	2	150000001	150500000	5.27456	5.73515	FALSE	FALSE
chr2:150500001-151000000	2	150500001	151000000	8.16254	8.66945	FALSE	FALSE
chr2:151000001-151500000	2	151000001	151500000	3.59726	3.81956	FALSE	FALSE
chr2:151500001-152000000	2	151500001	152000000	6.95784	6.62486	FALSE	FALSE
chr2:152000001-152500000	2	152000001	152500000	7.76835	7.83478	FALSE	FALSE
chr2:152500001-153000000	2	152500001	153000000	8.47847	9.52818	FALSE	FALSE
chr2:153000001-153500000	2	153000001	153500000	8.42496	8.29273	TRUE	FALSE
chr2:153500001-154000000	2	153500001	154000000	6.19961	6.21785	FALSE	FALSE
chr2:154000001-154500000	2	154000001	154500000	5.58478	5.86003	FALSE	FALSE
chr2:154500001-155000000	2	154500001	155000000	8.04922	8.18047	FALSE	FALSE
chr2:155000001-155500000	2	155000001	155500000	7.70496	8.30455	FALSE	FALSE
chr2:155500001-156000000	2	155500001	156000000	8.1497	8.10551	FALSE	FALSE
chr2:156000001-156500000	2	156000001	156500000	8.61115	9.24354	FALSE	FALSE
chr2:156500001-157000000	2	156500001	157000000	6.78892	7.38831	FALSE	FALSE
chr2:157000001-157500000	2	157000001	157500000	7.80861	9.19718	FALSE	FALSE
chr2:157500001-158000000	2	157500001	158000000	6.64012	7.144	FALSE	FALSE
chr2:158000001-158500000	2	158000001	158500000	6.99007	7.4647	FALSE	FALSE
chr2:158500001-159000000	2	158500001	159000000	9.08947	8.75119	FALSE	FALSE
chr2:159000001-159500000	2	159000001	159500000	-4.18728	-1.86252	FALSE	FALSE
chr2:159500001-160000000	2	159500001	160000000	-3.89479	-1.579	FALSE	FALSE
chr2:160000001-160500000	2	160000001	160500000	-2.61127	-0.772233	FALSE	FALSE
chr2:160500001-161000000	2	160500001	161000000	8.99723	9.07998	FALSE	FALSE
chr2:161000001-161500000	2	161000001	161500000	6.91665	7.67537	FALSE	FALSE
chr2:161500001-162000000	2	161500001	162000000	-1.2076	0.0801597	FALSE	FALSE
chr2:162000001-162500000	2	162000001	162500000	-4.11127	-1.80849	FALSE	FALSE
chr2:162500001-163000000	2	162500001	163000000	6.2403	6.60264	FALSE	FALSE
chr2:163000001-163500000	2	163000001	163500000	6.43949	6.35038	FALSE	FALSE
chr2:163500001-164000000	2	163500001	164000000	10.2945	11.2382	TRUE	FALSE
chr2:164000001-164500000	2	164000001	164500000	8.90703	9.68767	FALSE	FALSE
chr2:164500001-165000000	2	164500001	165000000	8.11326	8.66123	FALSE	FALSE
chr2:165000001-165500000	2	165000001	165500000	6.50564	6.90462	FALSE	FALSE
chr2:165500001-166000000	2	165500001	166000000	8.7832	7.95871	FALSE	FALSE
chr2:166000001-166500000	2	166000001	166500000	6.64005	7.50659	TRUE	FALSE
chr2:166500001-167000000	2	166500001	167000000	8.48756	9.25233	TRUE	FALSE
chr2:167000001-167500000	2	167000001	167500000	7.51746	7.84772	FALSE	FALSE
chr2:167500001-168000000	2	167500001	168000000	7.20489	7.95518	TRUE	FALSE
chr2:168000001-168500000	2	168000001	168500000	7.47938	7.93579	FALSE	FALSE
chr2:168500001-169000000	2	168500001	169000000	5.23984	4.34708	FALSE	FALSE
chr2:169000001-169500000	2	169000001	169500000	0.103952	0.476517	FALSE	FALSE
chr2:169500001-170000000	2	169500001	170000000	0.466135	-1.01025	FALSE	FALSE
chr2:170000001-170500000	2	170000001	170500000	6.0236	6.20349	FALSE	FALSE
chr2:170500001-171000000	2	170500001	171000000	2.04282	2.23053	FALSE	FALSE
chr2:171000001-171500000	2	171000001	171500000	-3.11127	-2.155	FALSE	FALSE
chr2:171500001-172000000	2	171500001	172000000	-4.18728	-0.660027	FALSE	FALSE
chr2:172000001-172500000	2	172000001	172500000	6.97246	6.91542	FALSE	FALSE
chr2:172500001-173000000	2	172500001	173000000	4.24617	2.53232	FALSE	FALSE
chr2:173000001-173500000	2	173000001	173500000	7.10317	7.76729	FALSE	FALSE
chr2:173500001-174000000	2	173500001	174000000	7.06271	7.74093	FALSE	FALSE
chr2:174000001-174500000	2	174000001	174500000	8.29931	8.51837	FALSE	FALSE
chr2:174500001-175000000	2	174500001	175000000	7.44115	6.85949	FALSE	FALSE
chr2:175000001-175500000	2	175000001	175500000	1.0881	-0.161037	FALSE	FALSE
chr2:175500001-176000000	2	175500001	176000000	-0.637091	-0.645298	FALSE	FALSE
chr2:176000001-176500000	2	176000001	176500000	-1.57287	-2.00698	FALSE	FALSE
chr2:176500001-177000000	2	176500001	177000000	0.938235	0.352103	FALSE	FALSE
chr2:177000001-177500000	2	177000001	177500000	2.90539	1.65019	FALSE	FALSE
chr2:177500001-178000000	2	177500001	178000000	3.71253	3.57833	FALSE	FALSE
chr2:178000001-178500000	2	178000001	178500000	4.50429	4.48377	FALSE	FALSE
chr2:178500001-179000000	2	178500001	179000000	2.14324	4.698	FALSE	FALSE
chr2:179000001-179500000	2	179000001	179500000	-0.915115	0.41284	FALSE	FALSE
chr2:179500001-180000000	2	179500001	180000000	6.1456	6.77626	FALSE	FALSE
chr2:180000001-180500000	2	180000001	180500000	8.79663	9.03498	FALSE	FALSE
chr2:180500001-181000000	2	180500001	181000000	8.3874	8.41727	FALSE	FALSE
chr2:181000001-181500000	2	181000001	181500000	7.91667	8.35948	FALSE	FALSE
chr2:181500001-182000000	2	181500001	182000000	7.80008	8.4651	FALSE	FALSE
chr2:182000001-182113224	2	182000001	182113224	-5.26328	-6.55293	FALSE	FALSE
chr3:1-500000	3	1	500000	-5.26328	-6.55293	FALSE	FALSE
chr3:500001-1000000	3	500001	1000000	-5.26328	-6.55293	FALSE	FALSE
chr3:1000001-1500000	3	1000001	1500000	-5.26328	-6.55293	FALSE	FALSE
chr3:1500001-2000000	3	1500001	2000000	-5.26328	-6.55293	FALSE	FALSE
chr3:2000001-2500000	3	2000001	2500000	-5.26328	-6.55293	FALSE	FALSE
chr3:2500001-3000000	3	2500001	3000000	-5.26328	-6.55293	FALSE	FALSE
chr3:3000001-3500000	3	3000001	3500000	-2.52631	-0.826053	FALSE	FALSE
chr3:3500001-4000000	3	3500001	4000000	-4.68728	-2.65862	FALSE	FALSE
chr3:4000001-4500000	3	4000001	4500000	-1.58908	-0.182831	FALSE	FALSE
chr3:4500001-5000000	3	4500001	5000000	-4.18728	-1.27696	FALSE	FALSE
chr3:5000001-5500000	3	5000001	5500000	-3.31879	-1.45656	FALSE	FALSE
chr3:5500001-6000000	3	5500001	6000000	14.715	13.5405	FALSE	FALSE
chr3:6000001-6500000	3	6000001	6500000	-3.89479	-0.758226	FALSE	FALSE
chr3:6500001-7000000	3	6500001	7000000	-3.11127	-1.11981	FALSE	FALSE
chr3:7000001-7500000	3	7000001	7500000	-3.31879	-1.41803	FALSE	FALSE
chr3:7500001-8000000	3	7500001	8000000	2.71206	3.06875	FALSE	FALSE
chr3:8000001-8500000	3	8000001	8500000	-0.428113	-0.754766	FALSE	FALSE
chr3:8500001-9000000	3	8500001	9000000	7.36707	7.68121	FALSE	FALSE
chr3:9000001-9500000	3	9000001	9500000	6.65954	5.93295	FALSE	FALSE
chr3:9500001-10000000	3	9500001	10000000	8.68296	7.38516	FALSE	FALSE
chr3:10000001-10500000	3	10000001	10500000	4.8151	5.40328	FALSE	FALSE
chr3:10500001-11000000	3	10500001	11000000	-3.52631	-2.48448	FALSE	FALSE
chr3:11000001-11500000	3	11000001	11500000	-2.45031	-1.42238	FALSE	FALSE
chr3:11500001-12000000	3	11500001	12000000	-1.61127	-1.52348	FALSE	FALSE
chr3:12000001-12500000	3	12000001	12500000	-3.68728	-0.751323	FALSE	FALSE
chr3:12500001-13000000	3	12500001	13000000	-1.88156	-0.854548	FALSE	FALSE
chr3:13000001-13500000	3	13000001	13500000	-3.31879	-0.436298	FALSE	FALSE
chr3:13500001-14000000	3	13500001	14000000	-4.11127	-1.41229	FALSE	FALSE
chr3:14000001-14500000	3	14000001	14500000	-2.81879	-1.78652	FALSE	FALSE
chr3:14500001-15000000	3	14500001	15000000	6.57682	6.13643	FALSE	FALSE
chr3:15000001-15500000	3	15000001	15500000	3.86389	3.23492	FALSE	FALSE
chr3:15500001-16000000	3	15500001	16000000	-3.89479	-0.228779	FALSE	FALSE
chr3:16000001-16500000	3	16000001	16500000	6.63403	7.39935	FALSE	FALSE
chr3:16500001-17000000	3	16500001	17000000	-1.80392	-1.0021	FALSE	FALSE
chr3:17000001-17500000	3	17000001	17500000	-3.61127	-1.99725	FALSE	FALSE
chr3:17500001-18000000	3	17500001	18000000	-3.61127	-0.887665	FALSE	FALSE
chr3:18000001-18500000	3	18000001	18500000	-1.04663	-1.53357	FALSE	FALSE
chr3:18500001-19000000	3	18500001	19000000	-2.31879	-0.578999	FALSE	FALSE
chr3:19000001-19500000	3	19000001	19500000	6.76768	8.20295	FALSE	FALSE
chr3:19500001-20000000	3	19500001	20000000	3.17827	3.54562	FALSE	FALSE
chr3:20000001-20500000	3	20000001	20500000	5.99574	7.07554	FALSE	FALSE
chr3:20500001-21000000	3	20500001	21000000	-4.02631	-1.72215	FALSE	FALSE
chr3:21000001-21500000	3	21000001	21500000	-2.48731	-0.653999	FALSE	FALSE
chr3:21500001-22000000	3	21500001	22000000	1.69516	0.0249477	FALSE	FALSE
chr3:22000001-22500000	3	22000001	22500000	7.72102	8.09336	FALSE	FALSE
chr3:22500001-23000000	3	22500001	23000000	-2.38156	-0.661037	FALSE	FALSE
chr3:23000001-23500000	3	23000001	23500000	-2.81879	-1.40658	FALSE	FALSE
chr3:23500001-24000000	3	23500001	24000000	-4.68728	-0.531037	FALSE	FALSE
chr3:24000001-24500000	3	24000001	24500000	-0.0338651	-0.242786	FALSE	FALSE
chr3:24500001-25000000	3	24500001	25000000	-4.68728	-1.44748	FALSE	FALSE
chr3:25000001-25500000	3	25000001	25500000	-2.61127	-2.05071	FALSE	FALSE
chr3:25500001-26000000	3	25500001	26000000	-3.89479	-2.13915	FALSE	FALSE
chr3:26000001-26500000	3	26000001	26500000	-4.18728	-1.80109	FALSE	FALSE
chr3:26500001-27000000	3	26500001	27000000	-2.52631	-0.895313	FALSE	FALSE
chr3:27000001-27500000	3	27000001	27500000	7.70508	6.73675	FALSE	FALSE
chr3:27500001-28000000	3	27500001	28000000	4.26419	5.16594	FALSE	FALSE
chr3:28000001-28500000	3	28000001	28500000	4.02258	3.91558	FALSE	FALSE
chr3:28500001-29000000	3	28500001	29000000	3.60749	3.426	FALSE	FALSE
chr3:29000001-29500000	3	29000001	29500000	-4.68728	-1.616	FALSE	FALSE
chr3:29500001-30000000	3	29500001	30000000	-4.18728	-2.17946	FALSE	FALSE
chr3:30000001-30500000	3	30000001	30500000	-0.865348	-1.47818	FALSE	FALSE
chr3:30500001-31000000	3	30500001	31000000	7.08631	7.55474	FALSE	FALSE
chr3:31000001-31500000	3	31000001	31500000	5.28417	5.69076	FALSE	FALSE
chr3:31500001-32000000	3	31500001	32000000	-3.39479	-0.99004	FALSE	FALSE
chr3:32000001-32500000	3	32000001	32500000	6.86407	7.91543	FALSE	FALSE
chr3:32500001-33000000	3	32500001	33000000	6.38869	6.34985	FALSE	FALSE
chr3:33000001-33500000	3	33000001	33500000	-3.52631	-2.62363	FALSE	FALSE
chr3:33500001-34000000	3	33500001	34000000	5.8283	6.53886	FALSE	FALSE
chr3:34000001-34500000	3	34000001	34500000	6.4303	6.90196	FALSE	FALSE
chr3:34500001-35000000	3	34500001	35000000	-2.95031	-0.717766	FALSE	FALSE
chr3:35000001-35500000	3	35000001	35500000	-3.31879	-0.975052	FALSE	FALSE
chr3:35500001-36000000	3	35500001	36000000	7.71146	8.10487	FALSE	FALSE
chr3:36000001-36500000	3	36000001	36500000	4.42497	4.45477	FALSE	FALSE
chr3:36500001-37000000	3	36500001	37000000	7.68628	8.01652	FALSE	FALSE
chr3:37000001-37500000	3	37000001	37500000	6.80233	6.97085	FALSE	FALSE
chr3:37500001-38000000	3	37500001	38000000	4.85068	4.93987	FALSE	FALSE
chr3:38000001-38500000	3	38000001	38500000	3.68026	4.77578	FALSE	FALSE
chr3:38500001-39000000	3	38500001	39000000	-0.572866	-1.38697	FALSE	FALSE
chr3:39000001-39500000	3	39000001	39500000	-3.11127	-0.872608	FALSE	FALSE
chr3:39500001-40000000	3	39500001	40000000	-4.18728	-1.47505	FALSE	FALSE
chr3:40000001-40500000	3	40000001	40500000	-3.68728	-2.20477	FALSE	FALSE
chr3:40500001-41000000	3	40500001	41000000	6.64813	7.02278	FALSE	FALSE
chr3:41000001-41500000	3	41000001	41500000	4.27783	4.48716	FALSE	FALSE
chr3:41500001-42000000	3	41500001	42000000	6.59598	5.94843	FALSE	FALSE
chr3:42000001-42500000	3	42000001	42500000	-4.18728	-2.20477	FALSE	FALSE
chr3:42500001-43000000	3	42500001	43000000	-2.45031	-1.89531	FALSE	FALSE
chr3:43000001-43500000	3	43000001	43500000	-3.52631	-1.92093	FALSE	FALSE
chr3:43500001-44000000	3	43500001	44000000	-4.68728	-2.99983	FALSE	FALSE
chr3:44000001-44500000	3	44000001	44500000	-3.11127	-2.01025	FALSE	FALSE
chr3:44500001-45000000	3	44500001	45000000	-2.81879	-2.00372	FALSE	FALSE
chr3:45000001-45500000	3	45000001	45500000	-3.61127	-1.61981	FALSE	FALSE
chr3:45500001-46000000	3	45500001	46000000	-3.31879	-1.66712	FALSE	FALSE
chr3:46000001-46500000	3	46000001	46500000	-2.2076	-1.63915	FALSE	FALSE
chr3:46500001-47000000	3	46500001	47000000	-2.52631	-2.25823	FALSE	FALSE
chr3:47000001-47500000	3	47000001	47500000	-0.589077	0.750964	FALSE	FALSE
chr3:47500001-48000000	3	47500001	48000000	-4.11127	-1.26286	FALSE	FALSE
chr3:48000001-48500000	3	48000001	48500000	-4.18728	-2.55071	FALSE	FALSE
chr3:48500001-49000000	3	48500001	49000000	-3.89479	-1.231	FALSE	FALSE
chr3:49000001-49500000	3	49000001	49500000	0.50133	0.448425	FALSE	FALSE
chr3:49500001-50000000	3	49500001	50000000	-4.18728	-1.4415	FALSE	FALSE
chr3:50000001-50500000	3	50000001	50500000	2.04687	-1.80109	FALSE	FALSE
chr3:50500001-51000000	3	50500001	51000000	-0.406579	-1.15001	FALSE	FALSE
chr3:51000001-51500000	3	51000001	51500000	7.87424	8.25303	FALSE	FALSE
chr3:51500001-52000000	3	51500001	52000000	9.73074	9.04942	FALSE	FALSE
chr3:52000001-52500000	3	52000001	52500000	9.87759	10.4516	TRUE	TRUE
chr3:52500001-53000000	3	52500001	53000000	3.77448	4.56011	TRUE	TRUE
chr3:53000001-53500000	3	53000001	53500000	6.24561	6.90437	FALSE	FALSE
chr3:53500001-54000000	3	53500001	54000000	3.80728	4.49899	FALSE	FALSE
chr3:54000001-54500000	3	54000001	54500000	0.3146	0.496281	FALSE	FALSE
chr3:54500001-55000000	3	54500001	55000000	6.97737	7.19078	FALSE	FALSE
chr3:55000001-55500000	3	55000001	55500000	3.08542	2.00861	FALSE	FALSE
chr3:55500001-56000000	3	55500001	56000000	-0.211633	-0.235749	FALSE	FALSE
chr3:56000001-56500000	3	56000001	56500000	0.0580941	-0.477007	FALSE	FALSE
chr3:56500001-57000000	3	56500001	57000000	-4.68728	-0.922376	FALSE	FALSE
chr3:57000001-57500000	3	57000001	57500000	-4.11127	-0.874643	FALSE	FALSE
chr3:57500001-58000000	3	57500001	58000000	5.93498	6.90823	FALSE	FALSE
chr3:58000001-58500000	3	58000001	58500000	5.91245	6.66776	FALSE	FALSE
chr3:58500001-59000000	3	58500001	59000000	6.30142	7.16709	FALSE	FALSE
chr3:59000001-59500000	3	59000001	59500000	4.91998	5.66126	FALSE	FALSE
chr3:59500001-60000000	3	59500001	60000000	-0.761054	-0.788323	FALSE	FALSE
chr3:60000001-60500000	3	60000001	60500000	7.26607	8.11647	FALSE	FALSE
chr3:60500001-61000000	3	60500001	61000000	9.12183	9.84129	FALSE	FALSE
chr3:61000001-61500000	3	61000001	61500000	2.91105	2.99539	FALSE	FALSE
chr3:61500001-62000000	3	61500001	62000000	-3.52631	0.746384	FALSE	FALSE
chr3:62000001-62500000	3	62000001	62500000	6.30272	6.27203	FALSE	FALSE
chr3:62500001-63000000	3	62500001	63000000	2.88802	3.34092	FALSE	FALSE
chr3:63000001-63500000	3	63000001	63500000	-3.89479	-1.42967	FALSE	FALSE
chr3:63500001-64000000	3	63500001	64000000	5.19571	5.07421	FALSE	FALSE
chr3:64000001-64500000	3	64000001	64500000	3.62753	3.81917	FALSE	FALSE
chr3:64500001-65000000	3	64500001	65000000	-2.81879	-1.1857	FALSE	FALSE
chr3:65000001-65500000	3	65000001	65500000	5.09033	5.06283	FALSE	FALSE
chr3:65500001-66000000	3	65500001	66000000	6.33837	7.1311	FALSE	FALSE
chr3:66000001-66500000	3	66000001	66500000	-2.11127	-0.971936	FALSE	FALSE
chr3:66500001-67000000	3	66500001	67000000	3.96821	4.55203	FALSE	FALSE
chr3:67000001-67500000	3	67000001	67500000	7.21186	7.89423	FALSE	FALSE
chr3:67500001-68000000	3	67500001	68000000	3.83648	4.03893	FALSE	FALSE
chr3:68000001-68500000	3	68000001	68500000	-2.95031	-1.10845	FALSE	FALSE
chr3:68500001-69000000	3	68500001	69000000	6.77597	6.88023	FALSE	FALSE
chr3:69000001-69500000	3	69000001	69500000	8.60112	8.91407	FALSE	FALSE
chr3:69500001-70000000	3	69500001	70000000	4.71386	5.43351	FALSE	FALSE
chr3:70000001-70500000	3	70000001	70500000	-3.39479	-0.692001	FALSE	FALSE
chr3:70500001-71000000	3	70500001	71000000	-1.52631	-1.00861	FALSE	FALSE
chr3:71000001-71500000	3	71000001	71500000	-4.18728	-1.53697	FALSE	FALSE
chr3:71500001-72000000	3	71500001	72000000	-5.26328	-1.00129	FALSE	FALSE
chr3:72000001-72500000	3	72000001	72500000	-2.95031	-2.2962	FALSE	FALSE
chr3:72500001-73000000	3	72500001	73000000	-1.31879	-0.94598	FALSE	FALSE
chr3:73000001-73500000	3	73000001	73500000	-2.95031	-2.91746	FALSE	FALSE
chr3:73500001-74000000	3	73500001	74000000	-2.7076	-0.6367	FALSE	FALSE
chr3:74000001-74500000	3	74000001	74500000	-5.26328	-1.48448	FALSE	FALSE
chr3:74500001-75000000	3	74500001	75000000	-2.81879	-1.8572	FALSE	FALSE
chr3:75000001-75500000	3	75000001	75500000	0.473688	0.604162	FALSE	FALSE
chr3:75500001-76000000	3	75500001	76000000	6.58279	7.03049	FALSE	FALSE
chr3:76000001-76500000	3	76000001	76500000	-1.36535	-0.758226	FALSE	FALSE
chr3:76500001-77000000	3	76500001	77000000	-2.61127	-0.962668	FALSE	FALSE
chr3:77000001-77500000	3	77000001	77500000	-2.95031	-2.68779	FALSE	FALSE
chr3:77500001-78000000	3	77500001	78000000	-3.61127	-1.30601	FALSE	FALSE
chr3:78000001-78500000	3	78000001	78500000	-0.977881	-3.40093	FALSE	FALSE
chr3:78500001-79000000	3	78500001	79000000	4.54312	0.763971	FALSE	FALSE
chr3:79000001-79500000	3	79000001	79500000	6.57119	6.86971	FALSE	FALSE
chr3:79500001-80000000	3	79500001	80000000	5.81892	5.39409	FALSE	FALSE
chr3:80000001-80500000	3	80000001	80500000	-4.11127	-1.40801	FALSE	FALSE
chr3:80500001-81000000	3	80500001	81000000	5.08683	-1.83887	FALSE	FALSE
chr3:81000001-81500000	3	81000001	81500000	-2.81879	-0.984482	FALSE	FALSE
chr3:81500001-82000000	3	81500001	82000000	3.67001	3.99619	FALSE	FALSE
chr3:82000001-82500000	3	82000001	82500000	2.84498	0.349432	FALSE	FALSE
chr3:82500001-83000000	3	82500001	83000000	-3.89479	-2.22656	FALSE	FALSE
chr3:83000001-83500000	3	83000001	83500000	4.18497	4.24787	FALSE	FALSE
chr3:83500001-84000000	3	83500001	84000000	8.66721	10.2711	FALSE	FALSE
chr3:84000001-84500000	3	84000001	84500000	7.98338	9.53246	FALSE	FALSE
chr3:84500001-85000000	3	84500001	85000000	7.60085	8.05431	FALSE	FALSE
chr3:85000001-85500000	3	85000001	85500000	1.4968	0.845375	FALSE	FALSE
chr3:85500001-86000000	3	85500001	86000000	4.6844	5.01865	FALSE	FALSE
chr3:86000001-86500000	3	86000001	86500000	6.649	7.0191	FALSE	FALSE
chr3:86500001-87000000	3	86500001	87000000	6.44901	6.93585	FALSE	FALSE
chr3:87000001-87500000	3	87000001	87500000	1.15539	5.27285	FALSE	FALSE
chr3:87500001-88000000	3	87500001	88000000	8.08071	8.29195	FALSE	FALSE
chr3:88000001-88500000	3	88000001	88500000	9.3725	9.72714	FALSE	FALSE
chr3:88500001-89000000	3	88500001	89000000	8.79152	9.07396	FALSE	FALSE
chr3:89000001-89500000	3	89000001	89500000	8.82557	9.129	FALSE	FALSE
chr3:89500001-90000000	3	89500001	90000000	7.6213	7.91371	FALSE	FALSE
chr3:90000001-90500000	3	90000001	90500000	9.36637	9.76151	FALSE	FALSE
chr3:90500001-91000000	3	90500001	91000000	5.45952	5.79212	FALSE	FALSE
chr3:91000001-91500000	3	91000001	91500000	-4.18728	-1.38974	FALSE	FALSE
chr3:91500001-92000000	3	91500001	92000000	-2.45031	-1.51353	FALSE	FALSE
chr3:92000001-92500000	3	92000001	92500000	-2.31879	-0.638166	FALSE	FALSE
chr3:92500001-93000000	3	92500001	93000000	0.219615	0.62127	FALSE	FALSE
chr3:93000001-93500000	3	93000001	93500000	-2.95031	-1.38974	FALSE	FALSE
chr3:93500001-94000000	3	93500001	94000000	3.12892	4.50078	FALSE	FALSE
chr3:94000001-94500000	3	94000001	94500000	4.94598	5.10589	FALSE	FALSE
chr3:94500001-95000000	3	94500001	95000000	7.85034	8.19663	FALSE	FALSE
chr3:95000001-95500000	3	95000001	95500000	8.72615	9.35726	FALSE	FALSE
chr3:95500001-96000000	3	95500001	96000000	9.05365	9.21288	FALSE	FALSE
chr3:96000001-96500000	3	96000001	96500000	8.43754	8.36205	FALSE	FALSE
chr3:96500001-97000000	3	96500001	97000000	7.9471	8.74969	FALSE	FALSE
chr3:97000001-97500000	3	97000001	97500000	7.32021	6.07824	FALSE	FALSE
chr3:97500001-98000000	3	97500001	98000000	6.376	7.40799	FALSE	FALSE
chr3:98000001-98500000	3	98000001	98500000	6.51836	8.02441	FALSE	FALSE
chr3:98500001-99000000	3	98500001	99000000	2.41075	1.29461	FALSE	FALSE
chr3:99000001-99500000	3	99000001	99500000	4.55487	4.86314	FALSE	FALSE
chr3:99500001-100000000	3	99500001	100000000	-2.02631	-0.122195	FALSE	FALSE
chr3:100000001-100500000	3	100000001	100500000	5.28103	6.27705	FALSE	FALSE
chr3:100500001-101000000	3	100500001	101000000	6.98914	7.80847	FALSE	FALSE
chr3:101000001-101500000	3	101000001	101500000	0.709752	7.17926	FALSE	FALSE
chr3:101500001-102000000	3	101500001	102000000	5.64277	4.94412	FALSE	FALSE
chr3:102000001-102500000	3	102000001	102500000	-0.415115	-0.0853384	FALSE	FALSE
chr3:102500001-103000000	3	102500001	103000000	5.87356	5.35175	FALSE	FALSE
chr3:103000001-103500000	3	103000001	103500000	7.65218	8.32943	FALSE	FALSE
chr3:103500001-104000000	3	103500001	104000000	8.67499	8.44956	FALSE	FALSE
chr3:104000001-104500000	3	104000001	104500000	6.89919	7.39058	FALSE	FALSE
chr3:104500001-105000000	3	104500001	105000000	7.78875	8.43023	FALSE	FALSE
chr3:105000001-105500000	3	105000001	105500000	-1.36535	-1.18361	FALSE	FALSE
chr3:105500001-106000000	3	105500001	106000000	7.1704	7.82615	FALSE	FALSE
chr3:106000001-106500000	3	106000001	106500000	3.71591	3.66628	FALSE	FALSE
chr3:106500001-107000000	3	106500001	107000000	7.21269	8.11626	FALSE	FALSE
chr3:107000001-107500000	3	107000001	107500000	7.48631	7.51116	FALSE	FALSE
chr3:107500001-108000000	3	107500001	108000000	7.69683	6.94975	FALSE	FALSE
chr3:108000001-108500000	3	108000001	108500000	7.39573	8.04037	FALSE	FALSE
chr3:108500001-109000000	3	108500001	109000000	8.49465	8.73254	FALSE	FALSE
chr3:109000001-109500000	3	109000001	109500000	6.65777	5.27375	FALSE	FALSE
chr3:109500001-110000000	3	109500001	110000000	6.32401	4.14722	FALSE	FALSE
chr3:110000001-110500000	3	110000001	110500000	2.48169	2.7484	FALSE	FALSE
chr3:110500001-111000000	3	110500001	111000000	-3.11127	-2.53697	FALSE	FALSE
chr3:111000001-111500000	3	111000001	111500000	-4.68728	-1.79377	FALSE	FALSE
chr3:111500001-112000000	3	111500001	112000000	-3.11127	-3.36252	FALSE	FALSE
chr3:112000001-112500000	3	112000001	112500000	-4.11127	-1.57004	FALSE	FALSE
chr3:112500001-113000000	3	112500001	113000000	-3.31879	-0.676869	FALSE	FALSE
chr3:113000001-113500000	3	113000001	113500000	-3.45031	-3.52348	FALSE	FALSE
chr3:113500001-114000000	3	113500001	114000000	4.94189	5.72198	FALSE	FALSE
chr3:114000001-114500000	3	114000001	114500000	-5.26328	-1.01683	FALSE	FALSE
chr3:114500001-115000000	3	114500001	115000000	-5.18728	-1.54725	FALSE	FALSE
chr3:115000001-115500000	3	115000001	115500000	-4.02631	-1.14308	FALSE	FALSE
chr3:115500001-116000000	3	115500001	116000000	6.65505	7.37369	FALSE	FALSE
chr3:116000001-116500000	3	116000001	116500000	7.26044	7.29496	FALSE	FALSE
chr3:116500001-117000000	3	116500001	117000000	7.14511	7.63845	FALSE	FALSE
chr3:117000001-117500000	3	117000001	117500000	-2.81879	-1.95961	FALSE	FALSE
chr3:117500001-118000000	3	117500001	118000000	1.48741	-1.12363	FALSE	FALSE
chr3:118000001-118500000	3	118000001	118500000	-3.11127	-1.02348	FALSE	FALSE
chr3:118500001-119000000	3	118500001	119000000	-4.18728	-2.02348	FALSE	FALSE
chr3:119000001-119500000	3	119000001	119500000	-3.11127	-2.34666	FALSE	FALSE
chr3:119500001-120000000	3	119500001	120000000	6.76173	7.06682	FALSE	FALSE
chr3:120000001-120500000	3	120000001	120500000	-3.39479	-2.09357	FALSE	FALSE
chr3:120500001-121000000	3	120500001	121000000	-4.18728	-1.155	FALSE	FALSE
chr3:121000001-121500000	3	121000001	121500000	10.0785	8.15963	FALSE	FALSE
chr3:121500001-122000000	3	121500001	122000000	4.45067	4.88729	FALSE	FALSE
chr3:122000001-122500000	3	122000001	122500000	5.27727	5.08551	FALSE	FALSE
chr3:122500001-123000000	3	122500001	123000000	6.57652	6.3256	FALSE	FALSE
chr3:123000001-123500000	3	123000001	123500000	4.6774	5.60135	FALSE	FALSE
chr3:123500001-124000000	3	123500001	124000000	3.07052	3.17218	FALSE	FALSE
chr3:124000001-124500000	3	124000001	124500000	3.26282	2.31652	FALSE	FALSE
chr3:124500001-125000000	3	124500001	125000000	-4.68728	-1.26286	FALSE	FALSE
chr3:125000001-125500000	3	125000001	125500000	-4.68728	-1.34666	FALSE	FALSE
chr3:125500001-126000000	3	125500001	126000000	-4.68728	-2.59357	FALSE	FALSE
chr3:126000001-126500000	3	126000001	126500000	-3.31879	-1.98448	FALSE	FALSE
chr3:126500001-127000000	3	126500001	127000000	8.16736	8.50196	FALSE	FALSE
chr3:127000001-127500000	3	127000001	127500000	-2.31879	-0.519321	FALSE	FALSE
chr3:127500001-128000000	3	127500001	128000000	8.60569	8.85967	FALSE	FALSE
chr3:128000001-128500000	3	128000001	128500000	-3.68728	-1.731	FALSE	FALSE
chr3:128500001-129000000	3	128500001	129000000	-1.95031	-0.772233	FALSE	FALSE
chr3:129000001-129500000	3	129000001	129500000	6.16747	3.4322	FALSE	FALSE
chr3:129500001-130000000	3	129500001	130000000	8.45978	8.05177	FALSE	FALSE
chr3:130000001-130500000	3	130000001	130500000	6.10463	7.70383	FALSE	FALSE
chr3:130500001-131000000	3	130500001	131000000	4.38608	5.34974	FALSE	FALSE
chr3:131000001-131500000	3	131000001	131500000	10.5609	8.33581	TRUE	FALSE
chr3:131500001-132000000	3	131500001	132000000	4.41617	4.38212	FALSE	FALSE
chr3:132000001-132500000	3	132000001	132500000	-2.2076	-3.57325	FALSE	FALSE
chr3:132500001-133000000	3	132500001	133000000	6.20759	6.7067	FALSE	FALSE
chr3:133000001-133500000	3	133000001	133500000	6.35475	6.78516	FALSE	FALSE
chr3:133500001-134000000	3	133500001	134000000	4.24006	5.05641	FALSE	FALSE
chr3:134000001-134500000	3	134000001	134500000	-2.52631	-1.01025	FALSE	FALSE
chr3:134500001-135000000	3	134500001	135000000	-4.11127	-1.1857	FALSE	FALSE
chr3:135000001-135500000	3	135000001	135500000	8.25188	8.31987	FALSE	FALSE
chr3:135500001-136000000	3	135500001	136000000	7.09487	7.56862	FALSE	FALSE
chr3:136000001-136500000	3	136000001	136500000	5.47533	7.07214	TRUE	TRUE
chr3:136500001-137000000	3	136500001	137000000	8.17181	9.28266	TRUE	TRUE
chr3:137000001-137500000	3	137000001	137500000	1.52387	-1.33629	FALSE	FALSE
chr3:137500001-138000000	3	137500001	138000000	6.20648	7.0909	FALSE	FALSE
chr3:138000001-138500000	3	138000001	138500000	5.59572	5.88826	FALSE	FALSE
chr3:138500001-139000000	3	138500001	139000000	7.22118	7.73742	FALSE	FALSE
chr3:139000001-139500000	3	139000001	139500000	5.07479	5.99451	FALSE	FALSE
chr3:139500001-140000000	3	139500001	140000000	-1.54663	-0.0700378	FALSE	FALSE
chr3:140000001-140500000	3	140000001	140500000	-4.18728	-0.808489	FALSE	FALSE
chr3:140500001-141000000	3	140500001	141000000	-4.18728	-1.73996	FALSE	FALSE
chr3:141000001-141500000	3	141000001	141500000	-3.89479	-0.994036	FALSE	FALSE
chr3:141500001-142000000	3	141500001	142000000	-3.89479	-1.692	FALSE	FALSE
chr3:142000001-142500000	3	142000001	142500000	4.79694	6.36853	FALSE	FALSE
chr3:142500001-143000000	3	142500001	143000000	7.78939	7.5209	FALSE	FALSE
chr3:143000001-143500000	3	143000001	143500000	0.830047	-1.99725	FALSE	FALSE
chr3:143500001-144000000	3	143500001	144000000	-1.54663	0.734878	FALSE	FALSE
chr3:144000001-144500000	3	144000001	144500000	4.97548	7.54728	FALSE	TRUE
chr3:144500001-145000000	3	144500001	145000000	6.81384	7.70815	FALSE	FALSE
chr3:145000001-145500000	3	145000001	145500000	4.57655	4.59994	FALSE	FALSE
chr3:145500001-146000000	3	145500001	146000000	5.02694	5.4797	FALSE	FALSE
chr3:146000001-146500000	3	146000001	146500000	5.39868	6.50043	FALSE	FALSE
chr3:146500001-147000000	3	146500001	147000000	6.82615	7.0863	FALSE	FALSE
chr3:147000001-147500000	3	147000001	147500000	-0.95031	2.34812	FALSE	FALSE
chr3:147500001-148000000	3	147500001	148000000	-3.11127	-2.53697	FALSE	FALSE
chr3:148000001-148500000	3	148000001	148500000	-2.28935	-2.25823	FALSE	FALSE
chr3:148500001-149000000	3	148500001	149000000	7.06208	5.59833	FALSE	FALSE
chr3:149000001-149500000	3	149000001	149500000	1.10929	0.860854	FALSE	FALSE
chr3:149500001-150000000	3	149500001	150000000	-3.31879	-1.77223	FALSE	FALSE
chr3:150000001-150500000	3	150000001	150500000	3.02113	0.857169	FALSE	FALSE
chr3:150500001-151000000	3	150500001	151000000	-4.11127	-2.67121	FALSE	FALSE
chr3:151000001-151500000	3	151000001	151500000	4.47878	0.598897	FALSE	FALSE
chr3:151500001-152000000	3	151500001	152000000	4.76226	1.4096	FALSE	FALSE
chr3:152000001-152500000	3	152000001	152500000	8.39924	8.69048	FALSE	FALSE
chr3:152500001-153000000	3	152500001	153000000	5.61956	5.37026	FALSE	FALSE
chr3:153000001-153500000	3	153000001	153500000	7.36283	2.87369	FALSE	FALSE
chr3:153500001-154000000	3	153500001	154000000	8.13564	5.65358	FALSE	FALSE
chr3:154000001-154500000	3	154000001	154500000	-0.496865	-0.772233	FALSE	FALSE
chr3:154500001-155000000	3	154500001	155000000	2.96921	3.06255	FALSE	FALSE
chr3:155000001-155500000	3	155000001	155500000	1.75571	1.24948	FALSE	FALSE
chr3:155500001-156000000	3	155500001	156000000	-3.31879	-2.18779	FALSE	FALSE
chr3:156000001-156500000	3	156000001	156500000	-3.31879	-0.801091	FALSE	FALSE
chr3:156500001-157000000	3	156500001	157000000	-5.26328	-2.83629	FALSE	FALSE
chr3:157000001-157500000	3	157000001	157500000	-4.11127	-0.962668	FALSE	FALSE
chr3:157500001-158000000	3	157500001	158000000	6.28735	6.84543	FALSE	FALSE
chr3:158000001-158500000	3	158000001	158500000	6.90229	7.17044	FALSE	FALSE
chr3:158500001-159000000	3	158500001	159000000	-1.54663	-1.20477	FALSE	FALSE
chr3:159000001-159500000	3	159000001	159500000	2.65785	2.49131	FALSE	FALSE
chr3:159500001-160000000	3	159500001	160000000	6.20423	4.90257	FALSE	FALSE
chr3:160000001-160039680	3	160000001	160039680	-5.26328	-6.55293	FALSE	FALSE
chr4:1-500000	4	1	500000	-5.26328	-6.55293	FALSE	FALSE
chr4:500001-1000000	4	500001	1000000	-5.26328	-6.55293	FALSE	FALSE
chr4:1000001-1500000	4	1000001	1500000	-5.26328	-6.55293	FALSE	FALSE
chr4:1500001-2000000	4	1500001	2000000	-5.26328	-6.55293	FALSE	FALSE
chr4:2000001-2500000	4	2000001	2500000	-5.26328	-6.55293	FALSE	FALSE
chr4:2500001-3000000	4	2500001	3000000	-5.26328	-6.55293	FALSE	FALSE
chr4:3000001-3500000	4	3000001	3500000	-3.26105	0.796639	FALSE	FALSE
chr4:3500001-4000000	4	3500001	4000000	8.16001	10.4994	FALSE	FALSE
chr4:4000001-4500000	4	4000001	4500000	-1.65783	-0.633289	FALSE	FALSE
chr4:4500001-5000000	4	4500001	5000000	4.68685	4.52859	FALSE	FALSE
chr4:5000001-5500000	4	5000001	5500000	-3.68728	-1.29864	FALSE	FALSE
chr4:5500001-6000000	4	5500001	6000000	1.14361	-0.440006	FALSE	FALSE
chr4:6000001-6500000	4	6000001	6500000	6.82236	6.99881	FALSE	FALSE
chr4:6500001-7000000	4	6500001	7000000	-0.818793	1.29968	FALSE	FALSE
chr4:7000001-7500000	4	7000001	7500000	4.95	1.81879	FALSE	FALSE
chr4:7500001-8000000	4	7500001	8000000	-2.48731	-1.88974	FALSE	FALSE
chr4:8000001-8500000	4	8000001	8500000	-3.11127	-0.327324	FALSE	FALSE
chr4:8500001-9000000	4	8500001	9000000	7.14253	7.82455	FALSE	FALSE
chr4:9000001-9500000	4	9000001	9500000	0.691466	1.6929	FALSE	FALSE
chr4:9500001-10000000	4	9500001	10000000	3.80255	4.4963	FALSE	FALSE
chr4:10000001-10500000	4	10000001	10500000	-2.61127	-1.41803	FALSE	FALSE
chr4:10500001-11000000	4	10500001	11000000	4.27959	5.25471	FALSE	FALSE
chr4:11000001-11500000	4	11000001	11500000	8.16511	8.73765	FALSE	FALSE
chr4:11500001-12000000	4	11500001	12000000	6.82168	6.97545	FALSE	FALSE
chr4:12000001-12500000	4	12000001	12500000	5.81211	6.01914	FALSE	FALSE
chr4:12500001-13000000	4	12500001	13000000	-0.207597	-0.735468	FALSE	FALSE
chr4:13000001-13500000	4	13000001	13500000	-3.89479	-1.62748	FALSE	FALSE
chr4:13500001-14000000	4	13500001	14000000	-3.39479	-1.38697	FALSE	FALSE
chr4:14000001-14500000	4	14000001	14500000	-2.7076	-0.749036	FALSE	FALSE
chr4:14500001-15000000	4	14500001	15000000	4.84783	4.42761	FALSE	FALSE
chr4:15000001-15500000	4	15000001	15500000	4.35408	4.94261	FALSE	FALSE
chr4:15500001-16000000	4	15500001	16000000	4.01151	3.54249	FALSE	FALSE
chr4:16000001-16500000	4	16000001	16500000	4.23075	5.2242	FALSE	FALSE
chr4:16500001-17000000	4	16500001	17000000	-4.11127	-1.33629	FALSE	FALSE
chr4:17000001-17500000	4	17000001	17500000	-2.52631	-1.30478	FALSE	FALSE
chr4:17500001-18000000	4	17500001	18000000	-2.81879	-0.886974	FALSE	FALSE
chr4:18000001-18500000	4	18000001	18500000	-2.81879	-2.8722	FALSE	FALSE
chr4:18500001-19000000	4	18500001	19000000	-2.11127	-0.660027	FALSE	FALSE
chr4:19000001-19500000	4	19000001	19500000	-3.61127	-2.05071	FALSE	FALSE
chr4:19500001-20000000	4	19500001	20000000	5.76638	6.25882	FALSE	FALSE
chr4:20000001-20500000	4	20000001	20500000	3.04266	0.978393	FALSE	FALSE
chr4:20500001-21000000	4	20500001	21000000	-3.89479	-1.67946	FALSE	FALSE
chr4:21000001-21500000	4	21000001	21500000	-2.45031	-0.814088	FALSE	FALSE
chr4:21500001-22000000	4	21500001	22000000	7.38967	7.91294	FALSE	FALSE
chr4:22000001-22500000	4	22000001	22500000	3.87468	5.00489	FALSE	FALSE
chr4:22500001-23000000	4	22500001	23000000	-4.11127	-1.11981	FALSE	FALSE
chr4:23000001-23500000	4	23000001	23500000	-2.02631	-2.91229	FALSE	FALSE
chr4:23500001-24000000	4	23500001	24000000	-2.02631	-1.52348	FALSE	FALSE
chr4:24000001-24500000	4	24000001	24500000	3.26745	3.0408	FALSE	FALSE
chr4:24500001-25000000	4	24500001	25000000	6.48579	6.21876	FALSE	FALSE
chr4:25000001-25500000	4	25000001	25500000	4.62803	5.06982	FALSE	FALSE
chr4:25500001-26000000	4	25500001	26000000	-3.89479	-0.808489	FALSE	FALSE
chr4:26000001-26500000	4	26000001	26500000	3.95978	5.81668	FALSE	FALSE
chr4:26500001-27000000	4	26500001	27000000	-4.68728	-1.97194	FALSE	FALSE
chr4:27000001-27500000	4	27000001	27500000	-3.52631	-2.63915	FALSE	FALSE
chr4:27500001-28000000	4	27500001	28000000	0.00313521	0.140813	FALSE	FALSE
chr4:28000001-28500000	4	28000001	28500000	-3.52631	-1.48924	FALSE	FALSE
chr4:28500001-29000000	4	28500001	29000000	-1.7076	-0.701555	FALSE	FALSE
chr4:29000001-29500000	4	29000001	29500000	-3.11127	-1.89531	FALSE	FALSE
chr4:29500001-30000000	4	29500001	30000000	-2.81879	-2.23996	FALSE	FALSE
chr4:30000001-30500000	4	30000001	30500000	-4.68728	-1.33629	FALSE	FALSE
chr4:30500001-31000000	4	30500001	31000000	-2.52631	-1.38974	FALSE	FALSE
chr4:31000001-31500000	4	31000001	31500000	-2.31879	-2.17121	FALSE	FALSE
chr4:31500001-32000000	4	31500001	32000000	5.112	5.31226	FALSE	FALSE
chr4:32000001-32500000	4	32000001	32500000	10.0921	13.5746	TRUE	TRUE
chr4:32500001-33000000	4	32500001	33000000	8.97556	11.5071	FALSE	TRUE
chr4:33000001-33500000	4	33000001	33500000	7.42043	7.72797	FALSE	TRUE
chr4:33500001-34000000	4	33500001	34000000	1.84676	2.24176	FALSE	FALSE
chr4:34000001-34500000	4	34000001	34500000	-0.357377	0.343746	FALSE	FALSE
chr4:34500001-35000000	4	34500001	35000000	8.44212	9.15524	FALSE	FALSE
chr4:35000001-35500000	4	35000001	35500000	4.16506	4.91201	FALSE	FALSE
chr4:35500001-36000000	4	35500001	36000000	-4.18728	-3.11297	FALSE	FALSE
chr4:36000001-36500000	4	36000001	36500000	-4.18728	-1.10657	FALSE	FALSE
chr4:36500001-37000000	4	36500001	37000000	-3.61127	-3.21515	FALSE	FALSE
chr4:37000001-37500000	4	37000001	37500000	-2.11127	-2.25823	FALSE	FALSE
chr4:37500001-38000000	4	37500001	38000000	-2.45031	-2.47194	FALSE	FALSE
chr4:38000001-38500000	4	38000001	38500000	-4.18728	-2.40093	FALSE	FALSE
chr4:38500001-39000000	4	38500001	39000000	-4.18728	-1.48448	FALSE	FALSE
chr4:39000001-39500000	4	39000001	39500000	-3.61127	-1.49725	FALSE	FALSE
chr4:39500001-40000000	4	39500001	40000000	-3.89479	-1.079	FALSE	FALSE
chr4:40000001-40500000	4	40000001	40500000	5.94341	6.8776	FALSE	FALSE
chr4:40500001-41000000	4	40500001	41000000	7.72919	9.03024	FALSE	FALSE
chr4:41000001-41500000	4	41000001	41500000	8.52509	8.87555	FALSE	FALSE
chr4:41500001-42000000	4	41500001	42000000	5.57666	6.13504	FALSE	FALSE
chr4:42000001-42500000	4	42000001	42500000	-3.81879	-2.94748	FALSE	FALSE
chr4:42500001-43000000	4	42500001	43000000	5.7993	5.94639	FALSE	FALSE
chr4:43000001-43500000	4	43000001	43500000	9.17442	9.04416	FALSE	FALSE
chr4:43500001-44000000	4	43500001	44000000	8.35748	8.6411	FALSE	FALSE
chr4:44000001-44500000	4	44000001	44500000	7.72831	8.85069	FALSE	FALSE
chr4:44500001-45000000	4	44500001	45000000	10.7204	11.6717	TRUE	TRUE
chr4:45000001-45500000	4	45000001	45500000	7.52963	7.93273	FALSE	TRUE
chr4:45500001-46000000	4	45500001	46000000	5.63168	4.88783	FALSE	FALSE
chr4:46000001-46500000	4	46000001	46500000	7.65282	7.44685	FALSE	FALSE
chr4:46500001-47000000	4	46500001	47000000	7.34352	6.78443	FALSE	FALSE
chr4:47000001-47500000	4	47000001	47500000	6.94497	7.6481	FALSE	FALSE
chr4:47500001-48000000	4	47500001	48000000	-1.60009	1.12519	FALSE	FALSE
chr4:48000001-48500000	4	48000001	48500000	7.47253	7.96134	FALSE	FALSE
chr4:48500001-49000000	4	48500001	49000000	0.329283	-0.0722676	FALSE	FALSE
chr4:49000001-49500000	4	49000001	49500000	0.509122	-0.475833	FALSE	FALSE
chr4:49500001-50000000	4	49500001	50000000	5.89557	6.46904	FALSE	FALSE
chr4:50000001-50500000	4	50000001	50500000	-3.68728	-1.83115	FALSE	FALSE
chr4:50500001-51000000	4	50500001	51000000	-4.68728	-2.39531	FALSE	FALSE
chr4:51000001-51500000	4	51000001	51500000	-3.39479	-1.04725	FALSE	FALSE
chr4:51500001-52000000	4	51500001	52000000	-2.61127	-1.31596	FALSE	FALSE
chr4:52000001-52500000	4	52000001	52500000	6.80756	6.38775	FALSE	FALSE
chr4:52500001-53000000	4	52500001	53000000	-3.61127	-1.21777	FALSE	FALSE
chr4:53000001-53500000	4	53000001	53500000	5.58316	7.4555	FALSE	FALSE
chr4:53500001-54000000	4	53500001	54000000	4.04403	4.91816	FALSE	FALSE
chr4:54000001-54500000	4	54000001	54500000	-1.61127	-1.01766	FALSE	FALSE
chr4:54500001-55000000	4	54500001	55000000	-2.7076	-1.05418	FALSE	FALSE
chr4:55000001-55500000	4	55000001	55500000	6.18443	6.00385	FALSE	FALSE
chr4:55500001-56000000	4	55500001	56000000	-0.135632	2.94729	FALSE	FALSE
chr4:56000001-56500000	4	56000001	56500000	-0.796596	-1.22435	FALSE	FALSE
chr4:56500001-57000000	4	56500001	57000000	7.85149	7.54452	FALSE	FALSE
chr4:57000001-57500000	4	57000001	57500000	7.25004	6.45296	FALSE	FALSE
chr4:57500001-58000000	4	57500001	58000000	5.60637	5.51265	FALSE	FALSE
chr4:58000001-58500000	4	58000001	58500000	2.37877	2.60033	FALSE	FALSE
chr4:58500001-59000000	4	58500001	59000000	8.8351	9.29211	FALSE	FALSE
chr4:59000001-59500000	4	59000001	59500000	9.57908	9.78803	FALSE	TRUE
chr4:59500001-60000000	4	59500001	60000000	8.90344	9.63263	FALSE	FALSE
chr4:60000001-60500000	4	60000001	60500000	-5.26328	-1.17532	FALSE	FALSE
chr4:60500001-61000000	4	60500001	61000000	-4.11127	-4.10845	FALSE	FALSE
chr4:61000001-61500000	4	61000001	61500000	-4.11127	-2.19623	FALSE	FALSE
chr4:61500001-62000000	4	61500001	62000000	-3.89479	-2.09726	FALSE	FALSE
chr4:62000001-62500000	4	62000001	62500000	7.07242	7.54001	FALSE	FALSE
chr4:62500001-63000000	4	62500001	63000000	5.9751	3.94795	FALSE	FALSE
chr4:63000001-63500000	4	63000001	63500000	9.08256	10.232	FALSE	FALSE
chr4:63500001-64000000	4	63500001	64000000	4.85694	4.88482	FALSE	FALSE
chr4:64000001-64500000	4	64000001	64500000	-2.61127	-2.579	FALSE	FALSE
chr4:64500001-65000000	4	64500001	65000000	-4.18728	-1.7652	FALSE	FALSE
chr4:65000001-65500000	4	65000001	65500000	-4.18728	-1.47975	FALSE	FALSE
chr4:65500001-66000000	4	65500001	66000000	2.96352	2.05976	FALSE	FALSE
chr4:66000001-66500000	4	66000001	66500000	-2.45031	-1.5754	FALSE	FALSE
chr4:66500001-67000000	4	66500001	67000000	4.20024	0.516309	FALSE	FALSE
chr4:67000001-67500000	4	67000001	67500000	-3.11127	-2.01353	FALSE	FALSE
chr4:67500001-68000000	4	67500001	68000000	-2.11127	-0.947482	FALSE	FALSE
chr4:68000001-68500000	4	68000001	68500000	-4.02631	-1.5754	FALSE	FALSE
chr4:68500001-69000000	4	68500001	69000000	-2.81879	-2.94748	FALSE	FALSE
chr4:69000001-69500000	4	69000001	69500000	-3.61127	-1.30601	FALSE	FALSE
chr4:69500001-70000000	4	69500001	70000000	-0.0479219	0.268998	FALSE	FALSE
chr4:70000001-70500000	4	70000001	70500000	6.97998	6.89266	FALSE	FALSE
chr4:70500001-71000000	4	70500001	71000000	2.5638	3.01847	FALSE	FALSE
chr4:71000001-71500000	4	71000001	71500000	2.26366	0.820156	FALSE	FALSE
chr4:71500001-72000000	4	71500001	72000000	-2.61127	-1.18257	FALSE	FALSE
chr4:72000001-72500000	4	72000001	72500000	4.17267	4.09883	FALSE	FALSE
chr4:72500001-73000000	4	72500001	73000000	-3.11127	-2.82504	FALSE	FALSE
chr4:73000001-73500000	4	73000001	73500000	-1.91512	-0.432608	FALSE	FALSE
chr4:73500001-74000000	4	73500001	74000000	-3.89479	-1.81097	FALSE	FALSE
chr4:74000001-74500000	4	74000001	74500000	6.17306	6.81754	FALSE	FALSE
chr4:74500001-75000000	4	74500001	75000000	-3.89479	-2.25823	FALSE	FALSE
chr4:75000001-75500000	4	75000001	75500000	1.88218	2.77888	FALSE	FALSE
chr4:75500001-76000000	4	75500001	76000000	-4.68728	-2.42093	FALSE	FALSE
chr4:76000001-76500000	4	76000001	76500000	-5.26328	-1.24449	FALSE	FALSE
chr4:76500001-77000000	4	76500001	77000000	-5.26328	-2.17121	FALSE	FALSE
chr4:77000001-77500000	4	77000001	77500000	-3.52631	-1.84928	FALSE	FALSE
chr4:77500001-78000000	4	77500001	78000000	-4.68728	-1.88974	FALSE	FALSE
chr4:78000001-78500000	4	78000001	78500000	-3.39479	-1.01849	FALSE	FALSE
chr4:78500001-79000000	4	78500001	79000000	-0.441349	-1.07675	FALSE	FALSE
chr4:79000001-79500000	4	79000001	79500000	-1.86535	-1.06163	FALSE	FALSE
chr4:79500001-80000000	4	79500001	80000000	-2.7076	-0.834998	FALSE	FALSE
chr4:80000001-80500000	4	80000001	80500000	-2.45031	-1.38422	FALSE	FALSE
chr4:80500001-81000000	4	80500001	81000000	-2.81879	-1.33629	FALSE	FALSE
chr4:81000001-81500000	4	81000001	81500000	-3.02631	-1.692	FALSE	FALSE
chr4:81500001-82000000	4	81500001	82000000	-3.02631	-0.698356	FALSE	FALSE
chr4:82000001-82500000	4	82000001	82500000	-1.95031	-1.86788	FALSE	FALSE
chr4:82500001-83000000	4	82500001	83000000	5.26423	5.13499	FALSE	FALSE
chr4:83000001-83500000	4	83000001	83500000	7.59528	8.07491	FALSE	FALSE
chr4:83500001-84000000	4	83500001	84000000	5.35596	5.69188	FALSE	FALSE
chr4:84000001-84500000	4	84000001	84500000	-3.68728	-0.886974	FALSE	FALSE
chr4:84500001-85000000	4	84500001	85000000	5.10488	3.28464	FALSE	FALSE
chr4:85000001-85500000	4	85000001	85500000	5.03718	3.22197	FALSE	FALSE
chr4:85500001-86000000	4	85500001	86000000	-4.18728	-1.06119	FALSE	FALSE
chr4:86000001-86500000	4	86000001	86500000	-0.207597	0.398565	FALSE	FALSE
chr4:86500001-87000000	4	86500001	87000000	7.2499	7.27387	FALSE	FALSE
chr4:87000001-87500000	4	87000001	87500000	-2.95031	-1.12363	FALSE	FALSE
chr4:87500001-88000000	4	87500001	88000000	7.55439	6.52383	FALSE	FALSE
chr4:88000001-88500000	4	88000001	88500000	6.64732	5.42774	FALSE	FALSE
chr4:88500001-89000000	4	88500001	89000000	4.65667	4.3857	FALSE	FALSE
chr4:89000001-89500000	4	89000001	89500000	5.08736	3.2531	FALSE	FALSE
chr4:89500001-90000000	4	89500001	90000000	-1.2076	-2.00048	FALSE	FALSE
chr4:90000001-90500000	4	90000001	90500000	-3.11127	-2.70477	FALSE	FALSE
chr4:90500001-91000000	4	90500001	91000000	-3.89479	-0.955035	FALSE	FALSE
chr4:91000001-91500000	4	91000001	91500000	-4.11127	-1.29134	FALSE	FALSE
chr4:91500001-92000000	4	91500001	92000000	-2.31879	-1.03527	FALSE	FALSE
chr4:92000001-92500000	4	92000001	92500000	-2.95031	-2.05418	FALSE	FALSE
chr4:92500001-93000000	4	92500001	93000000	-1.45031	-1.97038	FALSE	FALSE
chr4:93000001-93500000	4	93000001	93500000	0.410923	1.49746	FALSE	FALSE
chr4:93500001-94000000	4	93500001	94000000	-3.11127	-1.53019	FALSE	FALSE
chr4:94000001-94500000	4	94000001	94500000	3.64903	4.2514	FALSE	FALSE
chr4:94500001-95000000	4	94500001	95000000	6.9732	7.51855	FALSE	FALSE
chr4:95000001-95500000	4	95000001	95500000	5.13756	6.79672	FALSE	FALSE
chr4:95500001-96000000	4	95500001	96000000	5.14766	3.87656	FALSE	FALSE
chr4:96000001-96500000	4	96000001	96500000	3.90869	3.30518	FALSE	FALSE
chr4:96500001-97000000	4	96500001	97000000	4.88156	0.789033	FALSE	FALSE
chr4:97000001-97500000	4	97000001	97500000	-2.81879	-0.845359	FALSE	FALSE
chr4:97500001-98000000	4	97500001	98000000	6.30977	6.20867	FALSE	FALSE
chr4:98000001-98500000	4	98000001	98500000	6.6424	5.92135	FALSE	FALSE
chr4:98500001-99000000	4	98500001	99000000	7.20089	5.69645	FALSE	FALSE
chr4:99000001-99500000	4	99000001	99500000	5.12201	5.00423	FALSE	FALSE
chr4:99500001-100000000	4	99500001	100000000	5.91612	5.51156	FALSE	FALSE
chr4:100000001-100500000	4	100000001	100500000	-2.95031	-0.186747	FALSE	FALSE
chr4:100500001-101000000	4	100500001	101000000	-3.31879	-0.994036	FALSE	FALSE
chr4:101000001-101500000	4	101000001	101500000	7.65771	8.30302	FALSE	FALSE
chr4:101500001-102000000	4	101500001	102000000	4.73329	3.66421	FALSE	FALSE
chr4:102000001-102500000	4	102000001	102500000	0.26617	-1.0808	FALSE	FALSE
chr4:102500001-103000000	4	102500001	103000000	7.96168	8.34961	FALSE	FALSE
chr4:103000001-103500000	4	103000001	103500000	7.17936	7.76183	FALSE	FALSE
chr4:103500001-104000000	4	103500001	104000000	0.758616	0.934069	FALSE	FALSE
chr4:104000001-104500000	4	104000001	104500000	-5.26328	-1.35191	FALSE	FALSE
chr4:104500001-105000000	4	104500001	105000000	-0.396048	-2.27696	FALSE	FALSE
chr4:105000001-105500000	4	105000001	105500000	6.33867	1.29338	FALSE	FALSE
chr4:105500001-106000000	4	105500001	106000000	1.51801	-1.2962	FALSE	FALSE
chr4:106000001-106500000	4	106000001	106500000	8.03719	7.65572	FALSE	FALSE
chr4:106500001-107000000	4	106500001	107000000	7.09895	7.49363	FALSE	FALSE
chr4:107000001-107500000	4	107000001	107500000	7.79061	8.29757	FALSE	FALSE
chr4:107500001-108000000	4	107500001	108000000	6.08141	4.77998	FALSE	FALSE
chr4:108000001-108500000	4	108000001	108500000	7.52663	7.85344	FALSE	FALSE
chr4:108500001-109000000	4	108500001	109000000	7.9778	8.13394	FALSE	FALSE
chr4:109000001-109500000	4	109000001	109500000	8.24656	9.10741	FALSE	FALSE
chr4:109500001-110000000	4	109500001	110000000	7.12458	7.5131	FALSE	FALSE
chr4:110000001-110500000	4	110000001	110500000	-4.11127	-1.31596	FALSE	FALSE
chr4:110500001-111000000	4	110500001	111000000	-2.31879	-2.33115	FALSE	FALSE
chr4:111000001-111500000	4	111000001	111500000	3.70518	3.02422	FALSE	FALSE
chr4:111500001-112000000	4	111500001	112000000	7.00237	4.45155	FALSE	FALSE
chr4:112000001-112500000	4	112000001	112500000	-2.81879	-0.754766	FALSE	FALSE
chr4:112500001-113000000	4	112500001	113000000	-1.53134	-1.07675	FALSE	FALSE
chr4:113000001-113500000	4	113000001	113500000	-3.31879	-1.45352	FALSE	FALSE
chr4:113500001-114000000	4	113500001	114000000	-2.52631	-0.357195	FALSE	FALSE
chr4:114000001-114500000	4	114000001	114500000	-1.81879	-0.739963	FALSE	FALSE
chr4:114500001-115000000	4	114500001	115000000	5.67711	5.57842	FALSE	FALSE
chr4:115000001-115500000	4	115000001	115500000	5.86978	5.35581	FALSE	FALSE
chr4:115500001-116000000	4	115500001	116000000	6.35767	7.31477	FALSE	FALSE
chr4:116000001-116500000	4	116000001	116500000	7.41617	7.87436	FALSE	FALSE
chr4:116500001-117000000	4	116500001	117000000	7.91057	8.28137	FALSE	FALSE
chr4:117000001-117500000	4	117000001	117500000	8.36729	7.1659	FALSE	FALSE
chr4:117500001-118000000	4	117500001	118000000	7.35452	7.71696	FALSE	FALSE
chr4:118000001-118500000	4	118000001	118500000	7.99634	8.52657	FALSE	FALSE
chr4:118500001-119000000	4	118500001	119000000	3.77199	3.68739	FALSE	FALSE
chr4:119000001-119500000	4	119000001	119500000	7.16222	7.04441	FALSE	FALSE
chr4:119500001-120000000	4	119500001	120000000	6.11965	6.24209	FALSE	FALSE
chr4:120000001-120500000	4	120000001	120500000	7.93007	6.50237	FALSE	FALSE
chr4:120500001-121000000	4	120500001	121000000	7.90041	8.32863	FALSE	FALSE
chr4:121000001-121500000	4	121000001	121500000	6.88895	7.89585	FALSE	FALSE
chr4:121500001-122000000	4	121500001	122000000	-4.11127	-1.48448	FALSE	FALSE
chr4:122000001-122500000	4	122000001	122500000	-5.26328	-3.7638	FALSE	FALSE
chr4:122500001-123000000	4	122500001	123000000	7.35133	7.91424	FALSE	FALSE
chr4:123000001-123500000	4	123000001	123500000	8.84549	8.63331	FALSE	FALSE
chr4:123500001-124000000	4	123500001	124000000	7.03716	7.27758	FALSE	FALSE
chr4:124000001-124500000	4	124000001	124500000	-4.68728	-0.940006	FALSE	FALSE
chr4:124500001-125000000	4	124500001	125000000	7.44641	7.36487	FALSE	FALSE
chr4:125000001-125500000	4	125000001	125500000	6.54813	6.66903	FALSE	FALSE
chr4:125500001-126000000	4	125500001	126000000	-0.1854	0.742641	FALSE	FALSE
chr4:126000001-126500000	4	126000001	126500000	8.33817	8.56425	FALSE	FALSE
chr4:126500001-127000000	4	126500001	127000000	7.99906	8.16382	FALSE	FALSE
chr4:127000001-127500000	4	127000001	127500000	8.59527	8.9871	FALSE	FALSE
chr4:127500001-128000000	4	127500001	128000000	-5.26328	0.0411584	FALSE	FALSE
chr4:128000001-128500000	4	128000001	128500000	-3.11127	-1.35191	FALSE	FALSE
chr4:128500001-129000000	4	128500001	129000000	7.17187	7.77436	FALSE	FALSE
chr4:129000001-129500000	4	129000001	129500000	7.76656	7.93091	FALSE	FALSE
chr4:129500001-130000000	4	129500001	130000000	8.56907	8.86607	FALSE	FALSE
chr4:130000001-130500000	4	130000001	130500000	6.06891	6.356	FALSE	FALSE
chr4:130500001-131000000	4	130500001	131000000	8.32511	9.28863	FALSE	FALSE
chr4:131000001-131500000	4	131000001	131500000	-2.52631	-1.03867	FALSE	FALSE
chr4:131500001-132000000	4	131500001	132000000	7.38695	7.8352	FALSE	FALSE
chr4:132000001-132500000	4	132000001	132500000	7.9939	8.45502	FALSE	FALSE
chr4:132500001-133000000	4	132500001	133000000	7.81174	8.00321	TRUE	FALSE
chr4:133000001-133500000	4	133000001	133500000	9.26148	9.81058	TRUE	FALSE
chr4:133500001-134000000	4	133500001	134000000	9.54665	9.95474	TRUE	FALSE
chr4:134000001-134500000	4	134000001	134500000	8.01774	9.83576	FALSE	FALSE
chr4:134500001-135000000	4	134500001	135000000	7.68659	8.50804	FALSE	TRUE
chr4:135000001-135500000	4	135000001	135500000	8.38364	8.40114	TRUE	TRUE
chr4:135500001-136000000	4	135500001	136000000	7.40134	7.75152	FALSE	FALSE
chr4:136000001-136500000	4	136000001	136500000	8.6312	9.03029	TRUE	FALSE
chr4:136500001-137000000	4	136500001	137000000	6.93611	7.16776	FALSE	FALSE
chr4:137000001-137500000	4	137000001	137500000	6.9294	7.61603	FALSE	FALSE
chr4:137500001-138000000	4	137500001	138000000	7.89954	8.27616	FALSE	FALSE
chr4:138000001-138500000	4	138000001	138500000	9.19737	9.73419	FALSE	FALSE
chr4:138500001-139000000	4	138500001	139000000	4.83548	5.05682	FALSE	FALSE
chr4:139000001-139500000	4	139000001	139500000	9.05967	9.67933	FALSE	FALSE
chr4:139500001-140000000	4	139500001	140000000	3.23918	3.96108	FALSE	FALSE
chr4:140000001-140500000	4	140000001	140500000	-3.89479	-1.14308	FALSE	FALSE
chr4:140500001-141000000	4	140500001	141000000	7.88207	8.41999	FALSE	FALSE
chr4:141000001-141500000	4	141000001	141500000	8.64172	9.25591	FALSE	FALSE
chr4:141500001-142000000	4	141500001	142000000	7.47834	7.92634	FALSE	FALSE
chr4:142000001-142500000	4	142000001	142500000	-0.0931873	1.0215	FALSE	FALSE
chr4:142500001-143000000	4	142500001	143000000	-4.11127	-2.17946	FALSE	FALSE
chr4:143000001-143500000	4	143000001	143500000	6.63507	7.77239	FALSE	FALSE
chr4:143500001-144000000	4	143500001	144000000	-2.31879	-0.701555	FALSE	FALSE
chr4:144000001-144500000	4	144000001	144500000	-0.477881	-0.432608	FALSE	FALSE
chr4:144500001-145000000	4	144500001	145000000	6.11887	5.34084	FALSE	FALSE
chr4:145000001-145500000	4	145000001	145500000	8.13894	8.2837	FALSE	FALSE
chr4:145500001-146000000	4	145500001	146000000	4.01534	3.94645	FALSE	FALSE
chr4:146000001-146500000	4	146000001	146500000	4.14	3.92267	FALSE	FALSE
chr4:146500001-147000000	4	146500001	147000000	1.34965	1.72661	FALSE	FALSE
chr4:147000001-147500000	4	147000001	147500000	3.83702	3.31617	FALSE	FALSE
chr4:147500001-148000000	4	147500001	148000000	7.11229	7.66548	FALSE	FALSE
chr4:148000001-148500000	4	148000001	148500000	7.30141	7.84616	FALSE	FALSE
chr4:148500001-149000000	4	148500001	149000000	8.13917	8.73895	FALSE	FALSE
chr4:149000001-149500000	4	149000001	149500000	8.02253	8.5232	FALSE	FALSE
chr4:149500001-150000000	4	149500001	150000000	9.12369	9.05097	FALSE	FALSE
chr4:150000001-150500000	4	150000001	150500000	8.96065	8.09792	TRUE	TRUE
chr4:150500001-151000000	4	150500001	151000000	9.20926	10.2027	TRUE	FALSE
chr4:151000001-151500000	4	151000001	151500000	4.2325	3.96813	FALSE	FALSE
chr4:151500001-152000000	4	151500001	152000000	6.86373	7.36431	FALSE	FALSE
chr4:152000001-152500000	4	152000001	152500000	7.4782	7.15449	FALSE	FALSE
chr4:152500001-153000000	4	152500001	153000000	3.50534	3.44048	FALSE	FALSE
chr4:153000001-153500000	4	153000001	153500000	-4.68728	-2.58625	FALSE	FALSE
chr4:153500001-154000000	4	153500001	154000000	4.73887	5.27857	FALSE	FALSE
chr4:154000001-154500000	4	154000001	154500000	6.00605	6.47864	FALSE	FALSE
chr4:154500001-155000000	4	154500001	155000000	6.7911	6.52351	FALSE	FALSE
chr4:155000001-155500000	4	155000001	155500000	5.93635	6.75252	FALSE	FALSE
chr4:155500001-156000000	4	155500001	156000000	8.92417	9.38065	FALSE	FALSE
chr4:156000001-156500000	4	156000001	156500000	7.13643	6.99494	FALSE	FALSE
chr4:156500001-156508116	4	156500001	156508116	-5.26328	-6.55293	FALSE	FALSE
chr5:1-500000	5	1	500000	-5.26328	-6.55293	FALSE	FALSE
chr5:500001-1000000	5	500001	1000000	-5.26328	-6.55293	FALSE	FALSE
chr5:1000001-1500000	5	1000001	1500000	-5.26328	-6.55293	FALSE	FALSE
chr5:1500001-2000000	5	1500001	2000000	-5.26328	-6.55293	FALSE	FALSE
chr5:2000001-2500000	5	2000001	2500000	-5.26328	-6.55293	FALSE	FALSE
chr5:2500001-3000000	5	2500001	3000000	-5.26328	-6.55293	FALSE	FALSE
chr5:3000001-3500000	5	3000001	3500000	8.59868	6.0901	FALSE	FALSE
chr5:3500001-4000000	5	3500001	4000000	8.94772	8.96043	FALSE	FALSE
chr5:4000001-4500000	5	4000001	4500000	6.66617	7.15405	FALSE	FALSE
chr5:4500001-5000000	5	4500001	5000000	0.603952	0.393899	FALSE	FALSE
chr5:5000001-5500000	5	5000001	5500000	1.46732	1.71418	FALSE	FALSE
chr5:5500001-6000000	5	5500001	6000000	3.94303	3.30303	FALSE	FALSE
chr5:6000001-6500000	5	6000001	6500000	-3.89479	-1.77223	FALSE	FALSE
chr5:6500001-7000000	5	6500001	7000000	-3.89479	-0.494838	FALSE	FALSE
chr5:7000001-7500000	5	7000001	7500000	-0.428113	-0.204768	FALSE	FALSE
chr5:7500001-8000000	5	7500001	8000000	5.02753	5.18321	FALSE	FALSE
chr5:8000001-8500000	5	8000001	8500000	6.22184	6.52432	FALSE	FALSE
chr5:8500001-9000000	5	8500001	9000000	5.95344	7.19779	FALSE	FALSE
chr5:9000001-9500000	5	9000001	9500000	7.2088	8.40545	FALSE	FALSE
chr5:9500001-10000000	5	9500001	10000000	-3.11127	-3.31596	FALSE	FALSE
chr5:10000001-10500000	5	10000001	10500000	-3.31879	-1.81596	FALSE	FALSE
chr5:10500001-11000000	5	10500001	11000000	-3.89479	-2.98829	FALSE	FALSE
chr5:11000001-11500000	5	11000001	11500000	-3.89479	-2.67946	FALSE	FALSE
chr5:11500001-12000000	5	11500001	12000000	-4.18728	-2.17532	FALSE	FALSE
chr5:12000001-12500000	5	12000001	12500000	-4.11127	-1.08625	FALSE	FALSE
chr5:12500001-13000000	5	12500001	13000000	-2.15783	-2.06471	FALSE	FALSE
chr5:13000001-13500000	5	13000001	13500000	-3.61127	-1.59726	FALSE	FALSE
chr5:13500001-14000000	5	13500001	14000000	-2.11127	-0.786518	FALSE	FALSE
chr5:14000001-14500000	5	14000001	14500000	-3.61127	-0.461135	FALSE	FALSE
chr5:14500001-15000000	5	14500001	15000000	-3.89479	-1.66712	FALSE	FALSE
chr5:15000001-15500000	5	15000001	15500000	-4.68728	-2.579	FALSE	FALSE
chr5:15500001-16000000	5	15500001	16000000	-4.68728	-1.376	FALSE	FALSE
chr5:16000001-16500000	5	16000001	16500000	5.74017	5.00768	FALSE	FALSE
chr5:16500001-17000000	5	16500001	17000000	1.80265	0.832303	FALSE	FALSE
chr5:17000001-17500000	5	17000001	17500000	-2.31879	-1.16104	FALSE	FALSE
chr5:17500001-18000000	5	17500001	18000000	3.11777	2.80609	FALSE	FALSE
chr5:18000001-18500000	5	18000001	18500000	0.0586509	1.00486	FALSE	FALSE
chr5:18500001-19000000	5	18500001	19000000	-4.68728	-1.47038	FALSE	FALSE
chr5:19000001-19500000	5	19000001	19500000	-3.31879	-1.36252	FALSE	FALSE
chr5:19500001-20000000	5	19500001	20000000	-4.68728	-1.84666	FALSE	FALSE
chr5:20000001-20500000	5	20000001	20500000	-0.114097	-0.22767	FALSE	FALSE
chr5:20500001-21000000	5	20500001	21000000	7.60601	7.83493	FALSE	FALSE
chr5:21000001-21500000	5	21000001	21500000	6.96012	6.29761	FALSE	FALSE
chr5:21500001-22000000	5	21500001	22000000	6.64977	7.96608	FALSE	FALSE
chr5:22000001-22500000	5	22000001	22500000	2.53078	6.87905	FALSE	FALSE
chr5:22500001-23000000	5	22500001	23000000	4.26148	4.69446	FALSE	FALSE
chr5:23000001-23500000	5	23000001	23500000	8.35244	8.75037	FALSE	FALSE
chr5:23500001-24000000	5	23500001	24000000	8.29821	8.12037	FALSE	FALSE
chr5:24000001-24500000	5	24000001	24500000	7.21499	7.44501	FALSE	FALSE
chr5:24500001-25000000	5	24500001	25000000	7.07484	7.53853	FALSE	FALSE
chr5:25000001-25500000	5	25000001	25500000	8.00516	9.62105	FALSE	FALSE
chr5:25500001-26000000	5	25500001	26000000	4.3399	3.53881	FALSE	FALSE
chr5:26000001-26500000	5	26000001	26500000	-3.68728	-1.43408	FALSE	FALSE
chr5:26500001-27000000	5	26500001	27000000	-5.26328	-1.46574	FALSE	FALSE
chr5:27000001-27500000	5	27000001	27500000	-1.36535	-1.0808	FALSE	FALSE
chr5:27500001-28000000	5	27500001	28000000	6.51585	6.63488	FALSE	FALSE
chr5:28000001-28500000	5	28000001	28500000	7.63492	8.44918	FALSE	FALSE
chr5:28500001-29000000	5	28500001	29000000	-3.52631	-1.01849	FALSE	FALSE
chr5:29000001-29500000	5	29000001	29500000	4.86273	4.91044	FALSE	FALSE
chr5:29500001-30000000	5	29500001	30000000	7.07962	7.74047	FALSE	FALSE
chr5:30000001-30500000	5	30000001	30500000	7.12021	6.96299	FALSE	FALSE
chr5:30500001-31000000	5	30500001	31000000	7.63188	8.04547	FALSE	FALSE
chr5:31000001-31500000	5	31000001	31500000	8.47097	8.72235	FALSE	FALSE
chr5:31500001-32000000	5	31500001	32000000	7.4384	7.9939	FALSE	FALSE
chr5:32000001-32500000	5	32000001	32500000	7.24161	7.34507	FALSE	FALSE
chr5:32500001-33000000	5	32500001	33000000	8.0271	8.60856	FALSE	FALSE
chr5:33000001-33500000	5	33000001	33500000	7.18522	7.71466	FALSE	FALSE
chr5:33500001-34000000	5	33500001	34000000	8.64922	8.65656	FALSE	FALSE
chr5:34000001-34500000	5	34000001	34500000	8.29296	9.08406	FALSE	FALSE
chr5:34500001-35000000	5	34500001	35000000	8.18501	8.32159	FALSE	FALSE
chr5:35000001-35500000	5	35000001	35500000	8.22157	8.84394	FALSE	FALSE
chr5:35500001-36000000	5	35500001	36000000	6.57959	7.45244	FALSE	FALSE
chr5:36000001-36500000	5	36000001	36500000	9.04575	10.8116	FALSE	FALSE
chr5:36500001-37000000	5	36500001	37000000	6.55364	7.19278	FALSE	FALSE
chr5:37000001-37500000	5	37000001	37500000	7.51974	8.70059	FALSE	FALSE
chr5:37500001-38000000	5	37500001	38000000	-3.52631	-1.63135	FALSE	FALSE
chr5:38000001-38500000	5	38000001	38500000	6.67815	6.99389	FALSE	FALSE
chr5:38500001-39000000	5	38500001	39000000	5.89584	6.66403	FALSE	FALSE
chr5:39000001-39500000	5	39000001	39500000	-3.89479	-0.346665	FALSE	FALSE
chr5:39500001-40000000	5	39500001	40000000	-1.36535	0.342239	FALSE	FALSE
chr5:40000001-40500000	5	40000001	40500000	-1.65783	-1.23996	FALSE	FALSE
chr5:40500001-41000000	5	40500001	41000000	-4.18728	-1.94748	FALSE	FALSE
chr5:41000001-41500000	5	41000001	41500000	0.261143	-0.508609	FALSE	FALSE
chr5:41500001-42000000	5	41500001	42000000	7.15811	7.44393	FALSE	FALSE
chr5:42000001-42500000	5	42000001	42500000	-4.18728	-0.862519	FALSE	FALSE
chr5:42500001-43000000	5	42500001	43000000	-2.2076	-2.60097	FALSE	FALSE
chr5:43000001-43500000	5	43000001	43500000	1.37144	4.86907	FALSE	FALSE
chr5:43500001-44000000	5	43500001	44000000	6.97418	9.58722	FALSE	FALSE
chr5:44000001-44500000	5	44000001	44500000	8.13695	8.88804	FALSE	FALSE
chr5:44500001-45000000	5	44500001	45000000	-3.61127	-2.01683	FALSE	FALSE
chr5:45000001-45500000	5	45000001	45500000	3.20373	2.78031	FALSE	FALSE
chr5:45500001-46000000	5	45500001	46000000	7.39605	8.05856	FALSE	FALSE
chr5:46000001-46500000	5	46000001	46500000	-1.81879	-2.192	FALSE	FALSE
chr5:46500001-47000000	5	46500001	47000000	-4.11127	-1.02683	FALSE	FALSE
chr5:47000001-47500000	5	47000001	47500000	-3.89479	-1.37058	FALSE	FALSE
chr5:47500001-48000000	5	47500001	48000000	-2.52631	-0.826689	FALSE	FALSE
chr5:48000001-48500000	5	48000001	48500000	4.5935	5.27356	FALSE	FALSE
chr5:48500001-49000000	5	48500001	49000000	-3.11127	-1.10283	FALSE	FALSE
chr5:49000001-49500000	5	49000001	49500000	-3.89479	-2.3572	FALSE	FALSE
chr5:49500001-50000000	5	49500001	50000000	1.10186	0.164037	FALSE	FALSE
chr5:50000001-50500000	5	50000001	50500000	1.47087	0.0953653	FALSE	FALSE
chr5:50500001-51000000	5	50500001	51000000	-4.18728	-2.42383	FALSE	FALSE
chr5:51000001-51500000	5	51000001	51500000	3.89831	2.2639	FALSE	FALSE
chr5:51500001-52000000	5	51500001	52000000	3.80722	3.45457	FALSE	FALSE
chr5:52000001-52500000	5	52000001	52500000	7.10158	7.26972	FALSE	FALSE
chr5:52500001-53000000	5	52500001	53000000	6.38025	6.92816	FALSE	FALSE
chr5:53000001-53500000	5	53000001	53500000	4.3564	4.96077	FALSE	FALSE
chr5:53500001-54000000	5	53500001	54000000	6.16758	6.0779	FALSE	FALSE
chr5:54000001-54500000	5	54000001	54500000	5.53637	5.51034	FALSE	FALSE
chr5:54500001-55000000	5	54500001	55000000	-3.11127	-1.14901	FALSE	FALSE
chr5:55000001-55500000	5	55000001	55500000	-2.81879	-1.59726	FALSE	FALSE
chr5:55500001-56000000	5	55500001	56000000	-2.95031	-1.17532	FALSE	FALSE
chr5:56000001-56500000	5	56000001	56500000	-3.11127	-2.82099	FALSE	FALSE
chr5:56500001-57000000	5	56500001	57000000	-4.18728	-1.56471	FALSE	FALSE
chr5:57000001-57500000	5	57000001	57500000	-3.11127	-3.68445	FALSE	FALSE
chr5:57500001-58000000	5	57500001	58000000	-2.15783	0.0877131	FALSE	FALSE
chr5:58000001-58500000	5	58000001	58500000	-3.68728	-1.63915	FALSE	FALSE
chr5:58500001-59000000	5	58500001	59000000	-3.31879	-2.78077	FALSE	FALSE
chr5:59000001-59500000	5	59000001	59500000	-4.11127	-1.50372	FALSE	FALSE
chr5:59500001-60000000	5	59500001	60000000	-3.31879	-2.56471	FALSE	FALSE
chr5:60000001-60500000	5	60000001	60500000	-1.54663	-0.320991	FALSE	FALSE
chr5:60500001-61000000	5	60500001	61000000	-3.52631	-1.64308	FALSE	FALSE
chr5:61000001-61500000	5	61000001	61500000	-4.18728	-2.14703	FALSE	FALSE
chr5:61500001-62000000	5	61500001	62000000	-1.95031	-1.71341	FALSE	FALSE
chr5:62000001-62500000	5	62000001	62500000	-4.11127	-2.05418	FALSE	FALSE
chr5:62500001-63000000	5	62500001	63000000	5.26159	7.13801	FALSE	FALSE
chr5:63000001-63500000	5	63000001	63500000	-2.81879	-1.655	FALSE	FALSE
chr5:63500001-64000000	5	63500001	64000000	5.72611	7.02443	FALSE	FALSE
chr5:64000001-64500000	5	64000001	64500000	7.89306	8.25852	FALSE	FALSE
chr5:64500001-65000000	5	64500001	65000000	5.46354	6.48559	FALSE	FALSE
chr5:65000001-65500000	5	65000001	65500000	7.97746	8.39629	FALSE	FALSE
chr5:65500001-66000000	5	65500001	66000000	9.27376	10.4836	FALSE	FALSE
chr5:66000001-66500000	5	66000001	66500000	6.34525	5.79673	FALSE	FALSE
chr5:66500001-67000000	5	66500001	67000000	4.96148	5.88938	FALSE	FALSE
chr5:67000001-67500000	5	67000001	67500000	6.12866	6.78902	FALSE	FALSE
chr5:67500001-68000000	5	67500001	68000000	7.65038	9.2727	FALSE	FALSE
chr5:68000001-68500000	5	68000001	68500000	-1.54663	-1.41229	FALSE	FALSE
chr5:68500001-69000000	5	68500001	69000000	-3.31879	-0.593572	FALSE	FALSE
chr5:69000001-69500000	5	69000001	69500000	-2.81879	-2.64072	FALSE	FALSE
chr5:69500001-70000000	5	69500001	70000000	4.26984	4.27721	FALSE	FALSE
chr5:70000001-70500000	5	70000001	70500000	-3.60231	-1.71124	FALSE	FALSE
chr5:70500001-71000000	5	70500001	71000000	-1.31879	-0.533572	FALSE	FALSE
chr5:71000001-71500000	5	71000001	71500000	-3.89479	-1.16104	FALSE	FALSE
chr5:71500001-72000000	5	71500001	72000000	-5.26328	-2.92383	FALSE	FALSE
chr5:72000001-72500000	5	72000001	72500000	5.75419	6.47136	FALSE	FALSE
chr5:72500001-73000000	5	72500001	73000000	7.1089	8.12495	FALSE	FALSE
chr5:73000001-73500000	5	73000001	73500000	9.16294	9.80573	FALSE	FALSE
chr5:73500001-74000000	5	73500001	74000000	3.80624	4.16195	FALSE	FALSE
chr5:74000001-74500000	5	74000001	74500000	6.14133	6.25267	FALSE	FALSE
chr5:74500001-75000000	5	74500001	75000000	6.66914	7.11446	FALSE	FALSE
chr5:75000001-75500000	5	75000001	75500000	5.18929	6.29327	FALSE	FALSE
chr5:75500001-76000000	5	75500001	76000000	5.7683	0.655944	FALSE	FALSE
chr5:76000001-76500000	5	76000001	76500000	5.93187	5.91303	FALSE	FALSE
chr5:76500001-77000000	5	76500001	77000000	7.63629	7.52299	FALSE	FALSE
chr5:77000001-77500000	5	77000001	77500000	6.7355	6.7003	FALSE	FALSE
chr5:77500001-78000000	5	77500001	78000000	-3.52631	-1.34928	FALSE	FALSE
chr5:78000001-78500000	5	78000001	78500000	-3.89479	-1.64308	FALSE	FALSE
chr5:78500001-79000000	5	78500001	79000000	-3.68728	-1.64703	FALSE	FALSE
chr5:79000001-79500000	5	79000001	79500000	-4.68728	-1.02015	FALSE	FALSE
chr5:79500001-80000000	5	79500001	80000000	-3.61127	-2.079	FALSE	FALSE
chr5:80000001-80500000	5	80000001	80500000	-3.52631	-1.20477	FALSE	FALSE
chr5:80500001-81000000	5	80500001	81000000	-3.11127	-2.97194	FALSE	FALSE
chr5:81000001-81500000	5	81000001	81500000	-4.18728	-2.42383	FALSE	FALSE
chr5:81500001-82000000	5	81500001	82000000	-0.228838	0.960477	FALSE	FALSE
chr5:82000001-82500000	5	82000001	82500000	-0.865348	-1.09726	FALSE	FALSE
chr5:82500001-83000000	5	82500001	83000000	-4.11127	-2.03697	FALSE	FALSE
chr5:83000001-83500000	5	83000001	83500000	-2.95031	-1.71777	FALSE	FALSE
chr5:83500001-84000000	5	83500001	84000000	-4.11127	-2.24449	FALSE	FALSE
chr5:84000001-84500000	5	84000001	84500000	-1.81879	-1.48448	FALSE	FALSE
chr5:84500001-85000000	5	84500001	85000000	-3.52631	-0.974272	FALSE	FALSE
chr5:85000001-85500000	5	85000001	85500000	-3.31879	-2.66306	FALSE	FALSE
chr5:85500001-86000000	5	85500001	86000000	-1.41512	0.128745	FALSE	FALSE
chr5:86000001-86500000	5	86000001	86500000	6.9819	7.26594	FALSE	FALSE
chr5:86500001-87000000	5	86500001	87000000	6.33559	6.94862	FALSE	FALSE
chr5:87000001-87500000	5	87000001	87500000	-3.11127	-2.55071	FALSE	FALSE
chr5:87500001-88000000	5	87500001	88000000	-4.18728	-2.00372	FALSE	FALSE
chr5:88000001-88500000	5	88000001	88500000	-3.89479	-1.62076	FALSE	FALSE
chr5:88500001-89000000	5	88500001	89000000	7.98736	8.14581	FALSE	FALSE
chr5:89000001-89500000	5	89000001	89500000	0.173654	-1.31596	FALSE	FALSE
chr5:89500001-90000000	5	89500001	90000000	0.75013	-0.362519	FALSE	FALSE
chr5:90000001-90500000	5	90000001	90500000	8.08026	8.25053	FALSE	FALSE
chr5:90500001-91000000	5	90500001	91000000	2.90278	2.99999	FALSE	FALSE
chr5:91000001-91500000	5	91000001	91500000	1.15806	0.612508	FALSE	FALSE
chr5:91500001-92000000	5	91500001	92000000	4.62413	5.72381	FALSE	FALSE
chr5:92000001-92500000	5	92000001	92500000	7.37677	8.17243	FALSE	FALSE
chr5:92500001-93000000	5	92500001	93000000	2.96227	4.09341	FALSE	FALSE
chr5:93000001-93500000	5	93000001	93500000	6.9339	7.76703	FALSE	FALSE
chr5:93500001-94000000	5	93500001	94000000	-4.18728	-2.60845	FALSE	FALSE
chr5:94000001-94500000	5	94000001	94500000	-5.26328	-3.81596	FALSE	FALSE
chr5:94500001-95000000	5	94500001	95000000	-4.68728	-2.84666	FALSE	FALSE
chr5:95000001-95500000	5	95000001	95500000	-3.68728	-2.53697	FALSE	FALSE
chr5:95500001-96000000	5	95500001	96000000	-1.7076	-1.29377	FALSE	FALSE
chr5:96000001-96500000	5	96000001	96500000	7.75159	7.99624	FALSE	FALSE
chr5:96500001-97000000	5	96500001	97000000	2.89132	2.41682	FALSE	FALSE
chr5:97000001-97500000	5	97000001	97500000	5.92824	5.97506	FALSE	FALSE
chr5:97500001-98000000	5	97500001	98000000	4.98408	4.44444	FALSE	FALSE
chr5:98000001-98500000	5	98000001	98500000	3.55044	3.1768	FALSE	FALSE
chr5:98500001-99000000	5	98500001	99000000	-0.477881	-0.951249	FALSE	FALSE
chr5:99000001-99500000	5	99000001	99500000	1.66097	1.64588	FALSE	FALSE
chr5:99500001-100000000	5	99500001	100000000	6.88379	7.03446	FALSE	FALSE
chr5:100000001-100500000	5	100000001	100500000	7.71417	7.7235	FALSE	FALSE
chr5:100500001-101000000	5	100500001	101000000	7.62759	7.87051	FALSE	FALSE
chr5:101000001-101500000	5	101000001	101500000	2.09073	2.07229	FALSE	FALSE
chr5:101500001-102000000	5	101500001	102000000	5.33323	6.47357	FALSE	FALSE
chr5:102000001-102500000	5	102000001	102500000	1.94941	4.87401	FALSE	FALSE
chr5:102500001-103000000	5	102500001	103000000	4.62464	8.98847	FALSE	FALSE
chr5:103000001-103500000	5	103000001	103500000	-4.11127	-0.947482	FALSE	FALSE
chr5:103500001-104000000	5	103500001	104000000	9.38111	11.0257	FALSE	FALSE
chr5:104000001-104500000	5	104000001	104500000	5.39151	5.85798	FALSE	FALSE
chr5:104500001-105000000	5	104500001	105000000	6.29527	7.39624	FALSE	FALSE
chr5:105000001-105500000	5	105000001	105500000	6.69056	7.26897	FALSE	FALSE
chr5:105500001-106000000	5	105500001	106000000	8.44233	9.19334	FALSE	FALSE
chr5:106000001-106500000	5	106000001	106500000	-3.89479	-2.22215	FALSE	FALSE
chr5:106500001-107000000	5	106500001	107000000	7.28894	7.70525	FALSE	FALSE
chr5:107000001-107500000	5	107000001	107500000	5.46075	5.77024	FALSE	FALSE
chr5:107500001-108000000	5	107500001	108000000	7.26651	7.91129	FALSE	FALSE
chr5:108000001-108500000	5	108000001	108500000	7.94522	7.93486	FALSE	FALSE
chr5:108500001-109000000	5	108500001	109000000	7.48478	8.02541	FALSE	FALSE
chr5:109000001-109500000	5	109000001	109500000	-3.61127	-0.934082	FALSE	FALSE
chr5:109500001-110000000	5	109500001	110000000	6.04979	6.54725	FALSE	FALSE
chr5:110000001-110500000	5	110000001	110500000	8.353	8.84011	FALSE	FALSE
chr5:110500001-111000000	5	110500001	111000000	9.16718	8.91913	FALSE	FALSE
chr5:111000001-111500000	5	111000001	111500000	6.46756	6.619	FALSE	FALSE
chr5:111500001-112000000	5	111500001	112000000	1.85285	-0.308489	FALSE	FALSE
chr5:112000001-112500000	5	112000001	112500000	5.9745	5.71606	FALSE	FALSE
chr5:112500001-113000000	5	112500001	113000000	2.49997	3.96713	FALSE	FALSE
chr5:113000001-113500000	5	113000001	113500000	8.51068	6.46949	FALSE	FALSE
chr5:113500001-114000000	5	113500001	114000000	8.20782	8.33627	FALSE	FALSE
chr5:114000001-114500000	5	114000001	114500000	7.20694	7.37627	FALSE	FALSE
chr5:114500001-115000000	5	114500001	115000000	8.74955	9.10053	FALSE	FALSE
chr5:115000001-115500000	5	115000001	115500000	8.89824	8.8546	FALSE	FALSE
chr5:115500001-116000000	5	115500001	116000000	9.06715	8.61745	FALSE	FALSE
chr5:116000001-116500000	5	116000001	116500000	5.48072	5.31556	FALSE	FALSE
chr5:116500001-117000000	5	116500001	117000000	-2.52631	-0.0700378	FALSE	FALSE
chr5:117000001-117500000	5	117000001	117500000	7.80898	8.42751	FALSE	FALSE
chr5:117500001-118000000	5	117500001	118000000	4.46985	4.27312	FALSE	FALSE
chr5:118000001-118500000	5	118000001	118500000	4.31342	6.29351	FALSE	FALSE
chr5:118500001-119000000	5	118500001	119000000	9.75668	9.07743	FALSE	FALSE
chr5:119000001-119500000	5	119000001	119500000	-0.357377	-0.0713749	FALSE	FALSE
chr5:119500001-120000000	5	119500001	120000000	-1.45031	-0.643077	FALSE	FALSE
chr5:120000001-120500000	5	120000001	120500000	5.36888	6.31693	FALSE	FALSE
chr5:120500001-121000000	5	120500001	121000000	7.66276	8.31498	FALSE	FALSE
chr5:121000001-121500000	5	121000001	121500000	8.43035	8.99364	FALSE	FALSE
chr5:121500001-122000000	5	121500001	122000000	8.0619	8.56506	FALSE	FALSE
chr5:122000001-122500000	5	122000001	122500000	8.35525	9.11678	FALSE	FALSE
chr5:122500001-123000000	5	122500001	123000000	8.03332	8.05959	FALSE	FALSE
chr5:123000001-123500000	5	123000001	123500000	10.0913	11.065	FALSE	FALSE
chr5:123500001-124000000	5	123500001	124000000	8.5611	8.7506	FALSE	FALSE
chr5:124000001-124500000	5	124000001	124500000	8.64218	8.7097	FALSE	FALSE
chr5:124500001-125000000	5	124500001	125000000	7.02486	6.97856	FALSE	FALSE
chr5:125000001-125500000	5	125000001	125500000	8.67968	8.36957	FALSE	FALSE
chr5:125500001-126000000	5	125500001	126000000	3.15331	3.65326	FALSE	FALSE
chr5:126000001-126500000	5	126000001	126500000	-3.52631	-0.748466	FALSE	FALSE
chr5:126500001-127000000	5	126500001	127000000	-3.68728	-1.079	FALSE	FALSE
chr5:127000001-127500000	5	127000001	127500000	-1.45031	-0.0234831	FALSE	FALSE
chr5:127500001-128000000	5	127500001	128000000	4.7073	6.2017	FALSE	FALSE
chr5:128000001-128500000	5	128000001	128500000	-3.89479	-2.02348	FALSE	FALSE
chr5:128500001-129000000	5	128500001	129000000	3.03419	2.9345	FALSE	FALSE
chr5:129000001-129500000	5	129000001	129500000	5.05838	4.24023	FALSE	FALSE
chr5:129500001-130000000	5	129500001	130000000	7.98409	8.29105	FALSE	FALSE
chr5:130000001-130500000	5	130000001	130500000	7.15384	7.70859	FALSE	FALSE
chr5:130500001-131000000	5	130500001	131000000	-4.18728	-2.79815	FALSE	FALSE
chr5:131000001-131500000	5	131000001	131500000	3.3406	1.22211	FALSE	FALSE
chr5:131500001-132000000	5	131500001	132000000	7.55726	2.48335	FALSE	FALSE
chr5:132000001-132500000	5	132000001	132500000	6.7502	1.95673	FALSE	FALSE
chr5:132500001-133000000	5	132500001	133000000	-1.31879	0.282234	FALSE	FALSE
chr5:133000001-133500000	5	133000001	133500000	-1.54663	-1.34928	FALSE	FALSE
chr5:133500001-134000000	5	133500001	134000000	-3.81879	-1.17946	FALSE	FALSE
chr5:134000001-134500000	5	134000001	134500000	7.69628	7.63332	FALSE	FALSE
chr5:134500001-135000000	5	134500001	135000000	7.18558	7.24775	FALSE	FALSE
chr5:135000001-135500000	5	135000001	135500000	8.66372	8.46798	FALSE	FALSE
chr5:135500001-136000000	5	135500001	136000000	7.1903	7.15154	FALSE	FALSE
chr5:136000001-136500000	5	136000001	136500000	9.92159	10.4235	TRUE	TRUE
chr5:136500001-137000000	5	136500001	137000000	8.15289	8.78976	TRUE	TRUE
chr5:137000001-137500000	5	137000001	137500000	8.31162	8.0597	FALSE	FALSE
chr5:137500001-138000000	5	137500001	138000000	8.92272	9.05915	FALSE	FALSE
chr5:138000001-138500000	5	138000001	138500000	8.12137	8.2055	FALSE	FALSE
chr5:138500001-139000000	5	138500001	139000000	5.10845	5.37317	FALSE	FALSE
chr5:139000001-139500000	5	139000001	139500000	7.47293	7.70818	FALSE	FALSE
chr5:139500001-140000000	5	139500001	140000000	7.83306	7.50523	FALSE	FALSE
chr5:140000001-140500000	5	140000001	140500000	8.54185	9.1015	FALSE	FALSE
chr5:140500001-141000000	5	140500001	141000000	8.60405	8.79984	FALSE	FALSE
chr5:141000001-141500000	5	141000001	141500000	5.10724	5.339	FALSE	FALSE
chr5:141500001-142000000	5	141500001	142000000	3.75345	3.84218	FALSE	FALSE
chr5:142000001-142500000	5	142000001	142500000	6.52777	7.06274	FALSE	FALSE
chr5:142500001-143000000	5	142500001	143000000	9.93116	10.0286	FALSE	FALSE
chr5:143000001-143500000	5	143000001	143500000	7.63475	8.48377	FALSE	FALSE
chr5:143500001-144000000	5	143500001	144000000	7.55316	7.97879	FALSE	FALSE
chr5:144000001-144500000	5	144000001	144500000	7.52715	7.74992	FALSE	FALSE
chr5:144500001-145000000	5	144500001	145000000	8.51349	8.78749	FALSE	FALSE
chr5:145000001-145500000	5	145000001	145500000	7.70597	8.06717	FALSE	FALSE
chr5:145500001-146000000	5	145500001	146000000	-2.31879	-0.679455	FALSE	FALSE
chr5:146000001-146500000	5	146000001	146500000	11.9981	10.6721	FALSE	FALSE
chr5:146500001-147000000	5	146500001	147000000	6.90812	7.42363	FALSE	FALSE
chr5:147000001-147500000	5	147000001	147500000	8.1537	8.39212	FALSE	FALSE
chr5:147500001-148000000	5	147500001	148000000	7.83336	7.99777	FALSE	FALSE
chr5:148000001-148500000	5	148000001	148500000	5.71423	4.54515	FALSE	FALSE
chr5:148500001-149000000	5	148500001	149000000	7.98802	8.55718	TRUE	TRUE
chr5:149000001-149500000	5	149000001	149500000	7.33208	7.36158	TRUE	TRUE
chr5:149500001-150000000	5	149500001	150000000	5.55347	4.95403	FALSE	FALSE
chr5:150000001-150500000	5	150000001	150500000	6.71268	7.67404	FALSE	FALSE
chr5:150500001-151000000	5	150500001	151000000	8.5782	8.66537	TRUE	FALSE
chr5:151000001-151500000	5	151000001	151500000	1.6102	3.24714	FALSE	FALSE
chr5:151500001-151834684	5	151500001	151834684	3.45613	3.65365	FALSE	FALSE
chr6:1-500000	6	1	500000	-5.26328	-6.55293	FALSE	FALSE
chr6:500001-1000000	6	500001	1000000	-5.26328	-6.55293	FALSE	FALSE
chr6:1000001-1500000	6	1000001	1500000	-5.26328	-6.55293	FALSE	FALSE
chr6:1500001-2000000	6	1500001	2000000	-5.26328	-6.55293	FALSE	FALSE
chr6:2000001-2500000	6	2000001	2500000	-5.26328	-6.55293	FALSE	FALSE
chr6:2500001-3000000	6	2500001	3000000	-5.26328	-6.55293	FALSE	FALSE
chr6:3000001-3500000	6	3000001	3500000	12.1475	10.8102	FALSE	FALSE
chr6:3500001-4000000	6	3500001	4000000	5.10701	5.61755	FALSE	FALSE
chr6:4000001-4500000	6	4000001	4500000	2.43244	2.55506	FALSE	FALSE
chr6:4500001-5000000	6	4500001	5000000	5.96408	5.86033	FALSE	FALSE
chr6:5000001-5500000	6	5000001	5500000	6.2241	7.49668	FALSE	FALSE
chr6:5500001-6000000	6	5500001	6000000	-3.89479	-0.826053	FALSE	FALSE
chr6:6000001-6500000	6	6000001	6500000	4.54695	2.91395	FALSE	FALSE
chr6:6500001-7000000	6	6500001	7000000	5.1054	5.41888	FALSE	FALSE
chr6:7000001-7500000	6	7000001	7500000	2.40552	2.77729	FALSE	FALSE
chr6:7500001-8000000	6	7500001	8000000	7.29473	9.23661	FALSE	FALSE
chr6:8000001-8500000	6	8000001	8500000	6.66554	8.4175	FALSE	FALSE
chr6:8500001-9000000	6	8500001	9000000	4.85684	9.83976	FALSE	FALSE
chr6:9000001-9500000	6	9000001	9500000	-3.61127	-1.39531	FALSE	FALSE
chr6:9500001-10000000	6	9500001	10000000	-4.68728	-1.73435	FALSE	FALSE
chr6:10000001-10500000	6	10000001	10500000	-3.89479	-1.33115	FALSE	FALSE
chr6:10500001-11000000	6	10500001	11000000	-1.81879	-0.827961	FALSE	FALSE
chr6:11000001-11500000	6	11000001	11500000	-1.95031	-1.77696	FALSE	FALSE
chr6:11500001-12000000	6	11500001	12000000	6.29753	7.2831	FALSE	FALSE
chr6:12000001-12500000	6	12000001	12500000	6.0797	7.30866	FALSE	FALSE
chr6:12500001-13000000	6	12500001	13000000	-2.45031	-0.869229	FALSE	FALSE
chr6:13000001-13500000	6	13000001	13500000	5.26562	6.24638	FALSE	FALSE
chr6:13500001-14000000	6	13500001	14000000	5.80226	6.42808	FALSE	FALSE
chr6:14000001-14500000	6	14000001	14500000	-1.81879	-0.625073	FALSE	FALSE
chr6:14500001-15000000	6	14500001	15000000	-4.18728	-1.00616	FALSE	FALSE
chr6:15000001-15500000	6	15000001	15500000	-3.31879	-2.94748	FALSE	FALSE
chr6:15500001-16000000	6	15500001	16000000	5.18186	5.62058	FALSE	FALSE
chr6:16000001-16500000	6	16000001	16500000	-2.45031	-1.03867	FALSE	FALSE
chr6:16500001-17000000	6	16500001	17000000	-1.41512	0.576353	FALSE	FALSE
chr6:17000001-17500000	6	17000001	17500000	5.33632	6.09633	FALSE	FALSE
chr6:17500001-18000000	6	17500001	18000000	7.1567	7.40411	FALSE	FALSE
chr6:18000001-18500000	6	18000001	18500000	0.071887	-1.74904	FALSE	FALSE
chr6:18500001-19000000	6	18500001	19000000	4.33055	4.76821	FALSE	FALSE
chr6:19000001-19500000	6	19000001	19500000	-2.52631	-0.874643	FALSE	FALSE
chr6:19500001-20000000	6	19500001	20000000	-2.95031	-2.56471	FALSE	FALSE
chr6:20000001-20500000	6	20000001	20500000	-4.11127	-1.00129	FALSE	FALSE
chr6:20500001-21000000	6	20500001	21000000	-4.68728	-1.41803	FALSE	FALSE
chr6:21000001-21500000	6	21000001	21500000	-4.68728	-1.692	FALSE	FALSE
chr6:21500001-22000000	6	21500001	22000000	4.32854	5.10008	FALSE	FALSE
chr6:22000001-22500000	6	22000001	22500000	4.40942	6.10819	FALSE	FALSE
chr6:22500001-23000000	6	22500001	23000000	-1.81879	-0.984482	FALSE	FALSE
chr6:23000001-23500000	6	23000001	23500000	-1.91512	-1.27223	FALSE	FALSE
chr6:23500001-24000000	6	23500001	24000000	-0.915115	-0.482113	FALSE	FALSE
chr6:24000001-24500000	6	24000001	24500000	-2.52631	-1.91229	FALSE	FALSE
chr6:24500001-25000000	6	24500001	25000000	5.7041	6.10631	FALSE	FALSE
chr6:25000001-25500000	6	25000001	25500000	-4.18728	-1.55768	FALSE	FALSE
chr6:25500001-26000000	6	25500001	26000000	5.55012	5.69095	FALSE	FALSE
chr6:26000001-26500000	6	26000001	26500000	-2.23383	-1.87873	FALSE	FALSE
chr6:26500001-27000000	6	26500001	27000000	-0.365348	1.32229	FALSE	FALSE
chr6:27000001-27500000	6	27000001	27500000	-2.11127	-2.72215	FALSE	FALSE
chr6:27500001-28000000	6	27500001	28000000	-1.77506	-1.05071	FALSE	FALSE
chr6:28000001-28500000	6	28000001	28500000	6.50933	6.89257	FALSE	FALSE
chr6:28500001-29000000	6	28500001	29000000	8.26983	8.00653	FALSE	FALSE
chr6:29000001-29500000	6	29000001	29500000	8.04851	6.77887	FALSE	FALSE
chr6:29500001-30000000	6	29500001	30000000	7.03554	7.27088	FALSE	FALSE
chr6:30000001-30500000	6	30000001	30500000	8.45797	9.60984	FALSE	FALSE
chr6:30500001-31000000	6	30500001	31000000	6.41609	6.72409	FALSE	FALSE
chr6:31000001-31500000	6	31000001	31500000	7.33689	7.9506	FALSE	FALSE
chr6:31500001-32000000	6	31500001	32000000	4.07917	5.21094	FALSE	FALSE
chr6:32000001-32500000	6	32000001	32500000	-2.81879	0.864764	FALSE	FALSE
chr6:32500001-33000000	6	32500001	33000000	7.16949	7.25908	FALSE	FALSE
chr6:33000001-33500000	6	33000001	33500000	7.29604	8.04038	FALSE	FALSE
chr6:33500001-34000000	6	33500001	34000000	7.72274	8.52902	FALSE	FALSE
chr6:34000001-34500000	6	34000001	34500000	6.0178	6.01463	FALSE	FALSE
chr6:34500001-35000000	6	34500001	35000000	6.1039	6.45325	FALSE	FALSE
chr6:35000001-35500000	6	35000001	35500000	7.90439	8.39116	FALSE	FALSE
chr6:35500001-36000000	6	35500001	36000000	5.37659	6.69311	FALSE	FALSE
chr6:36000001-36500000	6	36000001	36500000	-3.89479	-0.776963	FALSE	FALSE
chr6:36500001-37000000	6	36500001	37000000	-2.81879	-0.958079	FALSE	FALSE
chr6:37000001-37500000	6	37000001	37500000	5.38659	5.93174	FALSE	FALSE
chr6:37500001-38000000	6	37500001	38000000	6.45848	6.51995	FALSE	FALSE
chr6:38000001-38500000	6	38000001	38500000	8.02309	8.19404	FALSE	FALSE
chr6:38500001-39000000	6	38500001	39000000	8.50458	8.89559	FALSE	FALSE
chr6:39000001-39500000	6	39000001	39500000	6.28327	7.73369	FALSE	FALSE
chr6:39500001-40000000	6	39500001	40000000	6.40419	6.83772	FALSE	FALSE
chr6:40000001-40500000	6	40000001	40500000	6.17922	6.27221	FALSE	FALSE
chr6:40500001-41000000	6	40500001	41000000	-1.41512	0.552706	FALSE	FALSE
chr6:41000001-41500000	6	41000001	41500000	0.309901	-0.0594296	FALSE	FALSE
chr6:41500001-42000000	6	41500001	42000000	2.65918	1.18233	FALSE	FALSE
chr6:42000001-42500000	6	42000001	42500000	6.18718	5.79648	FALSE	FALSE
chr6:42500001-43000000	6	42500001	43000000	-2.31879	-0.389743	FALSE	FALSE
chr6:43000001-43500000	6	43000001	43500000	6.53477	4.97258	FALSE	FALSE
chr6:43500001-44000000	6	43500001	44000000	4.80218	4.37256	FALSE	FALSE
chr6:44000001-44500000	6	44000001	44500000	-3.11127	-1.94748	FALSE	FALSE
chr6:44500001-45000000	6	44500001	45000000	6.1095	4.58594	FALSE	FALSE
chr6:45000001-45500000	6	45000001	45500000	-4.68728	-2.3572	FALSE	FALSE
chr6:45500001-46000000	6	45500001	46000000	-4.68728	-2.03697	FALSE	FALSE
chr6:46000001-46500000	6	46000001	46500000	-4.68728	-1.079	FALSE	FALSE
chr6:46500001-47000000	6	46500001	47000000	-1.22059	-1.47194	FALSE	FALSE
chr6:47000001-47500000	6	47000001	47500000	5.51167	5.69663	FALSE	FALSE
chr6:47500001-48000000	6	47500001	48000000	9.4202	9.57218	FALSE	FALSE
chr6:48000001-48500000	6	48000001	48500000	6.99885	7.2312	FALSE	FALSE
chr6:48500001-49000000	6	48500001	49000000	8.01442	6.47397	FALSE	FALSE
chr6:49000001-49500000	6	49000001	49500000	11.9099	11.286	FALSE	FALSE
chr6:49500001-50000000	6	49500001	50000000	-3.89479	-0.959605	FALSE	FALSE
chr6:50000001-50500000	6	50000001	50500000	6.23542	5.51239	FALSE	FALSE
chr6:50500001-51000000	6	50500001	51000000	3.02323	2.5267	FALSE	FALSE
chr6:51000001-51500000	6	51000001	51500000	8.47513	8.74541	FALSE	FALSE
chr6:51500001-52000000	6	51500001	52000000	6.26435	7.67742	FALSE	FALSE
chr6:52000001-52500000	6	52000001	52500000	4.18333	5.44294	FALSE	FALSE
chr6:52500001-53000000	6	52500001	53000000	7.63051	9.00107	FALSE	FALSE
chr6:53000001-53500000	6	53000001	53500000	1.86437	1.84794	FALSE	FALSE
chr6:53500001-54000000	6	53500001	54000000	0.172704	-0.0792243	FALSE	FALSE
chr6:54000001-54500000	6	54000001	54500000	2.72759	5.16672	FALSE	FALSE
chr6:54500001-55000000	6	54500001	55000000	5.75782	7.18309	FALSE	FALSE
chr6:55000001-55500000	6	55000001	55500000	5.28123	4.93068	FALSE	FALSE
chr6:55500001-56000000	6	55500001	56000000	-4.68728	-1.24449	FALSE	FALSE
chr6:56000001-56500000	6	56000001	56500000	1.64608	2.40872	FALSE	FALSE
chr6:56500001-57000000	6	56500001	57000000	6.60029	7.3329	FALSE	FALSE
chr6:57000001-57500000	6	57000001	57500000	-2.15783	-0.756494	FALSE	FALSE
chr6:57500001-58000000	6	57500001	58000000	6.85886	6.69393	FALSE	FALSE
chr6:58000001-58500000	6	58000001	58500000	-1.52631	-0.651004	FALSE	FALSE
chr6:58500001-59000000	6	58500001	59000000	6.47023	6.8866	FALSE	FALSE
chr6:59000001-59500000	6	59000001	59500000	5.93089	5.12037	FALSE	FALSE
chr6:59500001-60000000	6	59500001	60000000	-4.18728	-2.616	FALSE	FALSE
chr6:60000001-60500000	6	60000001	60500000	-3.31879	-1.03315	FALSE	FALSE
chr6:60500001-61000000	6	60500001	61000000	6.46054	1.72762	FALSE	FALSE
chr6:61000001-61500000	6	61000001	61500000	-1.65783	-0.432608	FALSE	FALSE
chr6:61500001-62000000	6	61500001	62000000	-1.91512	-2.73996	FALSE	FALSE
chr6:62000001-62500000	6	62000001	62500000	-5.26328	-1.5438	FALSE	FALSE
chr6:62500001-63000000	6	62500001	63000000	-3.89479	-1.04252	FALSE	FALSE
chr6:63000001-63500000	6	63000001	63500000	-4.18728	-3.14703	FALSE	FALSE
chr6:63500001-64000000	6	63500001	64000000	-3.68728	-1.41229	FALSE	FALSE
chr6:64000001-64500000	6	64000001	64500000	-3.89479	-1.03952	FALSE	FALSE
chr6:64500001-65000000	6	64500001	65000000	-3.11127	-1.25132	FALSE	FALSE
chr6:65000001-65500000	6	65000001	65500000	5.87631	6.54365	FALSE	FALSE
chr6:65500001-66000000	6	65500001	66000000	3.43517	0.286321	FALSE	FALSE
chr6:66000001-66500000	6	66000001	66500000	-2.61127	-1.87873	FALSE	FALSE
chr6:66500001-67000000	6	66500001	67000000	6.19345	6.29554	FALSE	FALSE
chr6:67000001-67500000	6	67000001	67500000	7.03749	6.84157	FALSE	FALSE
chr6:67500001-68000000	6	67500001	68000000	2.71075	8.60849	FALSE	FALSE
chr6:68000001-68500000	6	68000001	68500000	5.22001	6.34907	FALSE	FALSE
chr6:68500001-69000000	6	68500001	69000000	2.17838	5.4135	FALSE	TRUE
chr6:69000001-69500000	6	69000001	69500000	-0.194829	0.438263	FALSE	FALSE
chr6:69500001-70000000	6	69500001	70000000	-0.441349	4.12237	FALSE	FALSE
chr6:70000001-70500000	6	70000001	70500000	1.72173	4.71452	FALSE	FALSE
chr6:70500001-71000000	6	70500001	71000000	7.4666	10.3108	FALSE	TRUE
chr6:71000001-71500000	6	71000001	71500000	6.00941	6.81624	FALSE	FALSE
chr6:71500001-72000000	6	71500001	72000000	7.76138	8.24866	FALSE	FALSE
chr6:72000001-72500000	6	72000001	72500000	7.39379	7.71298	FALSE	FALSE
chr6:72500001-73000000	6	72500001	73000000	7.92887	8.22937	FALSE	FALSE
chr6:73000001-73500000	6	73000001	73500000	4.19458	5.08911	FALSE	FALSE
chr6:73500001-74000000	6	73500001	74000000	-4.68728	-3.31596	FALSE	FALSE
chr6:74000001-74500000	6	74000001	74500000	-2.02631	-2.22215	FALSE	FALSE
chr6:74500001-75000000	6	74500001	75000000	-3.68728	-1.45961	FALSE	FALSE
chr6:75000001-75500000	6	75000001	75500000	-2.61127	-1.20156	FALSE	FALSE
chr6:75500001-76000000	6	75500001	76000000	-4.11127	-2.03697	FALSE	FALSE
chr6:76000001-76500000	6	76000001	76500000	-4.68728	-1.692	FALSE	FALSE
chr6:76500001-77000000	6	76500001	77000000	-3.89479	-1.83115	FALSE	FALSE
chr6:77000001-77500000	6	77000001	77500000	-4.11127	-2.13915	FALSE	FALSE
chr6:77500001-78000000	6	77500001	78000000	-4.11127	-1.376	FALSE	FALSE
chr6:78000001-78500000	6	78000001	78500000	-2.81879	-1.155	FALSE	FALSE
chr6:78500001-79000000	6	78500001	79000000	-1.46857	-1.40234	FALSE	FALSE
chr6:79000001-79500000	6	79000001	79500000	-3.61127	-1.27459	FALSE	FALSE
chr6:79500001-80000000	6	79500001	80000000	-3.31879	-2.00372	FALSE	FALSE
chr6:80000001-80500000	6	80000001	80500000	-1.65783	1.05439	FALSE	FALSE
chr6:80500001-81000000	6	80500001	81000000	-3.31879	-1.52015	FALSE	FALSE
chr6:81000001-81500000	6	81000001	81500000	-3.52631	-1.35191	FALSE	FALSE
chr6:81500001-82000000	6	81500001	82000000	4.95574	4.38374	FALSE	FALSE
chr6:82000001-82500000	6	82000001	82500000	-4.68728	-0.775778	FALSE	FALSE
chr6:82500001-83000000	6	82500001	83000000	4.03061	3.88493	FALSE	FALSE
chr6:83000001-83500000	6	83000001	83500000	8.82731	9.27908	FALSE	FALSE
chr6:83500001-84000000	6	83500001	84000000	7.58674	8.04067	FALSE	FALSE
chr6:84000001-84500000	6	84000001	84500000	-2.61127	-0.483296	FALSE	FALSE
chr6:84500001-85000000	6	84500001	85000000	5.67156	6.27669	FALSE	FALSE
chr6:85000001-85500000	6	85000001	85500000	6.26437	6.1008	FALSE	FALSE
chr6:85500001-86000000	6	85500001	86000000	6.94918	7.72542	FALSE	FALSE
chr6:86000001-86500000	6	86000001	86500000	7.00435	7.65942	FALSE	FALSE
chr6:86500001-87000000	6	86500001	87000000	7.97163	8.17833	TRUE	FALSE
chr6:87000001-87500000	6	87000001	87500000	7.32809	8.04011	FALSE	TRUE
chr6:87500001-88000000	6	87500001	88000000	8.43868	9.21649	TRUE	TRUE
chr6:88000001-88500000	6	88000001	88500000	7.61281	7.86407	FALSE	FALSE
chr6:88500001-89000000	6	88500001	89000000	7.34581	6.92585	FALSE	FALSE
chr6:89000001-89500000	6	89000001	89500000	5.63621	3.74499	FALSE	FALSE
chr6:89500001-90000000	6	89500001	90000000	5.55878	2.46341	FALSE	FALSE
chr6:90000001-90500000	6	90000001	90500000	4.30498	4.66688	FALSE	FALSE
chr6:90500001-91000000	6	90500001	91000000	8.0045	9.28502	FALSE	FALSE
chr6:91000001-91500000	6	91000001	91500000	9.07302	9.50085	FALSE	FALSE
chr6:91500001-92000000	6	91500001	92000000	6.82184	7.32857	FALSE	FALSE
chr6:92000001-92500000	6	92000001	92500000	7.63574	8.34813	FALSE	FALSE
chr6:92500001-93000000	6	92500001	93000000	-2.15783	-0.243919	FALSE	FALSE
chr6:93000001-93500000	6	93000001	93500000	-3.68728	-2.93556	FALSE	FALSE
chr6:93500001-94000000	6	93500001	94000000	2.87394	1.54686	FALSE	FALSE
chr6:94000001-94500000	6	94000001	94500000	3.65677	2.35541	FALSE	FALSE
chr6:94500001-95000000	6	94500001	95000000	4.5703	5.12958	FALSE	FALSE
chr6:95000001-95500000	6	95000001	95500000	3.29961	3.39079	FALSE	FALSE
chr6:95500001-96000000	6	95500001	96000000	5.49093	5.82789	FALSE	FALSE
chr6:96000001-96500000	6	96000001	96500000	-3.02631	-1.34666	FALSE	FALSE
chr6:96500001-97000000	6	96500001	97000000	-2.41512	-0.709615	FALSE	FALSE
chr6:97000001-97500000	6	97000001	97500000	6.55693	6.86672	FALSE	FALSE
chr6:97500001-98000000	6	97500001	98000000	2.62994	1.83596	FALSE	FALSE
chr6:98000001-98500000	6	98000001	98500000	-1.32635	-0.224353	FALSE	FALSE
chr6:98500001-99000000	6	98500001	99000000	8.25373	10.3298	FALSE	FALSE
chr6:99000001-99500000	6	99000001	99500000	10.6402	12.1046	TRUE	TRUE
chr6:99500001-100000000	6	99500001	100000000	7.3305	7.27467	FALSE	FALSE
chr6:100000001-100500000	6	100000001	100500000	4.49776	5.38633	FALSE	FALSE
chr6:100500001-101000000	6	100500001	101000000	5.46043	5.82123	FALSE	FALSE
chr6:101000001-101500000	6	101000001	101500000	-2.31879	-2.96574	FALSE	FALSE
chr6:101500001-102000000	6	101500001	102000000	-4.68728	-1.53357	FALSE	FALSE
chr6:102000001-102500000	6	102000001	102500000	-3.89479	-1.92383	FALSE	FALSE
chr6:102500001-103000000	6	102500001	103000000	-2.02631	-2.01353	FALSE	FALSE
chr6:103000001-103500000	6	103000001	103500000	-2.15783	-1.19517	FALSE	FALSE
chr6:103500001-104000000	6	103500001	104000000	-3.61127	0.00113863	FALSE	FALSE
chr6:104000001-104500000	6	104000001	104500000	-4.11127	-2.31596	FALSE	FALSE
chr6:104500001-105000000	6	104500001	105000000	-3.11127	-1.84666	FALSE	FALSE
chr6:105000001-105500000	6	105000001	105500000	-3.31879	-2.08625	FALSE	FALSE
chr6:105500001-106000000	6	105500001	106000000	-4.18728	-1.51683	FALSE	FALSE
chr6:106000001-106500000	6	106000001	106500000	-4.68728	-2.70477	FALSE	FALSE
chr6:106500001-107000000	6	106500001	107000000	4.58302	5.31614	FALSE	FALSE
chr6:107000001-107500000	6	107000001	107500000	-3.61127	-3.06684	FALSE	FALSE
chr6:107500001-108000000	6	107500001	108000000	-1.91512	-0.862519	FALSE	FALSE
chr6:108000001-108500000	6	108000001	108500000	8.04028	7.7251	FALSE	FALSE
chr6:108500001-109000000	6	108500001	109000000	6.56526	7.06537	FALSE	FALSE
chr6:109000001-109500000	6	109000001	109500000	-2.15783	-1.56471	FALSE	FALSE
chr6:109500001-110000000	6	109500001	110000000	1.36218	0.628069	FALSE	FALSE
chr6:110000001-110500000	6	110000001	110500000	-2.81879	-1.27459	FALSE	FALSE
chr6:110500001-111000000	6	110500001	111000000	-4.18728	-1.01025	FALSE	FALSE
chr6:111000001-111500000	6	111000001	111500000	-4.68728	-1.98448	FALSE	FALSE
chr6:111500001-112000000	6	111500001	112000000	-4.11127	-3.12671	FALSE	FALSE
chr6:112000001-112500000	6	112000001	112500000	-0.865348	0.513934	FALSE	FALSE
chr6:112500001-113000000	6	112500001	113000000	5.63315	6.38324	FALSE	FALSE
chr6:113000001-113500000	6	113000001	113500000	8.87909	9.24791	FALSE	FALSE
chr6:113500001-114000000	6	113500001	114000000	7.03875	7.39946	FALSE	FALSE
chr6:114000001-114500000	6	114000001	114500000	-3.31879	-1.17635	FALSE	FALSE
chr6:114500001-115000000	6	114500001	115000000	7.41239	8.53866	FALSE	FALSE
chr6:115000001-115500000	6	115000001	115500000	4.01823	4.05809	FALSE	FALSE
chr6:115500001-116000000	6	115500001	116000000	8.22899	7.98989	FALSE	FALSE
chr6:116000001-116500000	6	116000001	116500000	7.96424	9.25681	FALSE	FALSE
chr6:116500001-117000000	6	116500001	117000000	4.1833	6.7093	FALSE	FALSE
chr6:117000001-117500000	6	117000001	117500000	-2.02631	-1.29377	FALSE	FALSE
chr6:117500001-118000000	6	117500001	118000000	6.8417	6.91697	FALSE	FALSE
chr6:118000001-118500000	6	118000001	118500000	5.89358	6.71657	FALSE	FALSE
chr6:118500001-119000000	6	118500001	119000000	4.82845	4.68865	FALSE	FALSE
chr6:119000001-119500000	6	119000001	119500000	6.9574	7.02448	FALSE	FALSE
chr6:119500001-120000000	6	119500001	120000000	8.72961	8.57291	FALSE	FALSE
chr6:120000001-120500000	6	120000001	120500000	9.06482	9.21255	TRUE	FALSE
chr6:120500001-121000000	6	120500001	121000000	9.97053	11.41	TRUE	TRUE
chr6:121000001-121500000	6	121000001	121500000	6.85628	6.13529	FALSE	FALSE
chr6:121500001-122000000	6	121500001	122000000	-4.18728	-0.925285	FALSE	FALSE
chr6:122000001-122500000	6	122000001	122500000	5.64654	5.80179	FALSE	FALSE
chr6:122500001-123000000	6	122500001	123000000	6.40838	8.36843	FALSE	FALSE
chr6:123000001-123500000	6	123000001	123500000	-3.89479	-0.531037	FALSE	FALSE
chr6:123500001-124000000	6	123500001	124000000	-3.31879	-2.02348	FALSE	FALSE
chr6:124000001-124500000	6	124000001	124500000	4.08723	4.37702	FALSE	FALSE
chr6:124500001-125000000	6	124500001	125000000	8.27512	8.10326	FALSE	FALSE
chr6:125000001-125500000	6	125000001	125500000	9.91293	9.95781	FALSE	FALSE
chr6:125500001-126000000	6	125500001	126000000	-1.04663	0.99282	FALSE	FALSE
chr6:126000001-126500000	6	126000001	126500000	-3.39479	-2.01683	FALSE	FALSE
chr6:126500001-127000000	6	126500001	127000000	5.68445	5.92783	FALSE	FALSE
chr6:127000001-127500000	6	127000001	127500000	7.05459	6.61105	FALSE	FALSE
chr6:127500001-128000000	6	127500001	128000000	5.06149	5.95766	FALSE	FALSE
chr6:128000001-128500000	6	128000001	128500000	7.58689	7.29772	FALSE	FALSE
chr6:128500001-129000000	6	128500001	129000000	8.35487	8.88336	FALSE	FALSE
chr6:129000001-129500000	6	129000001	129500000	7.06989	6.88439	TRUE	TRUE
chr6:129500001-130000000	6	129500001	130000000	3.8104	2.87864	FALSE	FALSE
chr6:130000001-130500000	6	130000001	130500000	-1.42811	1.53373	FALSE	FALSE
chr6:130500001-131000000	6	130500001	131000000	-2.31879	-3.06048	FALSE	FALSE
chr6:131000001-131500000	6	131000001	131500000	4.95047	3.82913	FALSE	FALSE
chr6:131500001-132000000	6	131500001	132000000	-2.61127	-1.41229	FALSE	FALSE
chr6:132000001-132500000	6	132000001	132500000	-0.761054	-0.655	FALSE	FALSE
chr6:132500001-133000000	6	132500001	133000000	-2.52631	-0.304781	FALSE	FALSE
chr6:133000001-133500000	6	133000001	133500000	2.77746	1.64429	FALSE	FALSE
chr6:133500001-134000000	6	133500001	134000000	-2.38156	-0.735469	FALSE	FALSE
chr6:134000001-134500000	6	134000001	134500000	9.35464	8.56208	TRUE	FALSE
chr6:134500001-135000000	6	134500001	135000000	7.96202	8.18471	FALSE	FALSE
chr6:135000001-135500000	6	135000001	135500000	6.49384	4.98236	FALSE	FALSE
chr6:135500001-136000000	6	135500001	136000000	-3.89479	-1.90658	FALSE	FALSE
chr6:136000001-136500000	6	136000001	136500000	3.86879	1.35618	FALSE	FALSE
chr6:136500001-137000000	6	136500001	137000000	8.7704	9.48546	FALSE	FALSE
chr6:137000001-137500000	6	137000001	137500000	4.27392	6.42727	FALSE	FALSE
chr6:137500001-138000000	6	137500001	138000000	7.58353	9.75465	FALSE	FALSE
chr6:138000001-138500000	6	138000001	138500000	3.11783	4.9778	FALSE	FALSE
chr6:138500001-139000000	6	138500001	139000000	-3.11127	-2.40093	FALSE	FALSE
chr6:139000001-139500000	6	139000001	139500000	-4.68728	-2.77696	FALSE	FALSE
chr6:139500001-140000000	6	139500001	140000000	-3.61127	-2.63915	FALSE	FALSE
chr6:140000001-140500000	6	140000001	140500000	5.1184	4.48364	FALSE	FALSE
chr6:140500001-141000000	6	140500001	141000000	6.54961	6.11861	FALSE	FALSE
chr6:141000001-141500000	6	141000001	141500000	-3.61127	-0.697824	FALSE	FALSE
chr6:141500001-142000000	6	141500001	142000000	-0.357377	-0.201021	FALSE	FALSE
chr6:142000001-142500000	6	142000001	142500000	5.60125	5.98489	FALSE	FALSE
chr6:142500001-143000000	6	142500001	143000000	4.95305	6.0423	FALSE	FALSE
chr6:143000001-143500000	6	143000001	143500000	7.72379	8.58316	FALSE	FALSE
chr6:143500001-144000000	6	143500001	144000000	0.154417	2.77098	FALSE	FALSE
chr6:144000001-144500000	6	144000001	144500000	2.98962	5.93948	FALSE	FALSE
chr6:144500001-145000000	6	144500001	145000000	3.83493	5.41422	FALSE	FALSE
chr6:145000001-145500000	6	145000001	145500000	9.87574	10.3955	TRUE	FALSE
chr6:145500001-146000000	6	145500001	146000000	8.88185	8.74532	TRUE	TRUE
chr6:146000001-146500000	6	146000001	146500000	7.96523	9.94623	TRUE	TRUE
chr6:146500001-147000000	6	146500001	147000000	7.24913	8.16149	FALSE	FALSE
chr6:147000001-147500000	6	147000001	147500000	5.88406	6.26295	FALSE	FALSE
chr6:147500001-148000000	6	147500001	148000000	3.99946	4.28318	FALSE	FALSE
chr6:148000001-148500000	6	148000001	148500000	6.03501	6.44693	FALSE	FALSE
chr6:148500001-149000000	6	148500001	149000000	6.2621	6.92732	FALSE	FALSE
chr6:149000001-149500000	6	149000001	149500000	7.43999	8.6394	FALSE	TRUE
chr6:149500001-149736546	6	149500001	149736546	3.00789	2.17584	FALSE	FALSE
chr7:1-500000	7	1	500000	-5.26328	-6.55293	FALSE	FALSE
chr7:500001-1000000	7	500001	1000000	-5.26328	-6.55293	FALSE	FALSE
chr7:1000001-1500000	7	1000001	1500000	-5.26328	-6.55293	FALSE	FALSE
[truncated: 3,465 more rows]
