# Supplementary material for: Intra- and interchromosomal contact mapping reveals the Igh locus has extensive conformational heterogeneity and interacts with B-lineage genes
Source: Cell Rep. 2023 Sep 6;42(9):113074. doi: 10.1016/j.celrep.2023.113074 (PMC10548092; doi:10.1016/j.celrep.2023.113074)
Supplement: Supplementary file 6 — Table S5. Interchromosomal distances quantified by FISH, related to Figure 6 (A) FISH distances; (B) quantitation at distance thresholds. [file mmc6.xlsx]

## Sheet: S5A. FISH data
The shortest distance between each pair of signals in each cell is reported.
																																													Foxo1+Ebf1+Igh
Dataset	Rag-/- pro-B Ebf1+Igh	Rag-/- pro-B Ebf1+Igh(V)	Rag/81X pre-B Ebf1+Igh(V)	Thymus Ebf1+Igh	Rag-/- pro-B Ebf1+Igh(V) (rep2)	Rag-/- pro-B Pax5+Igh	Rag/81X pre-B Pax5+Igh(V)	Thymus Pax5+Igh	Rag-/- pro-B Foxo1+Igh	Rag-/- pro-B Foxo1+ Igh(V)	Rag/81X pre-B Foxo1+Igh(V)	Thymus Foxo1+Igh	Rag-/- pro-B Runx1+Igh	Rag-/- pro-B Runx1+Igh(V)	Rag/81X pre-B Runx1+Igh(V)	Thymus Runx1+Igh	Rag-/- pro-B IgK+Igh	Rag/81X pre-B IgK+Igh(V)	Thymus IgK+Igh	Rag-/- pro-B Bach2+Igh	Rag-/- pro-B Bach2+Igh(V)	Rag/81X preB Bach2+Igh(V)	Thymus Bach2+Igh	Rag-/- pro-B myc+Igh	Rag/81X pre-B myc+Igh(V)	Thymus myc+Igh	Rag-/- pro-B Rag1/2+Igh	Rag/81X pre-B Rag1/2+Igh(V)	Thymus Rag1/2+Igh	Rag-/- pro-B Ebf1+IgK	Rag/81X pre-B Ebf1+IgK	Thymus Ebf1+IgK	Rag-/- pro-B Pax5+IgK	Rag/81X pre-B Pax5+Igk	Thymus Pax5+IgK	Rag-/- pro-B Foxo1+IgK	Rag/81X pre-B Foxo1+IgK	Thymus Foxo1+IgK	Rag-/- pro-B Runx1+IgK	Rag/81X pre-B Runx1+Igk	Thymus Runx1+IgK	Rag-/- pro-B Bach2+ IgK	Rag/81X pre-B Bach2+IgK	Thymus Bach2+IgK	Rag-/- pro-B Foxo1+Ebf1	Rag/81X pre-B Foxo1+Ebf1	Thymus Foxo1+Ebf1	Rag-/- pro-B Foxo1+Igh	Rag/81X pre-B Foxo1+Igh(V)
Number of imaged cells	1271	629	1358	1205	813	1451	2911	1140	1446	794	915	2775	2895	624	1427	1710	2045	1775	1734	1379	2214	2950	885	954	294	1838	714	1137	1223	727	2448	275	422	2847	2564	1905	318	1281	320	4194	2147	280	1396	2885	2923	1466	1288	2923	1466
Distances below 1μm	190	93	286	73	93	196	383	40	173	71	102	208	456	66	161	200	119	176	39	92	103	569	55	36	12	112	42	72	98	19	386	13	15	341	46	58	36	27	8	374	28	8	206	75	365	293	90	338	170
% Distances below 1μm	0.149489	0.147854	0.210604	0.0605809	0.114391	0.135079	0.13157	0.0350877	0.11964	0.0894207	0.111475	0.074955	0.157513	0.105769	0.112824	0.116959	0.0581907	0.0991549	0.0224913	0.066715	0.0465221	0.192881	0.0621469	0.0377358	0.0408163	0.0609358	0.0588235	0.0633245	0.0801308	0.0261348	0.15768	0.0472727	0.035545	0.119775	0.0179407	0.0304462	0.113208	0.0210773	0.025	0.089175	0.0130415	0.0285714	0.147564	0.0259965	0.124872	0.199864	0.0698758	0.115635	0.115962
No of cells with distance shorter than 0.5μm	24	25	94	3	17	23	65	1	26	11	26	14	67	15	23	15	10	30	3	11	18	193	5	2	1	10	9	10	15	3	68	3	2	46	3	3	5	5	0	43	3	0	40	4	64	66	4	55	31
No of cells with distance between 0.5μm and 0.8μm	95	29	117	28	44	70	168	16	78	27	39	97	197	25	82	74	48	82	14	44	43	232	23	19	3	43	15	32	42	6	190	0	5	153	24	20	12	5	4	160	8	6	98	29	151	129	34	156	75
No of cells with distance between 0.8μm and 1μm	71	39	75	42	32	103	150	23	69	33	37	97	192	26	56	111	61	64	22	37	42	144	27	15	8	59	18	30	41	10	128	10	8	142	19	35	19	17	4	171	17	2	68	42	150	98	52	127	64
No of cells with distance above 1μm	1081	536	1072	1132	720	1255	2528	1100	1273	723	813	2567	2439	558	1266	1510	1926	1599	1695	1287	2111	2381	830	918	282	1726	672	1065	1125	708	2062	262	407	2506	2518	1847	282	1254	312	3820	2119	272	1190	2810	2558	1173	1198	2585	1296
% cells with distance shorter than 0.5μm	0.0188828	0.0397456	0.0692194	0.00248963	0.0209102	0.0158511	0.0223291	0.000877193	0.0179806	0.0138539	0.0284153	0.00504505	0.0231434	0.0240385	0.0161177	0.00877193	0.00488998	0.0169014	0.0017301	0.00797679	0.00813008	0.0654237	0.00564972	0.00209644	0.00340136	0.0054407	0.012605	0.00879507	0.0122649	0.00412655	0.0277778	0.0109091	0.00473934	0.0161574	0.00117005	0.0015748	0.0157233	0.0039032	0	0.0102527	0.0013973	0	0.0286533	0.00138648	0.0218953	0.0450205	0.00310559	0.0188163	0.021146
% cells with distance shorter than 0.3μm	0.00314713	0.0143084	0.0257732	0	0.00492005	0.00275672	0.00549639	0	0.00484094	0.00377834	0.00546448	0.00108108	0.00621762	0.00641026	0.00280308	0.00292398	0.00146699	0.00394366	0.0011534	0.000725163	0.000903342	0.0240678	0.00112994	0.00104822	0.00340136	0.00217628	0.00560224	0.000879507	0.00572363	0.00137552	0.00612745	0	0.00236967	0.00491746	0.000390016	0	0	0.00234192	0	0.00238436	0	0	0.00716332	0.00034662	0.00205269	0.0115962	0	0.0047896	0.00409277
	1.04203	1.93285	1.5345	1.436	3.67876	2.35403	2.23992	4.55542	1.47929	0.28115	0.62535	0.767574	4.3746	1.90029	1.74269	2.68172	1.8981	4.13857	1.75674	2.40127	2.24271	1.88159	1.24408	2.00988	0.09122	2.8858	3.3953	1.38637	0.697348	2.92819	1.9253	3.26371	1.5547	1.02934	2.44742	2.15183	0.34734	2.29764	2.0202	0.499317	2.47498	0.55485	2.22127	2.10764	2.97889	1.39684	1.07033	1.9112	3.40997
	1.76051	2.80927	3.12343	2.37372	0.524	1.6381	1.3728	2.34199	2.65784	0.28845	0.57691	1.6694	1.61765	0.76044	2.08904	3.13287	1.60474	2.31662	2.70169	2.00366	2.86209	2.20624	3.83055	3.74156	0.6119	1.57128	2.6594	1.61894	3.96492	2.30492	2.1949	1.95575	1.11157	1.94274	3.4122	1.50162	0.34734	4.25229	1.28677	0.799064	1.99363	0.66407	1.65578	2.64308	0.387	1.10594	1.436	2.75544	2.23714
	2.7494	2.31032	1.15921	2.65015	1.8357	2.39607	1.25236	2.048	1.34371	0.29558	1.68566	1.99129	1.67452	1.07155	1.43793	1.93047	1.16458	2.17968	4.66797	1.09079	3.89998	2.34074	1.79492	2.78921	0.66719	2.12862	1.20668	0.98666	1.89749	1.69305	1.82548	3.91268	1.90138	1.07405	2.60476	2.39433	0.3976	3.47265	2.67656	1.73846	2.99865	0.66719	3.45	2.12862	2.68974	0.89838	2.16348	0.98877	2.38998
	2.18635	1.20496	2.63425	3.30075	1.5345	2.09302	2.22408	1.42784	1.20668	0.33515	2.99977	2.23575	1.42193	1.897	0.73541	2.38942	0.93247	2.87658	4.05067	1.74389	1.81175	1.10594	3.0489	4.74064	0.76044	2.32897	2.60886	4.7301	1.32947	4.80514	1.74984	1.8195	2.08605	2.17565	2.10542	3.01084	0.413	3.85914	1.94786	1.30719	1.88265	0.73258	1.36216	2.44073	2.5451	0.60849	1.71226	2.69591	3.85492
	1.87938	1.34371	0.20397	2.12422	0.78996	1.94999	0.81841	1.31711	1.46374	0.37052	3.90744	3.08397	3.37749	4.39074	3.66573	1.40971	1.36825	3.47583	3.78388	2.68277	1.18406	2.33985	2.83761	1.07349	0.82095	2.87363	1.19107	4.63369	2.05826	1.76169	2.3978	2.18284	1.38337	1.22154	2.59307	1.28029	0.49543	2.44456	2.14505	0.948678	3.62225	0.74105	0.53578	2.54942	1.73672	1.54396	2.1559	2.55814	1.8627
	1.88821	2.4314	1.25236	2.05371	2.35138	2.19774	2.62872	1.86769	2.53855	0.3761	5.31137	2.49286	1.7415	4.40587	0.57691	2.09875	1.34525	3.51273	1.56232	2.13825	2.28315	4.84137	2.54575	1.50991	0.90069	2.92444	2.25934	4.09156	1.82975	2.44165	1.38487	1.48089	2.24178	3.54193	4.08687	1.95638	0.50787	2.53932	2.37602	1.11923	1.97359	0.79782	1.06571	2.77681	2.47633	1.01983	1.93532	1.33126	1.63937
	1.86382	1.64822	0.46062	1.68888	2.56464	1.08506	1.91447	2.38256	1.41753	0.3976	0.39234	3.70395	1.03602	1.8849	1.07155	1.50749	2.38301	3.63782	2.49941	2.59527	2.45947	2.29497	2.19459	2.38737	0.91672	2.39236	1.84475	2.02534	2.29357	2.42883	1.90575	2.91241	1.17701	2.69213	2.55675	5.33794	0.52002	2.49004	2.77875	2.52686	2.80446	0.97179	2.20152	1.59637	1.17525	1.3297	2.71206	2.55733	1.05591
	1.95319	2.08605	1.27214	1.12983	0.75495	3.84249	1.19107	2.75653	2.67345	0.44687	2.08306	3.61709	0.78732	2.70977	2.25196	2.05712	2.78846	1.57597	0.458714	3.91542	2.28407	1.08314	3.43678	1.15921	0.92575	3.32264	2.47297	4.04349	1.54275	1.43938	2.85699	3.05274	1.62535	1.42744	1.99715	5.8617	0.524	2.64927	1.49049	1.2428	1.55332	0.97819	2.60008	0.949976	2.26394	0.56965	2.81361	2.0202	1.29322
	0.37052	2.53937	2.30492	1.74069	4.0727	1.76523	0.65777	3.40809	2.709	0.45608	2.45524	2.57588	2.13728	1.47224	4.38837	2.72839	1.76523	0.76861	2.92683	3.12675	2.28315	1.91011	3.22335	3.30086	0.97393	2.32294	2.91394	2.78249	0.78266	4.19746	1.08889	2.01231	3.17953	2.49135	3.17953	5.18975	0.53578	2.33498	1.79792	1.17748	2.4369	1.01575	1.62535	4.33667	2.24734	2.193	1.69027	1.99533	1.60733
	0.94795	1.33594	0.60849	2.94436	2.19774	2.77949	2.11772	3.13211	0.74664	0.48696	3.33222	2.16887	1.97648	1.42193	2.03252	2.72925	2.26118	1.59042	4.48091	1.04203	3.29455	0.46957	1.12777	3.57321	0.97819	1.83486	2.5451	3.31658	0.749074	1.37432	3.51392	1.71226	0.9235	1.27674	4.21806	2.72279	0.53965	3.07182	3.20299	2.31984	2.13739	1.05196	1.26064	2.58856	3.88556	1.60604	3.35694	2.76524	0.98455
	0.78732	1.12089	2.85627	1.8066	2.69669	2.76749	1.42047	3.37984	2.54182	0.48696	2.80482	2.78773	3.12609	3.98702	2.65079	2.80528	1.8391	4.02337	1.94014	2.87369	1.92746	1.4146	2.71292	3.28444	0.97819	2.10098	4.27455	2.7765	2.5227	3.36267	0.53578	3.47265	2.63267	2.56939	3.384	4.75116	0.58407	3.42315	0.55485	2.13416	2.96572	1.08314	2.17203	2.02042	2.24734	2.18445	1.32242	3.52869	1.93715
	3.25517	1.65452	1.01983	1.97004	1.07155	3.90957	2.72889	4.93624	1.12829	0.50787	1.3545	1.95575	1.41018	2.36988	2.33807	1.4538	2.91109	2.3952	3.92223	3.13539	3.02325	2.57516	1.65392	2.5451	0.99087	2.67473	4.04554	3.44698	1.90242	3.22564	3.02325	2.34996	3.4836	2.37672	2.36187	3.12409	0.59466	2.13081	4.48403	3.22183	3.27515	1.08889	2.55814	1.92684	1.96169	1.46089	2.60387	2.41767	1.80715
	2.28589	1.74746	2.82772	1.84502	2.76373	1.44802	4.27553	2.29459	1.25568	0.50787	1.18757	2.30982	1.4013	1.76051	2.10886	1.61384	1.93715	0.73258	2.40892	1.59434	2.95717	3.30527	3.14923	3.53399	1.06961	2.99162	2.09799	2.70977	2.28949	2.26945	1.39386	2.43498	3.35214	0.763592	3.19786	1.91989	0.62535	4.1802	0.91672	2.70695	2.90841	1.0984	0.60849	2.82687	2.94519	2.59928	2.97595	1.47224	3.06765
	1.29322	3.83707	1.28353	3.0489	1.17347	2.04476	2.23248	2.38551	3.03493	0.52002	1.52225	2.33498	2.32379	1.20496	1.36216	1.89749	1.64443	1.04998	3.10438	2.16724	2.84459	2.07405	0.739649	3.26857	1.08122	0.848581	2.7327	5.36902	1.6153	1.44371	1.82091	2.38746	3.12609	2.46733	3.99019	4.8207	0.68867	2.06958	1.54531	2.53886	3.6531	1.10406	2.52376	2.68259	1.70895	0.72113	2.42053	3.32034	2.08605
	3.7582	0.30253	1.34371	1.11106	0.1935	2.91751	1.86493	2.34797	0.826	0.53578	3.18933	4.75973	1.13381	2.71284	2.30852	2.70169	2.73194	1.82091	0.845825	1.63301	4.84438	2.04578	3.43134	0.83102	1.11344	2.48911	4.31813	1.64443	4.42949	1.98802	3.00739	2.36187	2.57839	1.97316	2.50969	3.35896	0.72113	3.18174	3.33285	0.885689	2.56132	1.10406	4.63009	1.74472	0.88907	2.99352	2.90115	1.30762	1.15561
	1.12644	2.43226	2.25381	1.96409	2.2722	1.76051	1.76641	2.91001	0.97819	0.55485	0.28115	2.77765	4.33352	0.74105	4.07832	4.00831	1.97648	2.11772	5.48968	1.85711	1.60215	1.17347	4.16282	1.83683	1.11903	3.68243	1.36216	3.76428	1.69442	2.25381	3.55687	2.15698	2.23248	0.902789	2.81029	2.00677	0.78732	1.94615	2.22315	2.32508	3.57287	1.10594	2.42197	5.12903	0.92575	0.99506	2.58856	1.25236	1.73072
	0.55859	2.82257	2.01814	2.08758	2.7266	2.88885	2.81223	2.06732	4.76908	0.55859	1.239	2.75653	0.59115	3.76152	2.76147	2.04458	1.67576	1.87161	3.81282	1.29804	1.53856	1.59694	2.36187	2.43824	1.14294	2.86221	1.5667	2.769	3.29437	3.58657	0.69469	1.63686	2.09004	0.506999	0.912319	2.65235	0.78996	1.97833	1.6457	2.0469	3.13734	1.11344	2.15279	3.54132	1.38036	0.27365	1.86894	1.68936	2.58081
	1.42631	1.42631	3.2622	1.46979	1.35296	0.99506	1.70773	2.24098	2.92036	0.57691	1.29964	2.70342	1.32028	0.67648	2.40992	2.46645	3.48598	4.01872	2.51154	3.88395	1.70407	2.29497	1.9629	4.73888	1.15741	3.05274	1.44082	3.1074	2.79275	2.76373	2.3229	2.27206	1.4835	1.29865	2.29051	2.71437	0.81075	2.56132	2.39954	1.25981	1.31355	1.12829	3.5151	1.48247	1.04203	1.50577	2.71895	1.50023	1.21356
	0.78732	2.07004	1.61765	3.37015	2.5097	1.85823	2.43482	1.49032	1.67824	0.5805	2.00054	2.1483	3.26984	1.9691	2.57758	3.75536	2.23155	1.5667	0.959772	3.17757	4.71645	1.9922	3.82506	0.84345	1.16458	2.79778	2.54428	1.97858	2.65896	2.18635	1.4891	2.06732	3.50028	1.00468	1.73397	1.94892	0.81587	2.33399	2.08306	2.47704	3.58527	1.15921	3.05338	3.50881	2.62951	1.2507	1.34868	3.741	2.5451
	3.54809	1.50715	0.87015	2.2772	2.85116	2.14796	2.18349	2.82439	0.5473	0.58407	3.18606	2.22002	4.36365	0.95014	0.74664	2.0887	2.16243	3.45482	1.30642	2.07506	3.78412	1.6633	1.4554	1.1502	1.16814	3.20224	2.84824	2.00781	2.86466	3.6629	0.88673	2.50502	2.90393	0.916575	2.0262	1.76287	0.82348	2.38551	1.18932	1.5635	1.34347	1.18582	1.63301	1.8374	1.24068	2.19395	1.29924	2.20152	2.39085
	1.84362	4.50855	3.58889	2.42921	1.95957	2.79814	1.70895	2.72325	3.02325	0.58407	1.81175	1.39135	1.19803	2.84166	1.46374	2.81029	2.71896	2.43909	2.87932	1.78515	1.70773	2.73878	1.58313	2.08406	1.1823	1.62396	1.87383	1.52225	1.7013	4.41907	2.39433	2.08085	2.82772	1.3986	4.82461	3.9598	0.82852	4.97915	2.41078	2.20975	4.7974	1.2255	1.70407	2.92204	2.967	3.3509	2.13739	2.46201	0.91898
	1.16814	3.28444	0.56965	2.9594	1.43213	2.00054	1.76169	2.60476	3.35276	0.64822	2.7562	2.90438	1.53992	1.03401	2.09699	1.53058	1.06961	2.87948	2.99162	1.90029	2.78547	2.67111	1.34347	2.45439	1.2272	2.11207	1.31079	2.79144	3.50948	1.91772	2.04069	2.79024	3.96819	3.42128	2.37372	1.96275	0.84098	4.82074	2.74106	1.72617	2.83761	1.28353	1.1717	2.1764	0.93913	2.29406	1.29021	3.15061	2.06501
	2.30582	3.85816	2.41164	0.867654	3.12875	0.43268	2.81001	1.88017	0.524	0.65142	2.91466	1.50594	2.60328	1.36216	1.9922	2.41763	2.369	1.01164	2.98849	1.91555	1.6633	2.48555	3.87123	4.91006	1.25402	2.64308	3.03219	1.76523	2.86466	2.38998	1.50577	1.82207	3.52987	2.13346	1.54275	3.64411	0.84345	1.69442	1.8849	1.60761	3.01032	1.31238	1.61894	5.60599	0.88673	2.48973	1.50594	2.04984	1.3375
	1.67948	2.70593	1.64949	0.981452	2.21189	0.86054	2.51053	3.04966	2.26945	0.66093	2.87514	2.31891	0.97179	3.41546	3.61775	1.55332	1.33594	4.66946	2.86303	2.94942	2.54836	2.57839	0.902003	1.84812	1.27377	1.95932	2.62238	4.30414	4.04836	1.23227	1.63301	2.05256	3.11275	1.31066	2.21896	3.26666	0.84345	3.46659	2.64529	1.2955	2.60297	1.32186	1.60733	1.97714	3.91967	0.31598	1.4425	2.61046	2.51219
	1.85823	2.84751	2.66253	1.58609	3.72763	2.93174	1.55604	2.16564	2.2868	0.67648	2.28042	2.59848	4.06759	0.97179	1.36977	0.843058	1.51128	2.63899	5.1938	1.05788	1.59825	3.29519	2.75398	3.13141	1.28191	2.64131	1.56537	5.17731	2.92683	0.88673	2.26118	2.22737	2.19868	1.10285	3.46119	1.90903	0.85081	2.79443	3.51036	2.84709	3.14552	1.33126	3.3861	4.50536	2.69128	3.4185	1.4554	1.42922	0.86054
	2.43397	0.50376	1.00338	3.00876	2.49724	0.86295	1.7898	3.8664	2.15569	0.67648	1.60215	1.39972	1.15561	1.56005	2.76975	1.53058	1.82661	0.94355	3.37431	2.60008	4.27893	2.60328	1.21171	2.04578	1.28677	1.84502	5.35039	2.98517	2.63244	3.73098	0.61529	2.87688	2.04171	1.0078	1.32947	3.46804	0.86295	2.69824	2.69514	0.675335	2.14285	1.3728	2.52211	3.41083	3.43792	0.55859	3.82506	0.74385	3.3291
	2.80705	2.6594	0.61529	3.35137	4.29446	2.51881	1.70407	1.23465	1.4863	0.68564	1.30443	2.21685	0.413	4.0042	1.42631	2.27412	1.50577	1.31238	1.70542	1.26722	3.35214	2.39433	3.58984	1.74389	1.29322	2.54484	2.00988	2.28042	2.86466	2.83286	1.4013	1.15642	4.08036	3.20753	2.62533	1.96593	0.86776	1.51984	2.67656	0.995587	3.91746	1.44226	1.68195	1.84248	1.85262	0.79521	3.08322	1.10218	0.70656
	0.413	1.47224	2.10195	2.77681	2.31662	1.38637	3.49492	0.680385	1.01779	0.68867	3.52987	1.01655	1.98488	4.39548	0.95451	1.14628	2.71284	1.04003	3.0489	0.95014	2.72813	2.43482	3.21099	2.95857	1.29804	2.29051	2.14796	1.05984	2.73011	4.54118	2.239	3.04199	1.03401	2.53005	4.37104	2.78622	0.87729	2.60297	4.52512	1.30952	1.42456	1.46374	3.32034	4.46732	1.17525	4.50716	2.59307	1.82889	2.39259
	1.13381	0.73258	3.91914	1.16248	1.935	3.73321	0.74664	2.53194	2.43482	0.70065	1.92746	0.867654	2.3952	3.78412	2.95506	1.49346	2.33807	1.4877	2.2772	3.09062	2.84459	2.239	1.41136	1.6381	1.31079	1.30283	1.42193	1.75103	1.62252	1.77931	3.03835	1.5668	0.0645	1.70007	3.68814	1.6658	0.89838	3.54066	4.50716	1.11651	4.46262	1.47506	2.08206	2.21685	1.048	2.1682	2.7112	2.04476	1.84925
	1.13564	1.19803	2.69205	1.28658	1.34371	2.76749	2.61921	1.5993	2.63978	0.70656	3.64182	1.37444	1.19977	4.97152	1.70407	3.38744	3.37933	5.79496	4.51573	2.19395	1.32343	1.00546	1.06156	2.35844	1.35296	1.33474	2.75921	1.56537	3.13435	0.86054	0.77936	1.71498	4.20043	0.795755	1.6525	1.51266	0.92124	2.55309	2.13825	1.93543	1.78053	1.50162	0.64822	3.78511	0.76044	4.14811	1.78053	2.92819	1.88931
	2.68587	1.82775	4.01975	3.53801	3.05338	1.98488	1.17701	1.6708	1.27214	0.70656	3.27873	1.23275	2.02842	0.78732	1.54934	2.94038	0.98455	1.65578	3.91029	3.55804	3.09466	2.31212	1.08981	1.60733	1.36673	2.24723	3.22306	2.86789	2.28028	3.33971	1.36825	3.14627	3.57844	2.86146	3.29792	4.23692	0.93247	1.97478	2.9225	2.92816	1.6875	1.51128	2.00054	2.95704	0.9076	2.08206	0.80909	4.57995	1.5667
	2.01195	2.64843	1.05788	1.74338	1.44371	1.41607	2.81075	2.90599	2.79144	0.7095	3.597	2.96572	2.55244	2.69205	1.39535	0.930076	6.05991	0.99296	2.51991	1.572	4.58132	1.14294	4.32155	4.51039	1.4146	2.60297	1.72228	1.19281	2.89551	2.4696	1.26722	4.0013	2.53937	0.746982	4.76758	2.09302	0.93247	2.09652	3.44275	0.739787	4.90201	1.51815	1.94358	2.628	3.10539	2.62872	4.17404	0.58762	3.4506
	1.68936	1.68195	1.20668	2.06732	1.49746	2.53034	1.048	3.14404	2.45524	0.71243	0.49543	3.48876	1.42193	1.16458	2.38737	3.05657	2.06601	3.36947	1.94615	1.97121	1.31079	0.48696	2.60207	1.02796	1.42485	4.30365	2.61603	2.7974	1.42456	4.68725	0.9053	1.76603	3.98597	2.79944	2.77427	2.58805	0.95886	2.19779	3.10003	2.81811	2.18605	1.52362	3.04246	2.33498	1.8981	1.08122	3.32546	3.7962	1.54934
	0.89838	1.49607	2.52952	3.14032	2.35138	1.27214	1.53043	2.00299	0.50376	0.72401	2.09302	2.00416	0.91217	2.7159	1.9393	1.89132	2.4493	0.85081	3.39021	2.65706	2.9225	3.77697	1.15441	3.96505	1.43068	3.31419	1.85262	2.60168	1.16449	2.93457	2.60008	2.11097	2.87658	2.98479	2.22002	1.75222	0.95886	2.62711	2.48304	2.516	3.13211	1.52907	2.70439	2.56405	2.42541	3.48598	1.78315	2.45185	1.33594
	1.34834	1.47647	2.87369	1.46502	2.02842	2.19774	2.53445	2.84419	2.5097	0.76044	2.05187	1.39972	2.90823	2.40992	2.73194	1.92684	2.5155	2.60008	0.826254	2.33451	2.68587	1.87272	1.75807	1.28353	1.45089	1.70404	1.55871	2.03149	2.21896	3.48777	1.23227	2.81029	2.4493	1.34606	3.90071	1.73791	0.96103	0.831894	4.48774	1.06064	2.19032	1.56537	2.64764	2.831	1.77228	2.99908	1.47456	0.9076	1.42631
	2.90537	0.60849	2.31931	1.76206	1.5667	0.85081	0.72401	2.69737	0.96965	0.77936	2.42455	2.12422	1.47506	3.52515	2.36285	1.48719	3.94295	1.57729	1.03705	4.4752	2.57516	0.46957	1.81178	2.31572	1.47083	1.87269	3.21466	2.42283	2.52362	3.30716	2.89963	1.81048	1.50991	1.64954	2.54392	2.59367	0.97606	1.54275	1.82205	1.19287	1.69855	1.59825	1.25236	1.83995	2.21283	1.49746	1.14628	1.01164	3.62866
	1.53856	0.34734	2.91537	1.51984	0.70065	1.71381	3.17888	2.23052	0.97606	0.77936	0.68867	2.50409	0.72113	3.18215	3.20754	2.60746	1.95425	3.38056	2.22423	3.88449	3.02532	2.75544	2.45219	2.78024	1.47224	2.48722	2.21752	4.5581	1.436	2.66721	3.97605	3.06038	1.17701	1.52922	2.41667	3.07983	1.00958	2.60297	3.37687	1.63944	3.38744	1.59825	1.10029	2.1764	2.51963	2.44845	1.82975	2.88885	2.1749
	2.18254	2.86281	1.7758	2.49004	1.42047	2.5287	0.5805	3.08019	3.40448	0.78732	2.10195	2.79443	1.37885	2.61046	1.74389	1.07251	1.47647	2.4493	3.192	3.99796	3.89465	1.04402	1.14014	2.86934	1.49746	2.32998	3.58309	3.0751	2.68869	2.16243	3.46804	4.31885	1.74031	0.979404	2.40309	4.20884	1.01164	1.6095	3.70637	4.42569	3.61385	1.62407	2.88525	2.66247	2.13241	2.88309	2.19885	2.193	2.93811
	2.59688	1.42193	0.82852	2.63866	2.14796	1.94251	2.18254	2.1472	0.86536	0.80042	1.54531	3.27301	2.17873	4.27115	1.048	1.47456	2.06198	3.11809	1.76471	1.79908	2.94942	3.85492	1.99246	3.56913	1.52225	2.5227	1.35757	1.91664	1.51984	1.45662	0.69469	3.19713	1.93392	1.63234	1.87892	2.08206	1.01983	3.97434	3.03835	0.964564	3.18247	1.63937	0.5805	2.80695	1.59564	1.5667	2.03311	1.0984	2.16916
	1.62535	2.47297	2.65235	3.10211	2.66877	1.40426	1.27377	1.94735	0.83102	0.80042	1.59303	2.1764	1.71866	3.73711	0.68867	2.33498	2.59126	3.16116	2.81444	5.84962	2.22875	2.04984	0.993294	2.93811	1.52635	1.84629	3.15127	1.49746	1.38461	1.55604	3.35276	2.80528	1.51952	2.10238	4.31721	2.37952	1.04998	1.50749	2.55814	2.91463	3.07714	1.64949	0.72113	3.14404	1.44802	1.15921	3.67608	3.3953	2.34784
	1.34371	2.00054	2.60727	0.584249	1.98383	3.30212	3.95664	1.7013	3.08321	0.80302	2.99283	1.99831	2.57839	4.37936	3.36267	2.09763	1.55604	1.8357	1.26274	3.25453	2.08306	1.34371	0.823413	2.42197	1.53315	2.08534	1.70773	2.14602	2.39333	3.74545	0.27365	2.01926	4.41342	1.16908	3.08019	1.13013	1.05788	1.88637	2.74409	1.39713	4.81491	1.68936	0.41801	3.13808	4.12397	0.6119	2.62177	3.22758	1.87272
	2.32558	4.24232	1.97543	2.75143	1.34371	2.29134	2.34429	1.38123	1.13197	0.80818	1.90575	3.04736	1.62918	0.63852	4.6193	2.09763	2.21189	0.46957	2.19032	0.87492	1.4877	1.81175	1.16449	1.76523	1.54127	1.15642	3.24365	2.06702	2.08085	2.33362	3.82077	2.97359	3.07442	2.1202	3.28585	2.02431	1.08314	2.53655	1.71259	2.68325	2.13957	1.69428	2.66955	3.20808	2.3434	2.68354	3.34088	1.7415	2.15376
	2.56139	2.98308	1.75577	1.77659	3.6714	3.03424	2.70823	3.06267	2.26118	0.83102	3.78797	2.83183	1.04998	3.52633	3.56271	1.36076	3.04724	2.17107	2.57407	2.92819	2.64764	1.5667	2.39821	2.23714	1.5547	1.02799	3.18868	1.83343	2.35692	3.17953	1.86158	1.74338	1.46232	0.559884	2.21685	2.75695	1.14294	1.74472	3.1828	1.89895	2.73951	1.6955	2.04069	2.28131	1.59564	1.34371	2.60297	2.57354	0.94795
	1.73552	1.6381	1.6457	1.75274	1.8083	0.5623	3.44094	2.77681	2.28861	0.8385	1.59173	2.39723	1.1717	1.29483	2.29859	1.79752	3.99379	2.43653	3.14923	2.0539	3.24942	0.46957	2.43977	3.52456	1.55871	0.588235	1.17878	3.7058	1.98422	3.64182	1.18582	2.9665	1.94037	0.565457	3.06115	3.67876	1.14294	1.90487	3.22306	2.14694	1.97833	1.73791	2.03967	2.08085	1.3545	2.30492	1.74338	1.2272	2.44165
	2.06501	1.60863	1.69305	2.13301	1.45089	1.88159	1.80715	1.93652	3.59989	0.8385	1.33126	1.93652	2.92677	0.97393	2.98238	0.534071	3.46684	1.96593	3.00331	3.34033	2.69514	0.65142	2.14176	1.86382	1.56537	1.2422	1.97964	2.53034	3.47736	3.70468	3.08321	2.85895	1.66954	1.98109	4.61407	1.40426	1.15561	2.3589	4.12195	2.02599	2.13081	1.74984	1.23396	2.59667	1.57068	3.13672	3.1351	2.45185	3.02257
	1.16814	1.77111	3.11342	2.06279	4.28379	4.48078	2.89101	2.90277	2.99908	0.8385	2.01917	1.9629	1.13013	1.14294	1.81748	3.40054	2.00988	3.81642	1.82719	3.21854	0.92575	3.144	2.02966	2.30221	1.57465	0.891582	3.69962	1.23227	2.25657	2.04883	3.74822	2.45124	2.10985	1.63234	2.29764	3.15787	1.17701	5.13996	2.709	1.86176	3.59439	1.75459	2.39694	0.717184	2.19679	2.00158	2.31487	2.66019	1.04003
	2.09004	2.67656	1.11531	1.84122	1.67824	1.34834	2.04374	2.20734	1.27214	0.86295	0.83102	1.20203	1.58124	2.19015	1.16992	0.952435	2.39607	2.87079	2.55218	1.49468	3.36638	2.30221	2.25243	3.89037	1.62791	4.8188	1.64443	2.36637	2.14066	3.48837	4.28913	3.22842	2.37952	2.43793	1.75674	3.82132	1.18406	3.9085	3.62637	2.43369	3.22335	1.76051	2.36197	2.00416	2.83066	1.53856	1.35904	2.33005	2.53527
	1.57597	0.98455	2.35138	1.63829	2.79665	4.60667	1.34834	4.45842	0.35328	0.86536	3.39162	1.28476	3.30527	2.85554	2.30492	2.63866	4.01665	1.96275	1.66659	1.81175	2.14505	3.01499	1.48089	3.31721	1.64317	1.78709	3.71645	1.72228	2.3579	1.25568	3.98545	3.14106	1.15741	2.26875	3.79067	1.36216	1.19977	2.52917	3.11275	0.710433	3.78327	1.76287	3.38056	2.96572	1.81748	0.97606	2.63954	0.81075	2.0202
	2.00366	1.33126	2.72431	1.85765	1.74627	2.60966	0.86295	2.97595	2.7562	0.86776	1.4087	1.68334	0.89606	1.88711	2.16436	1.15035	1.57068	2.27585	4.31885	3.34779	1.2255	1.79445	1.90487	3.1605	1.6457	1.48247	2.3558	1.88048	1.23275	3.83816	1.67948	3.04736	1.34371	4.01717	3.30783	1.53856	1.21356	2.95229	1.74389	2.96736	1.34521	1.76523	2.33451	3.63643	2.25012	1.05788	1.84882	1.53856	2.06903
	1.14476	1.88048	1.65829	0.717184	2.38824	1.468	2.69128	1.87892	2.22969	0.87492	2.1873	1.01655	1.92206	2.61444	4.02751	2.85403	3.08186	3.05406	2.47875	4.6017	1.65578	0.3761	2.44073	4.16912	1.65326	3.53339	1.9995	1.67824	2.15807	2.82698	4.822	3.32616	2.06501	1.27182	4.79497	3.98023	1.21698	2.18605	2.00884	2.48927	2.71808	1.76993	4.2482	2.98849	3.92603	2.52293	1.58609	2.14796	0.78732
	1.93285	2.86281	0.524	1.57573	1.43793	1.59694	1.27377	3.77832	3.95559	0.87729	1.27703	1.436	1.88931	1.52225	0.62535	3.1149	1.239	1.24737	3.14404	3.84628	2.99283	2.30852	2.02966	1.28191	1.65954	3.57025	2.93174	3.33285	1.74338	3.73766	2.40041	1.91467	3.97657	3.56399	1.46342	2.89101	1.23396	2.07522	4.80774	2.26412	1.69442	1.77228	4.1456	2.65896	1.85823	1.86605	2.75737	2.58885	2.07205
	2.60886	0.66407	2.49724	2.34598	1.8981	2.78323	3.24686	2.71292	1.76287	0.88673	3.7962	2.04458	3.05678	2.86499	3.87322	1.46182	2.04984	1.61379	2.2854	2.06601	3.60046	0.86054	2.60476	2.79888	1.66205	1.21171	1.74627	4.92402	2.05826	3.60624	3.26411	3.00487	1.59825	2.19716	1.39638	1.52362	1.24236	2.66861	2.24271	1.21309	1.07033	1.81519	2.63583	2.58585	3.56271	0.66093	1.54879	2.7705	2.07806
	1.86605	2.48973	0.6734	2.36187	1.7758	2.48304	1.36825	2.5227	2.07606	0.89838	1.77228	2.27822	0.7577	4.12043	3.49373	2.79192	2.05895	2.65079	3.54725	1.30762	1.16458	2.24178	0.630441	1.59303	1.6633	1.49972	1.82091	3.88288	1.13397	3.15259	2.04476	2.04115	1.45089	1.45355	3.30075	2.57839	1.24737	3.17217	2.59447	0.992529	2.43594	1.83457	1.048	3.09835	1.65829	3.70131	1.6095	0.86776	2.82698
	4.22463	1.86158	2.4889	2.73865	0.5473	3.39407	1.90248	4.84299	3.78412	0.91217	3.27365	4.3689	0.68867	2.00158	2.71514	3.10964	3.64411	1.12644	2.63244	2.20624	1.572	1.34216	4.24458	2.41767	1.67327	2.73097	2.32647	2.59768	0.886323	4.30704	0.87729	4.08515	2.56382	1.35072	2.61015	3.64011	1.25402	2.41279	1.42922	2.10403	2.03311	1.83457	1.24737	4.17684	2.49474	0.86536	3.15591	1.33594	1.99533
	2.25473	0.84837	0.78996	1.89256	3.22758	4.04863	0.35328	3.12165	2.58483	0.93469	1.90575	1.25717	0.49543	2.05895	2.25842	2.1807	3.07104	2.78547	3.75161	1.2457	1.9393	1.27214	2.35692	1.95744	1.67327	2.41279	1.91011	3.20754	1.79622	2.59046	0.78732	2.3579	3.23659	1.82114	2.75992	3.37995	1.26064	1.01655	3.39346	2.60739	2.24931	1.8705	1.59825	3.29366	1.75577	3.90158	3.26514	1.15741	2.50805
	2.32469	2.56788	0.43268	3.33458	0.98877	1.09079	2.62872	2.628	3.38179	0.95233	0.84345	1.84122	0.91672	0.3976	1.91772	1.22514	1.30443	2.33451	3.86458	3.4824	1.67452	2.51219	2.63511	2.23528	1.67824	2.05712	2.65706	4.24771	2.06166	3.53928	3.41789	4.04547	0.92124	1.0078	2.24307	2.89029	1.27214	2.02042	2.7494	1.80032	3.37015	1.8705	1.90794	1.63114	1.36063	2.40041	3.28656	1.97858	1.84475
	2.1285	2.05895	4.30607	2.2084	1.935	1.34371	2.27951	1.62683	2.93315	0.95886	3.42519	2.8663	3.46444	1.51815	0.83102	0.572121	0.82095	3.69287	3.13287	4.26091	2.74409	2.66253	2.43209	4.77561	1.70407	1.48089	1.0965	3.62005	3.80114	2.02431	1.82548	1.06375	2.03559	1.48556	3.84517	7.19081	1.28677	1.15441	2.21001	2.39718	4.21861	1.8705	2.85699	4.29278	2.21659	3.58019	2.27515	2.89676	1.5878
	2.39607	2.27311	2.71667	1.98775	2.69128	1.58255	1.81748	1.24596	0.71243	0.95886	1.44802	2.54851	0.90069	1.8981	1.6125	1.91832	0.98243	2.57192	4.34905	2.34074	3.11342	3.19714	2.54208	4.10678	1.70895	2.06846	3.92868	3.30086	1.10261	2.31662	1.58124	1.90242	2.2868	2.34085	1.6124	3.72316	1.28677	2.51713	2.57516	4.48371	1.79492	1.87161	2.04578	4.25338	1.36977	2.69437	0.930076	0.82852	0.85569
	1.25899	1.15741	3.13672	1.76471	4.36222	2.50556	2.675	3.00643	0.96103	0.95886	1.64949	2.83761	0.6119	3.34468	0.72113	2.32998	2.16243	2.53445	2.93482	4.06964	1.69796	1.05788	2.2368	3.30527	1.71502	1.4538	2.33718	2.39085	2.94436	1.89261	1.24737	3.17953	2.60408	1.67219	2.79778	1.43938	1.30762	2.08422	1.84362	2.35754	1.65392	1.87605	2.2868	2.40309	1.96804	3.16904	2.38845	1.54127	3.26411
	1.47224	1.85823	2.19774	2.40892	2.52376	2.22969	3.49492	3.51746	2.59367	0.96103	4.92148	3.06038	3.2179	1.87161	3.55862	1.53819	1.23227	3.19324	1.75541	1.43068	2.02637	0.91672	1.97359	5.13495	1.72831	2.65984	3.50562	1.46089	3.74912	2.45524	3.16313	2.38942	2.95083	1.3202	2.13081	1.78515	1.31079	4.21306	2.80408	2.05283	2.05826	1.89919	0.53188	1.81693	0.55485	1.27214	2.43881	1.09079	2.91323
	2.40127	3.77146	2.33985	2.3904	3.25709	2.92605	3.38671	2.98536	2.62872	0.96535	1.7758	2.82025	2.38824	3.30023	3.67707	2.41667	1.08889	1.93607	2.23052	0.86776	2.9705	2.8802	2.32294	1.79676	1.73312	2.30272	3.22113	2.41078	2.33097	2.15665	1.16458	2.47686	2.14892	1.05936	2.25968	1.35296	1.32028	4.73461	1.82548	2.2735	2.00182	1.90029	2.19774	2.68085	3.13672	2.56788	1.62683	3.03424	1.81748
	0.62535	4.00004	0.89838	0.386824	4.38505	1.73672	2.48555	2.9507	2.32021	0.9675	4.11841	1.94496	3.87107	2.07405	1.39535	1.29924	1.96804	2.38388	1.59784	3.76594	2.15569	3.74433	1.88637	0.64822	1.74389	1.51984	1.50715	2.8174	2.41667	2.78846	1.56138	3.19421	2.70208	2.0434	3.8555	2.06097	1.34834	2.90518	1.95851	1.84536	1.97714	1.91447	1.96699	2.17318	5.1604	2.52293	1.35041	1.05591	2.06097
	2.03456	2.39085	1.04402	0.878372	3.00946	2.21377	3.13406	3.1209	1.7898	0.97606	3.53811	3.05657	0.73258	1.81175	2.46285	3.25582	2.07405	1.44515	2.1624	2.43226	5.04174	2.94801	2.12201	2.12263	1.75222	2.21896	2.88236	3.36267	1.20397	2.22502	2.61682	2.13739	1.2507	1.40307	2.69216	4.40257	1.34988	2.28642	4.61615	3.37215	1.58609	1.91664	2.25012	4.08515	1.43358	1.0984	1.9629	3.02257	1.15921
	0.73258	4.01768	1.81748	2.67387	4.16412	4.47102	0.85812	3.09003	1.61379	0.97606	2.37251	1.66097	1.67576	1.24068	2.0202	2.11981	4.34263	1.56271	3.78079	4.48217	1.35757	0.6734	2.42728	1.22889	1.80254	2.50875	3.5074	2.45778	2.76077	2.03559	3.11609	0.922507	1.78398	2.47494	3.74164	1.03803	1.3545	2.91803	2.71514	2.00487	2.75228	1.92314	4.06145	4.29767	2.43909	2.90178	1.76471	1.30762	2.10985
	1.51128	1.61379	3.77146	3.67098	0.93247	3.22758	2.50307	2.21474	1.58255	0.97819	1.27377	2.92284	2.239	4.12094	4.15912	3.6837	1.3728	2.8802	2.61283	1.72228	1.70895	4.11235	2.76922	4.59039	1.81175	1.04603	2.94024	4.82415	4.59427	3.65494	3.50443	3.67544	1.37432	1.11978	2.51713	4.5922	1.39087	1.23086	2.31752	2.33551	1.83103	1.94358	2.9025	0.555529	0.84098	1.3728	2.78773	1.03401	2.60886
	1.29161	2.28133	1.54934	4.22249	2.48388	1.96169	1.77931	1.92441	1.42922	0.97819	2.39694	2.05712	1.96593	1.01983	3.96662	3.72347	2.28861	2.4493	2.74292	0.77936	3.66914	1.92854	2.04458	2.98238	1.82091	1.01655	3.33285	0.413	3.01497	3.47702	1.97858	1.8066	1.29643	1.62078	2.3589	4.3522	1.4087	2.38551	2.8982	1.34841	2.27	1.94465	4.07373	3.38123	4.17908	2.66019	1.07033	1.4013	3.89678
	2.80037	0.94135	2.15665	2.41763	1.05196	1.4863	2.34074	2.31083	2.69514	0.97819	0.6119	0.8942	1.85711	1.99116	2.29859	1.17845	1.29	2.88236	3.20444	2.75544	4.76864	1.34525	2.92123	2.16724	1.82548	1.51984	0.9675	3.42336	1.5183	2.65079	2.07405	1.35041	3.31971	1.70007	2.76415	3.47283	1.4087	1.95932	1.80369	3.75766	1.84248	1.94999	2.56139	4.42949	2.36197	0.34734	4.08057	2.98865	3.82132
	2.43482	1.14294	3.38241	3.33948	2.10096	3.1651	0.98455	2.14285	2.50307	0.98455	3.40386	2.53655	1.29322	1.00752	2.07004	3.20516	1.70529	2.31032	2.76922	1.80369	2.60966	2.72202	2.69737	1.94465	1.82889	2.08758	2.47717	2.58081	0.891582	2.85043	0.89838	3.43678	2.54918	2.42633	2.17748	0.95233	1.42047	3.17953	2.94236	1.56156	4.25668	1.97964	1.04203	1.94615	1.239	2.68974	1.29924	2.239	0.92575
	0.73258	0.46062	1.71259	3.15666	2.15665	1.13564	1.86158	2.6991	2.68509	0.98666	2.60408	2.73011	0.96103	2.07706	0.43268	1.49032	2.43482	2.00884	2.5227	2.57516	1.32186	2.84239	2.13081	1.60733	1.8357	1.6153	4.30269	2.64764	2.60566	2.92321	2.61921	2.55675	3.91755	1.04445	1.36933	2.73802	1.42631	2.32294	1.38036	1.06351	2.59577	1.99116	4.02699	1.13603	2.67111	1.29964	2.28949	3.61373	1.2272
	1.04203	1.29643	0.94135	1.26274	2.74485	1.28677	2.41423	3.02194	1.04402	0.98877	2.87441	3.34508	1.07155	1.61894	3.28254	3.13361	2.10689	2.06501	2.41279	2.75695	3.52338	2.80111	2.28949	2.62476	1.84475	1.03479	2.23807	2.22782	2.74377	1.75222	5.49046	3.17364	1.59434	1.47921	3.03506	3.59005	1.42631	2.3747	1.50715	0.912735	3.40672	1.99325	2.21001	1.58756	1.74746	3.08118	2.77006	2.86789	2.65079
	1.38036	1.50577	3.29519	1.87768	1.25402	2.38388	0.7577	1.08336	2.82919	0.99296	0.5805	1.72043	3.24365	4.04091	1.56005	1.70404	1.77228	0.76317	4.21584	1.28677	3.30212	0.24134	3.92402	1.74984	1.84587	2.15047	1.92206	2.4637	1.17049	1.42922	3.74044	0.320733	1.69182	1.35304	1.82975	2.9677	1.43213	4.52814	2.64607	3.16278	3.84396	2.05693	3.75709	1.64399	1.18406	0.92575	1.81048	0.66093	0.88907
	2.37952	2.85918	2.1634	2.46457	0.826	0.55859	3.794	2.37076	1.19107	1.00131	0.76044	2.2368	0.71243	3.25581	3.13008	0.776659	1.8981	4.48866	2.63155	4.25407	3.91383	3.91542	2.97202	1.73552	1.8705	1.35732	1.4821	2.76223	2.56861	3.16773	1.81863	2.27412	3.11409	2.69678	2.52917	3.43428	1.43938	1.80142	3.58483	2.67758	2.86875	2.06198	1.53856	3.52609	1.43213	1.38487	1.54879	1.95957	2.21471
	0.91672	2.45863	2.23621	3.65438	2.53609	1.8705	1.57597	2.1483	0.78202	1.01779	3.96032	1.58609	1.86493	1.98802	1.81748	1.07251	1.80945	1.56138	2.831	1.29161	3.07983	1.9112	0.848581	3.02875	1.87605	3.5466	1.49049	4.64624	1.21941	2.24642	1.84475	2.19032	2.0539	1.86871	3.49078	1.78515	1.46516	2.85403	2.07305	1.01674	3.58918	2.07405	1.01779	2.75992	1.92314	2.19774	2.82025	4.15312	0.78996
	2.34784	1.47788	1.42047	2.90518	2.14796	1.47224	3.17626	1.79101	1.52771	1.02187	1.43358	3.14552	2.19774	1.55203	1.52225	1.66799	1.90903	1.71259	2.38746	2.53937	1.39087	2.4314	2.13081	2.45524	1.88159	1.28839	2.58805	0.49543	2.39333	2.75544	1.91011	2.53932	1.92314	4.06835	2.05712	0.72113	1.47083	1.22514	4.5654	2.77462	3.99839	2.08106	2.04069	5.22969	1.77346	3.53869	2.02966	1.91772	0.59115
	1.96699	2.14796	2.55651	2.42921	2.76975	1.47788	4.32727	3.47332	1.25236	1.02796	2.18254	2.02274	1.71259	2.9733	1.51815	2.42728	1.86158	3.28	1.95335	3.79291	1.97543	1.83003	1.39972	1.36216	1.897	1.33474	2.17873	2.1749	3.24071	3.53811	3.28	3.38123	3.28697	3.20362	2.72325	3.54984	1.47224	3.25223	2.25658	2.14127	2.59667	2.08106	2.17968	3.61903	2.11969	2.12557	1.66799	2.08605	2.07506
	3.01637	1.98278	1.05788	3.26944	1.50162	1.83116	1.95319	4.26272	0.89838	1.02796	1.8981	1.25903	1.42047	0.524	4.06196	1.64399	3.38732	3.10405	3.24792	1.7898	2.66253	2.54755	1.50594	1.75577	1.91447	0.988577	1.50577	2.69823	2.1807	2.80408	2.4425	2.01579	2.26486	0.652936	4.18913	1.5547	1.4863	2.36187	4.65161	3.18958	4.15608	2.08506	1.04998	2.85977	3.04929	0.58407	1.19422	2.40819	3.5222
	1.03803	3.11609	2.2667	1.39638	0.64177	0.92124	1.00338	2.79778	1.92206	1.04203	1.52907	2.70256	3.59642	3.74878	2.83507	0.902003	1.90138	2.34784	1.60804	2.26761	3.34468	3.03219	1.64542	2.83286	1.91989	3.1149	0.24134	1.47929	4.07139	4.07985	1.12644	2.3007	4.23053	1.57367	4.08344	3.9891	1.50577	2.97595	1.95425	2.9437	1.53667	2.08605	3.36762	1.62252	1.9253	1.42922	1.15035	3.24365	1.19977
	1.93607	4.73361	1.50715	2.82356	1.95744	2.08605	2.43226	2.62533	3.63668	1.04402	2.28771	1.44412	1.00338	1.62279	1.59825	2.40114	2.07305	3.68159	4.51781	1.27377	2.70131	3.05065	2.09875	1.8129	1.9307	1.03026	2.01711	2.24734	1.27929	1.19803	2.23062	3.13137	4.02647	2.47113	4.02577	2.15569	1.53721	3.91925	2.64607	4.15937	1.24031	2.10393	2.06601	3.97963	1.56271	0.6119	3.04199	1.36673	0.43268
	2.239	0.34734	1.21184	2.37273	3.06697	2.8174	2.01608	1.32947	1.42193	1.04402	1.8627	3.10438	1.71259	1.83116	3.05474	2.13739	2.37689	1.36216	2.56405	2.55651	5.82253	2.89173	2.79944	3.18933	1.94572	1.53819	3.12675	2.01608	1.81048	2.15183	1.03602	2.52732	2.29497	1.13091	4.07197	0.59815	1.55337	2.67473	2.36549	2.19041	2.26898	2.11379	4.34119	0.626719	1.4087	0.55485	2.26691	1.59173	3.67424
	1.16458	3.25134	4.19746	1.93773	1.11344	2.31302	1.46232	1.82207	4.38695	1.05196	3.95717	1.20978	1.70285	1.5345	1.47083	0.736489	1.96593	2.0539	0.848581	1.29643	1.24737	2.72202	2.55584	1.69796	1.96593	2.69476	2.01608	2.45947	3.18761	2.00054	2.73878	1.53819	1.08889	3.60248	3.73099	3.84032	1.5547	1.68888	2.82109	2.16387	1.48247	2.15279	1.62279	3.09683	2.46539	3.02601	1.26828	2.4637	1.13381
	0.9053	1.05196	2.69746	2.79694	1.61765	2.44165	1.99638	2.2368	2.89101	1.05196	2.95717	1.01194	2.20058	2.08605	1.60215	1.88265	2.87441	2.86499	2.1559	3.47163	5.03926	4.10171	1.37444	2.2053	1.96593	0.881022	3.57321	2.42541	3.89591	1.00338	2.04883	1.86644	3.49076	0.926777	2.55309	2.17107	1.55604	2.2368	2.99561	2.42117	3.89231	2.15955	2.56545	1.11736	1.98278	1.87383	1.32242	1.80369	2.92534
	0.66719	2.50223	2.42969	2.56952	2.42883	1.50577	2.45609	0.76452	3.29708	1.05394	1.33126	3.41836	0.55485	2.00366	2.54182	2.47119	1.67824	4.13455	2.66071	2.28042	1.70773	4.73625	2.36187	1.90575	1.97858	1.76603	2.58161	2.6445	2.38256	2.4527	1.33126	2.33799	3.54984	2.16844	2.57135	1.72711	1.56005	4.33397	2.22221	1.69775	3.34088	2.16243	1.98278	2.4369	3.64068	1.06766	2.53932	1.35757	3.144
	1.68566	1.50991	1.04998	2.22737	1.88931	3.36576	2.8497	2.3747	1.77931	1.06376	2.37427	2.62533	2.06702	1.45232	2.15569	1.98658	2.25842	2.14796	1.92684	1.77463	2.99352	0.6734	2.18926	2.71667	1.98174	2.24202	1.6215	1.14294	1.45219	3.85168	2.51633	2.38256	2.38126	2.132	3.40672	3.89625	1.5667	2.43881	4.52834	2.79318	1.72586	2.17682	1.55871	3.56697	3.82567	1.65578	2.41763	1.34216	1.74746
	2.06601	0.72401	2.3952	2.24098	1.59303	1.2015	2.04476	2.85403	1.64949	1.06571	1.64949	1.13603	1.49468	2.28407	2.92534	1.31355	1.88159	2.82698	4.05298	1.67824	5.77338	2.72813	2.79443	1.9691	1.98593	1.54879	2.57758	2.22689	2.84665	1.64949	1.6419	1.47773	3.23595	2.89955	2.45696	3.57844	1.572	1.49972	1.21356	1.84865	2.82108	2.19015	3.22371	2.57043	2.7765	2.17873	3.89891	0.88907	1.92422
	1.76169	2.99908	1.81519	2.99865	1.62918	2.10195	2.24364	2.88013	3.03493	1.06571	2.68741	3.13211	2.45863	3.50562	2.68974	1.46502	3.56213	0.99087	1.80013	3.00739	2.74864	3.53575	3.69637	3.5334	2.01298	4.09031	1.0984	1.53992	1.53058	1.49746	2.81223	3.12913	3.30464	2.48	2.46645	3.69456	1.58255	2.40309	1.8515	3.14833	4.53434	2.1911	3.99171	1.32242	2.23155	2.11477	1.8589	2.81075	0.61529
	4.29543	2.74334	2.06097	2.26484	0.71243	1.78864	2.90322	3.04199	1.94358	1.06766	2.02945	1.39135	2.30762	2.26945	1.52907	1.42456	2.9168	2.58805	4.01647	0.43746	2.69205	2.13533	1.46342	1.65829	2.01711	2.9372	2.71284	2.27311	3.64028	1.86158	2.62	2.94912	1.94037	1.74377	2.02966	2.9025	1.58649	2.18284	1.31713	1.83544	3.68877	2.19205	1.32028	2.97517	1.0965	1.06961	1.07033	1.6125	3.46924
	2.53609	0.49543	2.21752	2.27309	2.8802	3.24108	0.5805	2.93002	1.4013	1.07543	1.19803	3.43134	1.96804	2.35049	0.68867	2.17211	1.12644	1.00752	2.67473	1.05394	3.96609	1.36216	0.8757	4.75247	2.07405	2.84008	2.04578	0.91672	2.54575	2.74258	2.29406	2.59487	1.25899	1.11135	2.91241	2.06198	1.58649	3.96078	1.08889	2.46226	0.856808	2.19395	2.93811	3.14849	2.85189	2.1634	2.53747	2.80334	2.84093
	0.76861	2.29134	3.41363	2.44169	3.42519	1.66954	2.02329	3.82261	1.71259	1.0946	1.4146	2.74036	2.05086	2.58644	1.44226	0.77966	1.02796	3.39407	1.90119	2.41078	2.37952	2.40819	3.6627	2.04069	2.08106	2.42632	3.58541	1.01575	2.05371	2.4314	5.72671	2.3589	2.55895	1.98741	3.181	3.57844	1.5878	1.63258	2.09004	1.32337	2.65279	2.19774	2.11674	1.12361	3.74211	2.77125	3.12838	1.94999	1.468
	2.21752	0.29558	2.35844	2.81444	3.20559	2.08904	2.35844	2.15047	1.95957	1.0984	2.03661	1.86769	0.64822	1.79445	0.86054	2.60297	2.05895	1.91989	1.71907	4.40399	3.65607	3.86677	4.5902	1.8981	2.08106	2.69824	1.73791	3.02944	2.99083	0.77668	1.82091	3.51946	3.36391	1.36456	2.90599	7.5139	1.59173	2.06166	2.84751	3.3167	1.82207	2.20246	2.99352	3.46928	3.18215	2.53445	0.870346	3.27238	1.3545
	1.28191	2.34429	2.33094	1.23465	0.60849	1.161	3.84249	1.71089	2.42712	1.0984	1.32028	1.92076	2.29587	4.18903	2.63346	2.22842	3.41546	2.44845	1.19422	1.14294	2.78174	2.87658	4.16675	1.52907	2.08904	3.06573	1.38036	0.91217	2.11981	2.5622	3.49373	1.60368	1.42922	3.02444	1.12361	2.59928	1.59825	1.46342	3.27238	1.50807	1.64967	2.20246	2.64529	1.81435	0.59815	0.97819	1.03026	0.62202	0.94355
	1.73552	0.24134	4.00264	1.73532	0.8385	3.19454	1.99012	3.35207	2.26118	1.11157	1.50023	1.4682	1.6215	3.33035	1.19977	1.11526	1.49328	1.90685	3.37362	2.19395	2.32021	2.27128	4.49134	2.06903	2.09004	2.14285	1.71259	3.91436	2.49474	3.54339	1.61894	2.51154	1.77463	0.966514	0.603926	2.82257	1.60733	1.16449	4.14108	0.864846	3.58202	2.2053	1.54127	1.83103	1.89041	1.00546	1.39135	1.239	0.413
	1.46232	3.18476	2.36637	0.981452	3.35214	3.57612	3.72986	1.84122	2.56545	1.11531	3.29519	1.93532	1.21527	3.29582	2.49557	2.16779	2.62714	1.80254	2.50875	4.5067	2.70746	0.9076	3.04199	1.47224	2.09997	1.66519	2.76449	2.8174	1.84882	4.63772	1.98802	1.96409	2.9705	1.94758	3.09533	2.93741	1.60733	3.12015	3.22951	2.02899	2.7361	2.21001	1.55069	3.54593	2.34518	1.74627	2.01231	2.25473	3.26666
	1.82548	0.48696	2.45863	1.20203	1.46232	3.25645	3.8126	2.75653	2.90966	1.11717	0.49543	4.743	1.17878	4.88713	1.76641	2.22842	3.14665	1.77228	2.85731	1.77463	5.12156	2.58081	0.368239	2.28315	2.10393	2.94038	1.26064	2.16147	1.58017	2.12263	1.77463	2.99865	1.49328	2.88655	1.07687	1.36673	1.6215	3.60413	5.42184	3.40803	2.33799	2.21471	1.43793	4.01298	1.38487	1.13381	3.12838	0.74664	3.29203
	1.74746	1.39833	2.38301	2.7361	2.65706	1.20496	1.85711	4.27914	1.93392	1.11717	1.33594	1.37614	3.31971	2.41595	2.10689	1.9629	2.04984	1.21184	1.17049	1.04998	3.36947	1.68936	1.59784	2.31302	2.11772	2.28642	1.55871	2.54428	0.555529	2.44079	1.63683	3.29792	1.4821	2.81173	2.73951	1.05196	1.63174	1.92684	4.17061	4.33406	3.24575	2.21659	3.04588	1.53971	2.08506	4.56312	1.00032	2.54346	2.11772
	2.15665	1.048	2.19679	2.71292	3.71981	2.6382	4.29543	4.13747	3.61948	1.12089	3.14599	1.60076	0.61529	2.05592	2.08106	0.652312	1.20496	0.78732	2.45219	2.99074	3.68159	1.15561	2.7378	1.37129	2.12067	1.78315	3.48598	1.83797	1.08119	2.88236	2.9705	3.53537	1.18932	2.01093	3.40741	1.34525	1.63556	2.58223	1.419	4.61734	3.70585	2.22221	1.73312	3.01652	2.51881	1.63683	2.19032	1.97648	2.05592
	1.47224	2.75015	3.74211	2.09763	2.72889	1.0965	0.7095	3.59569	1.99116	1.1246	3.26666	1.89749	0.46512	2.15376	3.01843	2.26484	2.5155	2.41767	4.84734	1.31555	1.56537	3.39407	3.2894	3.06969	2.1363	1.99597	1.97543	3.98597	2.71292	1.57597	2.53281	2.65544	3.16707	2.49889	5.03657	4.5007	1.6381	2.18605	1.00338	2.16247	1.72315	2.24178	3.6235	4.99976	1.97858	0.55859	3.19713	2.97889	2.06903
	2.07606	2.38039	2.93174	1.56082	2.43482	1.51128	2.11379	1.98893	1.57465	1.12644	1.85711	2.94118	1.71381	0.89838	3.83599	2.33399	3.50799	2.60727	0.922507	1.95638	3.10271	3.5074	1.16649	3.95401	2.15955	2.27412	4.11892	1.58649	1.86141	3.31219	1.81634	4.59783	1.41018	2.37805	2.01346	2.54182	1.64949	2.06166	2.01711	2.15119	2.73267	2.24271	2.91394	3.73287	0.99087	2.22221	1.97597	1.92422	3.05474
	1.1393	0.93913	1.33126	1.89132	1.97332	2.18254	0.68564	3.63064	4.0182	1.12829	2.19774	0.690616	2.6594	2.1634	1.25899	2.23366	2.1285	3.56913	3.13211	2.68199	2.89891	1.98383	4.29496	3.61085	2.16436	0.870346	2.02534	2.01608	3.16996	1.25899	0.66093	2.92923	1.51128	1.27429	5.11031	3.20235	1.65326	1.83613	0.53578	1.65421	4.77396	2.25104	3.8893	3.76406	1.45662	1.58255	2.32596	3.11809	1.68319
	1.71259	2.73498	0.42295	1.82719	3.12409	1.79445	3.35276	0.713918	1.92314	1.13013	1.96275	2.61194	0.95886	1.62279	1.77228	0.415947	2.07405	1.90029	1.4682	4.32246	2.76298	2.62318	2.71206	2.07405	2.16724	0.952435	1.26722	1.88159	2.7361	4.07117	3.22822	3.20808	1.1097	0.830447	3.19713	5.01982	1.65578	2.46645	1.57332	1.5635	2.83018	2.25104	0.95451	3.57155	2.73954	0.46957	2.43306	1.58649	3.13008
	1.03401	2.10195	2.68199	3.50682	1.61765	1.19107	2.7974	1.56232	0.79782	1.13564	1.33126	2.89632	2.25104	1.25899	0.9675	0.823413	3.02669	3.27556	2.53655	1.5667	3.77642	0.258	2.31386	3.12276	2.17203	2.74377	2.34872	1.239	2.63866	2.47801	1.28677	2.72239	4.02906	2.83062	3.18834	4.78258	1.66954	3.7266	1.60474	1.82548	2.61283	2.25381	2.66565	2.5264	2.47213	1.04203	1.56082	2.79368	1.46232
	4.26188	0.95233	4.01509	1.49503	0.9675	1.68689	3.06969	3.09759	1.18582	1.15741	2.61046	1.63114	1.10029	5.47491	3.144	2.39723	1.95957	0.7659	4.51158	2.40214	3.6629	1.69796	2.38648	1.34371	2.1749	1.69855	2.91537	2.35315	3.27729	2.15279	1.92314	1.41136	2.48304	3.6483	3.92461	2.48973	1.67824	3.48273	2.20152	3.42493	2.21474	2.25842	1.62918	1.71089	1.49049	3.03424	2.51154	2.29406	4.24575
	0.57691	0.63852	1.38187	0.76452	3.47882	2.53281	3.32722	1.77922	0.96103	1.1717	0.84345	1.95575	1.50439	3.12009	1.61765	1.12777	0.5623	3.79346	3.20224	2.85408	3.52987	2.83653	2.03541	2.62476	2.17682	3.283	1.92746	4.74371	1.74874	3.39407	1.10594	2.67037	4.36079	2.82952	1.67917	0.33515	1.69428	1.89749	2.974	3.17621	2.16348	2.26486	2.70131	3.64798	1.11157	1.15561	3.1194	1.51815	4.3522
	1.01575	1.98278	2.08506	1.42456	0.60849	1.31079	1.38937	2.40988	1.92422	1.18757	2.59768	1.46342	0.95233	1.40426	2.87079	0.997991	1.27703	2.90178	1.92076	2.17682	2.12948	0.53965	2.06732	1.468	2.18635	1.15035	3.17626	2.45524	2.20522	1.71623	2.47969	1.79492	1.3468	1.73656	1.72586	2.24271	1.6955	2.28028	4.12043	2.218	2.81444	2.28133	4.19498	1.69717	2.53527	0.98666	1.45701	3.81914	1.36673
	2.34784	1.00338	2.12948	2.43594	3.84303	1.76169	1.64317	2.75568	2.68896	1.19281	2.2667	3.83239	0.79782	2.67656	0.58407	2.67473	4.28767	4.32246	1.94134	1.96275	2.04374	2.10096	3.88088	1.20496	2.1949	2.54208	1.97648	0.84345	4.14537	1.9995	2.369	1.90119	2.13728	2.79496	2.62088	2.10788	1.70773	2.50875	1.50162	1.74195	1.89872	2.29678	0.9675	1.44412	0.66407	2.51798	1.67638	1.11344	2.60408
	3.81478	4.21378	1.92854	2.5777	0.903	4.10931	3.67254	0.736489	2.71284	1.19281	3.73544	3.15517	3.39958	1.32343	3.19259	0.834693	1.25899	3.22113	2.05028	2.80705	2.90537	2.93599	2.25968	2.1402	2.20246	1.95932	2.67033	1.76169	2.22423	2.16436	2.7562	3.0489	2.39085	3.04818	1.84755	3.38978	1.71866	2.01231	1.45089	3.24627	2.18926	2.30221	1.47506	3.18394	2.89963	1.34371	2.5384	4.04091	0.60506
	2.59688	1.10594	1.26558	2.42536	1.5547	3.12941	2.18159	2.76668	1.68936	1.1963	2.79888	1.06156	1.94144	2.02842	1.27377	1.1319	1.31555	2.73498	2.46457	1.95638	2.51715	2.08904	3.40397	3.33971	2.22502	3.49346	1.7758	2.53937	2.17318	2.23992	1.82091	0.914874	2.67889	2.44435	3.84517	0.81841	1.73672	3.68877	3.54046	2.23982	1.41136	2.30852	2.1285	4.21861	3.19128	1.54531	2.33799	2.92534	0.99296
	1.44371	0.90069	0.66719	3.45103	2.58161	2.80853	1.92422	2.51154	0.96103	1.20496	0.87492	1.27379	2.52623	2.5155	3.42762	2.39236	3.36267	2.22502	5.48115	2.9719	4.53431	4.36937	2.49286	3.20364	2.24178	2.2854	3.51747	1.37885	3.65183	3.50977	1.8515	1.96885	3.60912	1.26688	3.94837	1.75577	1.73791	5.0007	2.51053	0.912735	1.49346	2.32379	3.0315	2.93401	1.26558	1.06571	1.81048	2.91466	2.42111
	1.62918	2.40387	0.75495	3.09306	1.8515	1.16458	1.26722	3.23926	2.31302	1.20668	0.93247	1.12153	0.66719	2.28224	1.94999	1.59784	3.13738	1.61379	1.83613	1.68195	2.36549	0.46512	1.92076	3.67424	2.24364	3.25151	0.94795	1.63301	1.50749	2.21659	2.66409	2.53932	1.81634	1.7111	2.61373	3.31281	1.7415	1.47297	4.69523	1.03453	2.36484	2.33362	1.72711	0.800375	2.56545	2.69205	1.55933	1.76405	0.71243
	2.57435	2.43909	0.81587	1.80142	0.9076	0.84098	2.83066	2.08085	2.86934	1.20668	3.44336	3.14404	1.82889	1.10029	0.79521	1.28476	2.27951	1.38487	1.42456	2.45947	3.15589	3.45	0.886323	2.53609	2.24642	0.834693	2.49724	1.33594	2.49286	3.50503	1.25236	1.36419	2.14408	1.23936	3.12764	2.47213	1.74746	2.80695	2.59287	2.03648	2.0887	2.33896	0.95233	2.87363	3.02944	3.32597	0.837492	2.69437	2.21752
	1.3728	1.45089	0.78732	0.974275	1.7415	2.1749	2.76449	2.84419	2.9367	1.21356	1.53856	1.2553	3.08388	1.34525	2.86789	1.53515	3.09936	2.17107	3.21609	1.51128	1.27866	0.37052	3.14923	2.74334	2.25104	1.9724	1.20496	1.94999	1.11526	4.35984	2.39085	2.66423	3.68611	0.885259	3.50682	3.04519	1.75222	4.0668	1.00958	1.51611	3.43269	2.34429	2.19774	2.43977	2.02534	1.677	1.76603	0.97819	2.9656
	0.64822	1.95851	0.84345	1.59784	3.40203	1.73192	0.65777	1.31355	2.04069	1.2238	3.42336	1.81178	2.53937	0.524	1.10406	3.67353	2.6382	2.66955	3.12539	3.45301	0.38159	2.81297	2.31487	1.10406	2.25289	2.53194	2.59367	2.7494	2.72239	0.75219	4.30607	3.06191	1.6633	2.41338	1.43762	2.73118	1.75222	3.94601	5.13008	2.27217	1.98658	2.35844	0.83102	3.41836	4.02647	1.19803	2.57135	1.95319	4.25162
	4.02699	3.75543	0.26594	2.44742	1.71866	1.17347	3.69231	2.25347	2.4314	1.23227	0.84345	2.12312	3.5151	2.72889	1.66954	3.06878	1.67948	0.69767	1.37614	1.58387	4.06606	1.70407	2.97123	1.82091	2.25473	2.2772	0.74664	4.71953	3.29224	0.70065	2.09302	1.50749	3.69231	1.99528	2.23575	2.95646	1.75933	1.48875	2.48304	1.38181	4.49966	2.369	2.15376	1.30642	0.94795	0.82095	2.25243	1.79908	3.15325
	1.1717	3.80659	3.55277	1.74472	0.45608	1.7898	3.22564	4.16899	2.69051	1.23396	2.91537	1.05049	0.55859	2.67578	2.70208	2.09875	2.00054	1.8705	2.36978	1.05984	2.93245	3.05882	1.68195	3.9133	2.25842	1.87144	1.92854	2.52952	3.88148	4.00004	3.33597	1.46661	2.32379	2.33816	2.53194	5.04957	1.76993	2.54851	1.72107	2.24254	3.88029	2.37164	1.74389	1.64399	2.56545	1.36825	1.88637	2.53198	2.72813
	2.26761	1.50577	2.94024	2.8161	1.50853	0.99506	2.01195	2.16023	1.0984	1.24403	2.80111	1.92684	2.95717	3.22629	1.82889	0.902003	2.31032	2.56139	1.47931	0.99296	3.70805	4.43599	3.50348	4.1471	2.26945	3.09835	1.68689	3.02257	2.01231	1.85487	2.41767	1.33474	1.94999	1.71659	3.37846	2.59046	1.80139	2.14503	2.86136	1.49795	3.83239	2.38737	2.0202	2.11539	1.96169	3.01568	1.50749	0.73541	1.04998
	2.4314	1.26064	4.67302	1.78447	0.74664	2.57354	1.34834	1.78315	1.75577	1.2457	2.0202	2.37175	1.65704	2.77725	1.84925	1.51676	1.90685	0.78732	1.7897	1.42631	2.62635	2.93386	2.56861	3.33097	2.27403	2.72325	2.35138	0.60849	2.0239	2.86934	2.80631	1.65815	0.84098	2.36217	2.60297	2.10689	1.81175	0.99093	2.1402	3.85511	1.57425	2.39694	2.29859	2.15047	2.40906	0.53578	2.0741	3.14069	2.51881
	2.85408	2.84532	4.08596	2.38256	2.88453	1.4087	2.54428	2.18926	1.36216	1.24737	1.17878	3.99663	2.15955	2.38824	3.5151	1.03026	2.95083	2.32558	1.911	2.12557	1.51128	0.99296	1.48247	2.42883	2.28589	4.20529	2.77425	2.66487	3.48876	1.50715	1.77931	2.03081	3.18672	2.10387	3.13287	4.52926	1.8129	2.19352	2.00054	1.82881	1.72586	2.40127	2.59046	5.0708	3.19454	1.048	1.79622	1.81748	2.09004
	1.38487	2.27311	0.524	1.85134	1.82889	1.38487	1.47506	3.03198	3.59352	1.25568	1.9307	2.01926	1.40426	3.43792	3.06154	1.71089	0.74385	2.23528	2.44361	2.78697	2.60008	1.5345	2.45029	3.00462	2.28771	2.02274	2.75695	1.40426	2.85731	1.36825	0.86054	2.18177	3.77532	2.02335	5.30559	3.61027	1.81519	2.21369	3.9598	2.3303	2.71033	2.40214	2.14796	2.10542	2.55163	3.03219	2.39821	1.1717	3.08927
	3.86408	2.05895	2.00469	1.73532	1.08889	0.69469	0.63852	3.18174	1.38637	1.26722	2.59688	1.52599	1.61379	1.67824	1.30603	1.84122	1.3468	3.84249	3.92878	2.45947	1.97858	3.37502	2.25968	1.8357	2.29678	2.66071	1.80945	4.15512	7.16826	3.58193	3.00739	3.04199	2.69514	1.48132	0.76452	2.19774	1.82091	2.53194	4.64445	2.14411	1.62252	2.42455	1.01983	1.79492	2.80037	1.49049	2.41376	0.87966	1.34371
	1.04003	3.29771	2.59367	3.79561	2.07806	1.74746	2.95928	3.67226	1.60344	1.27214	0.47398	1.79492	1.29161	3.26411	1.70407	1.89256	1.62279	2.59126	2.59217	1.34371	3.17888	0.46957	4.43897	3.16247	2.31572	1.08767	3.83545	2.4822	0.374537	3.65778	2.46285	1.48247	3.06222	2.5114	2.78438	2.17682	1.83003	2.82025	1.8106	2.51479	4.35765	2.42969	0.94795	2.91241	1.49468	2.62238	1.73666	2.03354	2.16436
	3.52456	2.44165	0.11172	2.94832	2.9025	0.93247	1.29804	1.8066	2.79442	1.27214	0.85081	2.07748	1.6215	3.62866	1.23396	1.51984	4.67124	2.95928	3.02813	1.69918	1.6381	2.90178	2.16348	1.4146	2.31931	2.10764	1.8849	1.419	2.14285	2.29497	2.56707	2.27412	4.13907	2.85268	4.62621	1.73672	1.83683	2.91162	2.53034	0.551401	2.12862	2.4314	1.9995	1.92684	1.91555	0.99296	1.70268	2.98448	1.34834
	2.90823	2.13728	0.9235	2.33799	1.57068	4.85852	1.57068	2.01579	1.67327	1.27377	2.57112	2.36582	0.60506	2.31302	1.76523	2.67387	1.12829	2.34872	3.74663	3.45542	1.79445	3.06901	3.01497	4.91641	2.32647	2.30982	1.04203	2.36549	2.1764	2.14117	2.7403	1.56082	3.98336	1.1877	2.06166	1.83683	1.83797	4.44265	5.82932	3.36763	1.18833	2.45015	2.15665	3.28798	2.54999	2.37602	2.79192	1.74031	1.05788
	1.07543	0.67648	1.93285	2.73267	3.23337	1.4849	3.11409	4.00248	0.43746	1.27866	1.3545	2.07748	1.02187	1.78398	5.21254	1.67917	2.55814	3.02601	4.84058	2.09103	1.70773	3.22306	2.68521	3.0067	2.33451	1.4682	2.72508	4.13253	2.47403	2.79517	3.64468	2.55584	4.89775	2.02954	2.30881	3.49076	1.84023	1.35904	2.7494	0.989458	2.79108	2.47297	2.58161	2.92923	2.41767	2.54182	1.19227	1.82091	0.38159
	3.28254	1.68319	1.68319	0.952435	2.21471	0.6119	1.82775	2.30576	1.4891	1.27866	1.77931	1.65815	1.97858	1.29643	3.11342	2.91162	1.67452	2.91965	2.79024	1.82889	2.28589	1.95957	1.9629	2.07405	2.34784	2.21369	2.6594	2.55244	1.79882	3.01568	1.82091	2.12201	3.1756	0.41143	1.79492	2.17107	1.85711	2.62177	1.30443	6.0045	3.35415	2.48555	2.06903	3.86458	3.07104	2.21001	1.31711	2.79219	1.7758
	1.5547	1.92314	2.14505	1.94134	3.54515	2.57112	2.81223	2.22528	1.58255	1.28677	4.28331	3.58593	2.09302	0.97819	1.74746	0.755297	2.98517	3.01568	2.90115	3.85708	1.64443	2.0539	1.83867	3.43368	2.34872	2.31083	1.12089	2.92534	0.954884	2.65157	1.88821	2.49004	0.83102	3.28193	3.67671	0.99506	1.87605	2.34797	3.34033	1.66886	2.4369	2.4889	1.20496	1.69442	2.95646	3.39469	0.739649	2.38126	4.59628
	2.62	1.96593	1.71502	2.71808	1.9393	1.26722	1.26722	3.56238	1.7415	1.29964	2.55488	1.58017	2.33451	2.39954	2.32737	2.60028	1.82091	2.42883	2.19673	1.935	2.63188	3.00393	0.848581	4.10425	2.3558	0.622977	3.09936	1.16992	2.94673	4.68059	2.5451	1.31711	1.03401	2.79833	2.65368	2.65	1.88269	4.36033	2.58644	1.51611	3.0741	2.49057	3.60797	2.67387	1.76993	0.63852	1.91954	0.50787	1.77463
	1.61765	2.92534	1.20496	3.6729	2.81297	1.04003	0.74664	4.84927	1.6457	1.29964	2.53609	1.6525	1.9922	1.14294	3.25453	3.17438	2.9768	2.11281	2.34996	3.57321	2.01814	0.43268	1.05271	1.53043	2.36197	2.3078	2.56382	4.19448	3.35763	3.78027	3.23337	3.70395	2.51219	2.56451	2.3747	3.30967	1.8849	3.71907	1.92854	3.1972	2.90841	2.5097	2.86426	1.08119	1.96169	1.16458	1.27379	1.17878	2.69514
	2.52128	1.12089	2.43738	3.28869	2.30221	2.47717	0.91898	1.93532	1.50023	1.30443	3.45542	1.70542	3.29266	1.42777	4.11387	2.67037	2.60008	4.24084	2.86466	3.17364	2.27403	3.40692	2.51154	1.82775	2.37689	2.1764	2.98308	3.27429	0.673473	1.65578	0.413	3.34298	2.32021	2.33548	1.53819	4.99532	1.8849	4.00773	1.98278	1.95107	2.20734	2.51302	2.74334	1.78315	1.39833	0.21392	3.58071	2.61921	0.95886
	1.70163	2.67345	2.72889	3.49613	1.40278	2.13338	1.84812	2.37372	2.5097	1.31871	2.67111	3.67735	3.57844	4.9472	2.43653	2.44456	4.85681	2.06501	4.66797	1.45662	2.57192	2.38039	1.20785	3.47941	2.38039	1.65533	1.82434	0.52002	2.86466	2.13728	1.69428	3.30146	0.84837	2.30984	3.52212	1.2272	1.90248	0.588235	4.38505	2.16387	2.76415	2.55244	2.73118	1.48247	1.44802	2.42455	3.0923	1.60733	0.3976
	1.20668	2.95013	2.38737	1.12361	2.02842	0.45608	2.85918	2.24098	1.67452	1.31871	1.60604	1.23086	0.80302	2.65706	2.88741	1.29021	2.22969	1.23227	3.40397	1.00338	1.78398	1.2272	2.7361	3.62924	2.40733	1.22896	1.62535	3.66403	3.74726	2.77725	1.3297	4.25833	1.68689	2.15103	3.81159	2.33718	1.90466	2.97595	2.8358	3.29369	2.39333	2.55733	3.2692	3.09079	1.3545	1.36825	1.89626	2.15183	0.15799
	3.27238	2.30311	0.58407	2.55401	0.93913	0.63852	0.71534	3.01032	1.92314	1.325	1.19107	2.46267	1.60863	3.45662	2.89963	1.63114	1.93715	1.01575	2.5162	1.39833	2.95646	2.54999	2.97202	2.67345	2.42111	2.82108	1.38487	3.70131	1.63114	3.38179	2.82109	2.02966	3.30464	2.67226	2.04	3.4002	1.9112	3.33038	1.51128	3.36131	2.94832	2.58483	1.52225	2.70516	1.13564	2.44505	1.97714	1.0965	3.65892
	2.32647	0.29558	2.16243	3.02349	2.13045	1.84812	2.54182	1.68334	4.37888	1.32814	2.87875	2.26588	2.8802	1.83683	2.86209	1.64256	1.71259	1.29322	3.64285	2.0202	2.61921	1.07929	2.34996	2.40906	2.42455	2.99942	2.32379	4.35028	2.42921	3.83273	2.84751	0.988577	0.96535	2.64396	3.32616	1.39833	1.92206	1.63686	1.40426	2.30405	2.26072	2.59046	1.42631	1.94496	3.45	1.34834	1.44412	2.61285	0.82852
	2.1892	2.33094	2.84459	1.14628	1.29161	0.64822	2.04069	2.44933	1.53992	1.33126	5.00655	2.16779	1.60085	3.25581	3.28697	2.4215	2.10195	2.57354	2.57135	1.77346	1.97858	2.21377	0.791565	1.87938	2.42883	2.71292	3.43913	2.76223	2.87607	2.74409	3.61085	3.02581	2.67111	0.899315	2.23366	3.30275	1.92206	2.66686	2.06198	1.97584	3.73913	2.60088	3.35896	1.6153	0.63525	1.98278	2.21685	1.49049	3.24108
	0.87015	3.85168	2.99352	3.19348	2.15858	3.56213	2.19679	1.56381	1.86493	1.34834	1.88821	4.25393	0.46957	4.78736	2.31931	1.37784	1.3728	0.98455	2.30272	5.80572	6.24119	1.76523	1.50594	4.33496	2.42969	0.669996	2.7562	1.94892	0.568018	6.74079	2.27403	3.60933	3.6629	3.97245	3.27515	2.54428	1.92422	3.17291	1.51266	2.71367	2.75992	2.60966	0.77668	1.69303	1.59173	2.05086	3.08549	1.79445	3.26984
	0.5805	2.35138	1.548	2.49004	1.77931	1.47506	2.80705	2.80695	0.48267	1.35296	3.11809	1.02344	2.42369	0.34734	3.24365	0.534071	2.36988	1.3545	2.40114	4.20093	3.34966	2.17873	2.4244	2.43824	2.43824	2.16779	1.44226	2.31302	2.05826	2.05288	3.10003	1.41136	2.60966	0.966514	2.85895	1.65326	1.92746	1.79882	1.19281	1.37961	2.27412	2.62872	0.81075	3.87365	1.62279	0.3976	2.18926	3.17364	1.2507
	2.05895	0.95014	1.9691	3.83055	1.81175	2.13338	1.9253	3.08852	0.524	1.3545	1.06961	1.436	2.30582	2.84386	2.50639	2.01114	2.00158	3.00116	3.90969	3.16247	2.77875	3.03287	2.68346	2.24456	2.44505	1.21171	4.10019	1.89919	3.00566	1.6633	2.22782	3.54923	4.48217	0.433687	6.32293	2.1749	1.92854	1.48719	2.51302	3.12992	3.16848	2.66253	2.52376	2.57497	1.66455	2.22221	3.02271	2.85918	2.81888
	2.40041	2.62635	1.76641	3.6856	3.66573	2.67345	3.01568	1.63686	3.19454	1.36216	1.35757	2.04344	1.61765	2.63267	2.72126	1.11736	1.20668	3.19454	5.37433	3.51273	3.25453	2.51881	3.28585	1.65829	2.4493	2.68259	2.35049	2.07405	0.534071	1.92854	2.08206	4.88577	4.25553	2.47873	2.22212	0.7577	1.94465	3.31489	3.4002	2.87684	2.70084	2.67578	2.89963	1.19618	2.7705	1.06376	2.83678	2.68509	2.07004
	1.8838	1.935	2.78473	0.483522	1.94465	0.83102	0.46957	1.18833	3.25709	1.36216	4.28864	2.1472	1.21527	3.38978	3.33597	1.89132	0.97819	2.18445	3.31419	2.55814	3.54809	1.51952	1.35387	2.08306	2.45524	2.5677	2.77725	2.14796	1.82975	1.40278	2.9719	1.74874	1.07543	0.426395	3.60413	2.43226	1.94572	2.12422	2.8982	1.23297	3.48206	2.67578	1.54531	3.70332	2.45947	1.2457	2.0262	2.31572	2.44335
	1.419	2.65235	1.161	1.01886	3.70917	1.17701	1.77228	3.37084	3.01843	1.36673	1.7259	2.4186	1.6955	3.41607	0.78732	2.01926	1.90248	2.89676	2.72325	3.47104	0.59815	0.49122	2.59487	3.23144	2.46285	1.02799	1.43938	2.01298	0.648718	3.13937	2.10985	2.87607	2.41164	1.9524	3.01342	2.5014	1.97016	2.51434	1.91447	1.50201	2.67124	2.68896	2.8802	4.22138	1.44802	2.54755	1.57573	0.98666	1.36063
	2.34872	0.48267	2.4314	2.64308	1.69305	2.6594	4.30462	3.31419	4.1471	1.36825	0.524	2.74973	1.21869	3.53281	2.72813	2.19885	1.92746	0.64822	2.95307	0.95233	4.13907	3.2692	3.12539	0.96103	2.4696	1.85765	3.17364	3.29076	1.93047	3.62005	2.80111	1.63401	1.76287	2.59489	3.08473	2.24271	1.97121	2.22842	3.13406	0.330843	2.61373	2.70054	2.95998	3.66589	1.75577	2.77425	2.25657	0.84837	0.21392
	2.42883	0.37052	3.16576	1.88141	2.94872	1.29964	1.37432	1.59491	0.9675	1.37129	0.34734	4.19192	1.26722	3.87752	2.12263	3.10814	1.69673	2.72889	3.07714	2.88309	1.5667	2.69437	3.03122	2.63741	2.47213	0.742808	1.98278	2.64529	2.38942	3.18215	2.32647	3.26085	2.07706	0.746982	2.8858	0.95886	1.97543	2.80446	2.98657	2.9735	3.35624	2.70054	1.8357	4.31071	1.17878	2.03763	0.899416	4.1007	1.49746
	1.9112	1.67824	0.76044	2.21685	1.5667	1.61765	0.84345	1.19618	2.22127	1.3728	2.32647	0.588235	3.49076	2.82183	2.01814	0.368239	1.74746	3.20235	1.30283	0.98666	0.61529	1.85711	1.24031	2.85262	2.47213	1.52904	1.63937	4.20192	0.749074	4.59265	1.8849	3.31419	1.61894	1.7723	2.14285	3.53281	1.98278	2.4938	3.4824	3.52641	4.25997	2.70208	3.75709	2.22842	3.18411	1.97016	2.37864	1.16992	3.8126
	3.27238	2.03252	1.86382	3.51015	1.47224	1.0984	1.42193	2.06958	1.26064	1.37432	2.32469	2.71895	1.68319	2.66019	1.1717	2.48722	2.91466	3.08388	1.8066	4.02751	2.82183	0.78732	3.68623	1.32186	2.49307	2.00182	2.36637	2.28315	2.49474	1.8981	1.51128	2.40405	1.98383	2.37144	1.10473	3.44094	1.99116	2.5264	4.02337	1.79694	1.31533	2.7067	0.69767	2.55584	2.38998	1.93285	2.85977	2.29587	1.38637
	1.62791	1.00131	0.32889	1.81821	0.79521	2.84532	2.86281	3.46254	2.53034	1.39087	1.07929	0.829074	2.51053	1.42631	0.84837	2.21157	3.09197	1.14294	1.89626	1.16992	4.28719	2.36549	1.89256	2.1634	2.5097	2.5777	2.02945	2.57597	2.01926	1.75577	1.04203	1.39972	1.75933	2.1481	4.32696	2.49974	1.99533	4.00423	1.71502	2.56389	3.93354	2.72279	2.57839	1.75939	0.76044	2.51963	2.84419	2.02945	1.67452
	2.82993	3.23144	0.88907	3.47804	3.1978	1.95851	4.36413	2.57588	2.33718	1.39535	3.46143	1.436	0.63852	5.28428	2.63188	2.0741	1.01983	1.47506	1.66659	1.13381	2.33807	3.0205	1.89626	3.144	2.5155	2.86058	4.89606	3.36762	1.20978	1.78515	2.80705	2.10764	2.52376	2.04187	2.64485	2.53855	1.9995	2.17748	2.39085	2.37296	3.1194	2.72431	2.75695	1.26458	2.14505	3.53104	2.80695	1.39684	1.572
	0.9675	1.65704	1.79329	1.43437	4.57041	0.77936	1.66829	2.95387	2.20624	1.40278	3.0595	1.31355	2.31752	1.325	2.40992	2.19352	1.61894	2.42111	3.60608	1.78515	2.07706	2.61364	2.41376	2.8982	2.53691	2.56041	2.03252	4.67881	1.55933	2.7494	2.24271	3.65949	1.65704	1.12537	2.23156	2.69437	2.00366	4.05759	2.87658	4.32353	2.37175	2.73118	2.65862	2.39821	0.66093	1.9112	0.99093	1.24737	1.28191
	1.69428	1.49049	1.67576	1.57721	2.57354	1.26722	0.3761	3.26013	0.3761	1.40426	3.02394	2.00066	0.88673	2.78099	1.71502	1.26458	0.24134	3.90744	3.81159	1.85262	4.35411	2.19774	2.0887	3.45783	2.56139	2.80446	2.79368	2.13533	1.82207	2.17586	1.46374	2.49567	1.61508	1.60328	1.90119	2.3434	2.00469	2.23575	3.00393	2.52565	2.09652	2.7327	2.43568	2.50969	2.06601	0.32889	2.43594	2.22408	3.87483
	1.58387	1.4146	0.903	2.21474	1.59825	0.66719	1.91772	2.84994	1.2015	1.40574	1.02796	2.74292	2.00366	3.63095	2.65079	2.16456	2.07706	1.83116	1.46502	3.75764	0.32889	3.6538	1.51522	2.93174	2.56139	0.932589	3.00739	4.37745	2.08646	3.51747	2.16051	1.82591	1.42922	3.26565	2.24098	1.38637	2.00988	3.9264	3.43792	2.06465	2.69824	2.74106	1.77228	2.80446	2.35491	1.54531	0.733309	3.09398	4.50855
	3.14069	3.31093	3.16313	2.10764	3.80987	3.34593	2.90966	3.59049	1.36825	1.41018	2.87514	1.71498	0.89838	3.65949	2.47297	1.69855	1.89261	1.97437	3.11715	2.10393	2.66643	2.93032	2.15156	1.7898	2.59046	3.91268	4.44863	1.75577	1.18242	2.41595	1.52362	0.497824	1.05394	1.50651	3.37223	1.43793	2.01711	2.56952	2.75771	1.40581	2.79694	2.77125	0.53578	1.46502	1.08314	2.3558	1.71089	0.5805	2.82846
	2.67733	4.63369	1.64696	2.18926	2.78099	1.43213	2.50556	0.995637	2.65235	1.41018	1.8981	5.06204	1.70773	2.40041	3.31783	1.52904	1.8515	2.5254	4.28896	3.27365	1.34834	3.10003	2.48629	3.81369	2.59367	2.2368	2.76223	3.56738	2.64485	2.9761	1.77346	3.61967	2.57112	2.1481	4.3469	2.14505	2.01917	2.45506	1.11157	2.38701	3.51415	2.80111	1.68319	3.07486	2.00781	2.37952	2.68259	1.8981	2.39954
	3.03424	1.64949	4.42237	2.08085	3.05678	2.369	2.45947	2.11207	2.94872	1.41018	0.90069	2.85731	1.86158	4.45797	4.50855	3.10438	1.468	2.1949	2.52917	2.05086	3.91808	1.85711	2.37372	1.25236	2.60008	2.406	1.62791	1.572	2.06166	2.9656	0.55485	2.49755	2.93953	1.68712	5.46406	2.89676	2.0202	2.25347	1.84475	3.3604	4.4783	2.80705	3.31783	4.0368	2.07706	1.36216	2.01231	1.13197	3.33222
	1.62791	1.4835	1.73192	2.60028	0.18243	2.01195	0.88907	1.81048	0.99087	1.41607	2.09402	2.6182	2.02945	2.78099	2.7403	1.07033	3.40631	0.69767	0.930076	4.61975	1.11531	1.86716	3.08397	2.15665	2.60088	2.66686	1.92422	1.23396	1.88265	3.73321	2.369	3.50948	2.65079	1.39187	3.38676	1.47788	2.02842	1.82207	2.95435	2.56507	2.13301	2.82035	0.76861	2.65368	2.13338	1.87494	1.00963	3.46804	2.02534
	0.64177	1.75103	2.04069	3.34578	0.645	2.4459	1.50853	4.11481	0.69169	1.41607	1.77931	1.42947	2.28861	2.91466	3.04246	1.74338	3.13141	2.57597	1.52751	1.69673	3.69287	2.55733	1.82848	3.75986	2.61603	2.55584	0.93469	1.33283	4.34959	2.68896	2.12557	3.2894	2.59367	2.20996	2.66071	2.62635	2.02945	3.68306	0.86054	1.34163	1.90733	2.82919	1.87161	1.5668	1.4146	1.53856	2.4244	2.98865	1.38487
	3.46984	3.09398	2.26945	1.99481	1.32028	2.14796	2.29769	1.89256	1.56138	1.41753	1.98802	1.44897	1.42193	0.78732	2.22689	2.36978	2.72279	1.79676	4.96174	1.61894	0.52002	0.73824	1.25717	0.68867	2.61603	1.48247	3.69287	5.09591	1.31533	2.95998	1.83343	2.01114	1.41753	1.26935	1.74472	2.28861	2.04883	2.42921	1.67948	1.90535	1.61095	2.83873	0.97606	2.34299	2.95365	1.23227	1.62396	1.38036	2.61364
	2.7494	3.57321	2.10689	0.826254	2.37339	2.451	1.572	2.45982	3.96085	1.42193	2.10195	2.09875	0.81075	1.07155	2.52211	1.77528	1.43358	0.41801	2.45982	3.76262	2.96419	1.90138	2.82687	3.54281	2.61682	5.28307	2.16147	1.60733	2.42632	2.60008	1.33594	3.15295	4.94509	1.71293	1.33999	2.76147	2.04883	3.38951	2.29859	3.60907	2.16348	2.84751	2.58805	3.67098	2.14408	1.23227	1.88637	2.95154	1.91011
	2.40387	1.95106	2.18349	2.00299	1.80715	1.29964	2.56869	0.803291	1.25236	1.42631	3.11008	2.62889	1.43793	3.16116	1.64317	1.75807	2.93741	1.45232	2.17318	2.74712	2.86499	2.81223	2.44456	3.57844	2.63504	3.85914	1.8981	1.81863	1.25717	3.95559	1.85262	1.34868	1.94358	2.44049	2.63954	1.048	2.05288	2.30272	2.58322	1.27898	1.97833	2.88309	2.23155	1.37614	1.41607	3.16379	1.39135	0.76317	1.42631
	0.66093	1.52225	1.82775	3.14552	1.2272	2.95717	2.68819	2.20734	1.96169	1.42631	3.29455	1.32771	0.80042	0.83602	2.25196	2.54942	1.61379	2.1363	4.8613	1.82548	3.09398	2.88309	1.8066	2.322	2.65079	2.58856	5.03844	3.08927	3.21899	4.07373	1.68195	0.988577	2.40473	2.83836	2.18605	1.38637	2.05895	2.80695	0.93247	1.85521	2.7112	2.90966	1.86158	2.21896	2.08904	0.69169	1.45219	3.53399	0.59815
	1.14476	1.0984	3.67763	2.50035	5.70597	0.82095	1.74269	3.75598	3.99432	1.42777	2.12459	2.58495	3.51214	0.95014	2.7974	3.34228	2.09402	1.00546	3.1164	2.77725	2.89963	3.45301	3.50881	3.78852	2.69669	1.23465	2.62872	3.90531	2.19032	2.4637	1.24236	2.03771	2.38737	3.03891	2.37961	2.9963	2.07506	3.09608	2.44165	2.10836	2.15698	2.9168	2.22034	0.634141	2.4822	2.60328	2.44361	2.13241	2.65471
	1.96169	3.29708	2.11772	1.10049	1.63937	0.92575	1.01779	2.51991	1.68936	1.43068	3.73989	2.33498	2.322	2.85116	2.19395	2.40211	1.25402	1.5667	3.58854	2.07506	3.99796	0.58407	1.78315	4.24428	2.69977	2.41763	1.28677	2.94589	1.49346	2.02123	2.00677	1.59197	2.26486	2.62731	0.788607	2.20152	2.08006	3.63964	4.26579	0.902688	2.76583	2.9168	1.92314	1.58756	2.51881	0.3761	1.29744	2.23062	2.08106
	1.14294	2.88669	0.87492	1.10473	1.61508	0.7577	2.29406	3.37639	1.1097	1.43068	1.86046	1.07903	4.42284	2.81223	2.89748	1.86519	3.77642	2.4696	2.39723	1.45519	2.3978	1.79445	2.90196	1.59434	2.70823	0.811984	2.55895	3.26984	2.54208	2.92748	2.09004	4.32209	2.07405	1.20863	2.68172	4.95308	2.08106	2.08422	4.20637	2.98066	0.615429	2.91965	0.70656	1.39135	2.06501	3.59526	1.64825	0.52002	3.9477
	2.95083	2.32647	2.67889	2.51526	0.67648	3.44094	2.42883	1.74472	2.239	1.45519	1.91447	2.83678	1.16992	1.19281	4.72438	0.717184	2.01298	0.94135	1.49346	0.46957	4.83836	3.00531	1.80013	2.79442	2.71896	1.45701	1.67824	2.43482	1.53667	2.32647	1.58387	2.96965	3.53634	1.70743	2.52917	3.73544	2.08106	2.3589	2.82183	2.20701	1.76471	2.92534	2.76449	4.53072	2.26578	1.38637	1.40971	2.01195	1.62407
	2.34784	3.34655	1.0984	0.859533	2.3952	0.58407	1.67824	1.12361	1.90138	1.45662	2.35226	2.88662	1.49468	3.35958	1.50162	2.19032	1.50853	1.45519	1.87892	3.09936	1.07349	2.11674	1.86016	1.73312	2.72202	1.72043	1.55203	1.79908	1.33474	3.45482	2.61523	4.19917	2.24271	1.82458	3.45239	3.35276	2.09004	2.74462	2.06501	1.19032	2.00649	2.95928	2.5097	2.00182	0.87729	0.68867	1.49032	3.74656	3.23916
	1.36977	3.4824	2.94165	1.66799	4.08189	3.32285	2.00158	2.9092	2.90894	1.46089	2.27311	1.39471	0.40793	0.81587	3.06765	2.79778	2.90823	3.22822	2.90196	2.59607	1.8838	2.94801	2.09317	2.1634	2.72279	2.3017	1.25236	1.83457	1.99831	1.8627	3.09264	1.38461	1.63428	1.97951	4.41202	1.41607	2.12459	2.07184	1.98383	0.771971	1.96052	2.98517	1.4835	1.82207	2.68354	1.92746	0.981452	2.90035	1.08889
	2.42197	1.79096	2.78697	2.19885	3.68554	0.43746	2.10393	1.96528	1.29804	1.46232	3.65494	2.97909	2.66019	1.25899	2.40127	1.31533	3.05338	0.9675	2.04458	2.51219	2.64843	2.1949	2.19459	2.78547	2.72279	1.21941	3.12009	3.34593	1.12153	1.4821	2.41595	2.29254	0.524	1.96201	2.84665	4.27699	2.12948	1.42947	2.36197	0.885689	2.07071	2.99352	3.21272	2.18926	1.7898	2.97889	1.86894	3.27556	3.10338
	1.98802	2.39346	0.33515	3.1351	1.64443	1.50577	1.69305	1.4311	3.88341	1.46516	2.54182	2.02966	1.44802	2.04069	1.70773	1.23843	1.29643	2.20246	3.82811	0.59815	4.25553	0.49543	2.51434	2.38563	2.72431	2.73097	2.58725	1.23396	2.26175	2.31572	2.12557	2.26691	2.89101	1.521	2.75992	2.94024	2.14117	3.38192	2.7159	2.13131	2.81029	2.99422	2.67345	2.14176	3.66346	1.42631	1.43925	2.10985	3.60797
	1.44946	1.83116	2.34518	1.60221	3.2507	0.41801	1.68936	1.26274	1.15561	1.47224	2.7266	2.30272	2.21471	0.87729	1.68689	2.53102	3.65664	1.572	2.47119	2.58322	3.31721	0.65142	1.72315	3.6731	2.76072	1.3863	3.35028	4.10121	2.19459	3.87161	1.12089	2.53471	2.54591	4.07913	2.99005	2.66331	2.14505	2.28335	2.22502	3.69154	1.95455	2.99561	1.97858	2.63155	2.36197	2.36637	2.49004	2.46623	1.05984
	2.57758	0.55485	2.28315	2.09763	3.26729	1.1393	1.5345	3.45239	2.4314	1.47365	2.85699	2.48911	1.61765	2.40992	1.80023	1.58756	1.87161	2.80111	3.41768	6.59574	3.87483	2.33094	4.0188	2.29769	2.76147	1.66659	1.51678	2.69514	1.9629	2.20058	2.57516	2.05712	3.14136	1.99998	3.9049	2.02842	2.14796	2.19246	1.25899	0.902688	4.17572	3.00324	1.00752	4.22083	1.50023	2.7974	2.6572	0.68867	1.62279
	2.11674	3.11542	3.78797	2.23156	1.27377	1.2238	1.68936	2.58946	2.08306	1.47506	2.81814	1.09623	2.2722	3.38978	2.67578	1.51213	2.14505	0.9675	1.96528	1.03401	1.99638	0.5805	3.21464	1.62535	2.76749	1.9629	1.51815	1.30443	2.47781	1.68319	2.71284	2.23366	3.77917	1.74377	3.73538	4.30462	2.15183	1.45058	1.07543	2.42367	1.40306	3.00739	2.63899	2.42053	2.1911	1.87605	2.20204	3.17888	0.4515
	1.18582	2.74712	1.19977	2.63866	3.97029	3.01223	1.38937	1.80531	2.51715	1.47647	3.05882	4.07657	1.68936	0.91445	3.8387	1.43762	2.30311	2.63109	1.11526	2.84166	2.33362	1.82889	1.95694	3.05338	2.77125	2.82439	2.30311	1.28515	1.66659	2.07706	1.19977	2.93641	1.82775	1.42744	2.09429	2.7067	2.16436	3.42315	1.19107	2.42117	1.58609	3.02394	1.11157	1.85639	2.6382	3.51096	1.71089	1.69305	1.63556
	1.468	2.24642	3.40936	4.07714	3.31533	2.86354	3.94506	2.06053	3.08725	1.49049	1.29964	1.75274	1.32028	1.23227	1.42047	0.823413	3.18868	2.29043	2.42921	1.34834	3.41424	2.87441	3.82506	2.47633	2.79293	1.52751	2.49307	2.5287	2.03426	1.91881	0.71243	2.77933	3.6538	0.657724	3.52212	2.33094	2.17682	3.84092	5.2515	3.66176	3.20589	3.03219	4.05581	3.45781	1.9253	2.03149	0.584249	2.19395	2.13045
	2.41078	3.64011	3.74211	1.77528	2.27311	2.85845	2.04984	2.54759	2.12752	1.50023	1.83457	1.03705	3.62924	3.22564	2.42541	3.06496	1.40426	1.10406	2.53102	2.3978	2.63188	1.09079	3.02117	1.91555	2.7974	1.82591	1.28353	2.13241	1.87892	1.71866	0.4515	2.08982	4.91894	1.45139	1.72043	3.27175	2.19015	2.05371	1.51541	3.01008	2.08758	3.04246	0.81841	1.4554	2.31482	1.05788	2.47025	1.72107	1.01575
	2.95365	1.99116	2.87152	1.8066	3.61315	1.05984	0.40793	1.03705	0.75219	1.50439	2.84532	3.45239	1.0984	1.61765	1.20668	2.09317	3.34531	2.64764	1.18833	2.48304	4.24232	3.0561	2.85158	1.81863	2.7974	1.93652	1.96275	0.95233	3.34648	4.84995	2.30582	2.34498	1.19281	1.11417	4.62318	2.49557	2.19868	1.57425	3.85492	1.56738	2.14176	3.04314	1.82775	3.53868	2.33807	4.33783	2.64485	0.903	3.51214
	3.37872	0.94135	2.83433	2.3747	1.01983	2.62555	1.77931	2.94753	2.66409	1.50439	1.44515	3.14404	2.7494	2.28407	4.08443	1.35732	2.15569	2.20812	1.52445	0.77668	1.97648	0.33515	3.24647	1.09079	2.81888	1.4682	2.80334	2.00366	3.474	1.58255	2.7159	1.08981	3.12343	2.10387	2.9728	1.30603	2.20246	3.03506	1.82205	2.38829	3.1351	3.04519	2.41509	2.41667	1.47788	1.26722	2.51434	4.2379	0.93023
	1.63428	3.96505	3.80605	0.662977	2.62635	2.58725	2.32647	3.00954	2.02842	1.50577	2.70746	2.46457	1.05196	1.97648	0.93692	1.51984	2.00781	2.75015	2.63333	2.27311	1.80945	1.57597	1.85639	2.17682	2.82993	1.9854	2.35315	3.01223	2.24827	4.77561	2.09302	1.82078	1.92854	1.74377	2.01579	1.51952	2.20907	1.79882	1.2015	0.771971	1.45701	3.06901	2.14117	2.37372	3.2895	2.06601	1.20203	3.00739	4.77213
	2.80482	1.81175	3.12276	2.61283	1.51815	3.33971	1.29643	2.52732	3.66744	1.50715	1.65578	2.42053	1.86158	3.07645	3.59873	1.6708	3.18868	1.31555	2.40892	3.81369	1.28191	1.72831	1.32065	2.73802	2.83873	2.4215	3.73711	2.53116	2.10098	2.6382	0.41801	2.39821	3.65892	2.382	3.05809	4.12548	2.23155	1.60221	2.71896	3.60148	1.22896	3.07307	2.36197	1.69855	3.74656	2.24178	1.96052	1.83797	2.38824
	1.50577	3.19845	1.1097	0.995637	1.3468	0.80302	1.8129	1.92076	1.76641	1.51128	2.46792	2.2368	2.45185	3.97866	2.1949	1.03705	2.22875	1.90903	1.79492	2.81001	2.1682	1.21184	1.62107	2.06501	2.84386	1.35904	1.94465	2.6445	2.53378	2.47213	1.19803	1.72721	2.01711	1.48977	3.01032	2.9733	2.23992	4.47203	2.33183	1.32797	3.6499	3.11542	1.92746	3.44222	2.86281	2.93174	2.13848	2.58483	1.20496
	1.63683	2.95717	2.1285	2.68782	1.7534	1.95106	1.44371	2.19459	2.93032	1.51266	1.12829	0.55131	1.1963	3.04246	1.25236	2.5384	2.34074	1.59434	3.58593	2.31752	2.2621	1.84475	2.29866	1.76051	2.8497	2.64308	5.05122	0.98455	1.85765	4.64892	4.24917	4.49862	2.04984	1.91838	2.11097	2.13045	2.24456	2.48158	1.82548	4.0211	2.32294	3.12009	2.95506	2.12531	3.42397	0.81075	2.68172	3.0595	0.50787
	2.04476	2.41595	2.42798	1.74338	1.897	0.84837	3.70749	3.01497	2.46116	1.51815	4.17659	0.634141	1.76051	0.48267	4.05376	1.22705	2.02534	1.68319	2.85321	1.51128	2.35491	2.11674	2.08534	3.23337	2.85116	1.68888	1.07543	2.25658	2.21157	3.67254	2.38998	1.29744	3.68554	1.40084	1.99831	1.91555	2.25012	2.54942	3.01154	1.13541	2.99083	3.13406	1.74627	3.87184	2.04883	1.10029	2.71292	1.95957	0.7577
	1.40574	2.01298	3.23916	2.40016	1.60863	2.06601	3.77917	3.22842	0.81841	1.52771	1.70529	3.17879	1.03401	2.59688	2.80408	2.13301	2.86354	2.07004	2.29153	2.42111	1.80369	1.28191	3.18614	1.31079	2.85262	3.43066	2.83433	3.83002	2.96572	3.15589	2.60408	0.932589	3.74044	0.933516	2.65632	1.77228	2.26945	3.03969	4.37936	1.27182	3.31419	3.13539	3.31783	1.30283	1.22889	0.72401	2.35294	0.86776	2.74712
	3.49135	2.57597	3.41607	2.39528	2.80111	1.92854	1.16458	2.56041	4.34263	1.53315	1.15921	4.55439	2.33718	1.94037	2.84459	1.08336	2.24271	1.65452	3.73037	2.81814	1.74627	1.65578	2.29051	2.93599	2.85627	3.05044	2.74334	3.7698	2.23052	3.25837	4.48217	2.67037	1.53856	1.0109	2.33097	4.36699	2.27311	1.88265	3.93133	3.15508	2.34299	3.13937	2.4314	1.15441	2.52211	1.13197	1.86644	1.9922	3.68667
	2.57031	2.02842	2.51219	2.16348	2.1873	2.31212	2.23992	3.00098	2.22034	1.53856	1.55203	3.09683	0.69469	2.41853	3.79894	1.74874	2.99005	2.23992	1.30104	1.1097	2.58081	2.18349	3.1224	2.97889	2.85699	2.97517	0.72973	0.85081	2.33399	1.11531	0.55485	0.959772	2.82404	1.96201	1.21364	2.66721	2.27951	3.49278	1.35296	1.25012	0.348679	3.15325	0.5473	1.59784	3.57321	1.86716	2.22842	2.43226	1.44802
	0.67648	1.06766	2.22969	3.06267	2.65235	2.7562	0.26594	1.30642	2.63504	1.5547	2.4314	3.51746	2.00366	0.93247	1.38487	1.59637	2.47801	3.12542	4.67848	2.16243	4.04965	0.52002	2.31386	2.71207	2.86789	1.08981	1.33594	4.16262	2.25657	4.04143	3.45963	3.04199	3.24493	1.42084	3.21391	3.33597	2.28589	2.30881	1.1963	1.69058	3.27515	3.15589	2.60727	2.52454	2.53445	0.524	2.00999	2.23435	1.51952
	3.24493	2.67189	0.15799	2.45219	3.80331	1.21184	1.47224	1.6525	2.31032	1.5547	1.01164	1.50594	2.36637	1.98278	2.36988	2.35394	2.25842	1.62918	2.25243	2.42798	2.54918	2.23621	2.19032	2.33005	2.90035	2.82025	2.42883	1.35296	2.45886	1.64949	2.11379	2.28028	2.84751	1.36915	1.65533	3.46504	2.3013	2.04915	1.14294	0.909398	1.32242	3.16313	1.32028	2.74292	1.89041	2.20152	3.50281	1.81748	1.58255
	1.36825	1.94572	1.68319	1.56531	1.161	3.12476	1.68936	2.74633	1.52771	1.56138	3.09734	2.42921	2.65706	3.96505	3.19389	1.69992	1.92422	1.39386	1.45701	0.80042	3.18933	3.36453	2.01346	3.59237	2.90894	2.98458	0.7659	3.2622	2.35492	1.99116	4.37222	4.05586	2.87658	1.50442	3.4834	2.61921	2.30492	1.90733	2.10195	2.83532	2.67473	3.16707	3.44577	5.24041	1.95106	2.49974	1.70404	4.58722	2.34784
	3.41424	1.31713	3.52633	0.755297	2.52293	1.84362	2.24919	1.66519	0.92124	1.56271	2.10195	1.74739	1.21869	2.45863	3.01568	2.58404	1.33283	1.87161	1.39638	2.48472	0.92575	1.39535	2.55675	2.99908	2.91037	1.42456	3.19845	2.37952	3.99254	4.83578	2.64843	4.02577	2.25381	1.96838	3.22335	1.54934	2.30582	2.13848	3.53045	3.82184	2.64485	3.16707	2.29769	4.25338	2.57597	3.37687	2.35294	2.94236	1.93392
	1.25899	1.24737	1.94037	1.19227	2.28407	2.21659	3.07036	3.44494	2.91109	1.56271	2.81001	3.27159	0.82852	2.10985	2.84239	2.11539	3.38179	3.70637	2.88662	2.36637	1.161	2.77425	2.30982	1.62791	2.91323	3.19786	2.30852	4.30414	2.7112	4.17759	4.10779	3.0466	1.78515	1.30827	3.26013	0.94795	2.31572	5.15131	1.8391	0.110285	4.18578	3.17691	1.94572	2.44073	2.47969	2.15376	1.22896	1.62918	2.34872
	1.19281	1.71381	2.369	2.80695	1.92422	1.77228	2.13825	4.21806	0.66719	1.5667	1.8849	2.10542	3.55687	2.94519	1.3468	1.49972	3.41058	2.22502	2.19673	1.26722	4.1746	0.33515	2.048	2.33005	2.92107	2.18605	2.17873	2.06601	4.25997	2.94448	3.29203	2.25657	3.17757	1.85525	2.28028	1.419	2.31752	3.32827	2.4822	2.51117	2.59487	3.18672	3.78797	1.18833	2.92463	1.75696	2.61015	1.64949	2.35138
	2.55163	1.73672	0.66407	0.767574	1.89919	1.61765	2.95365	3.60349	1.30443	1.572	0.59815	1.26828	0.77936	2.1873	1.46089	3.49747	2.51219	0.67648	2.50409	1.1963	1.52362	1.13564	2.09205	2.32647	2.92819	2.44742	0.62202	1.40426	3.31489	3.88877	1.83116	1.11526	2.79888	0.916575	2.33999	2.29497	2.31931	2.61104	1.9253	2.77791	1.98305	3.1978	1.82434	2.30576	3.79948	1.56005	3.86155	3.48598	2.78473
	2.63188	2.24271	0.87015	2.04115	1.96275	2.33807	2.20907	2.04458	2.39085	1.572	1.36825	2.0262	1.2255	2.30492	1.80715	0.917429	2.42798	1.81748	3.35694	2.79442	2.24364	2.55244	3.51746	2.62476	2.93032	2.30272	1.5345	3.2819	1.40306	2.55488	2.47297	2.51248	3.62924	1.74556	2.8858	2.36197	2.33896	2.42536	2.73194	2.88949	1.97004	3.21596	1.39833	3.12838	2.81519	3.10941	2.88905	2.89963	0.62535
	1.65578	1.79329	2.06501	2.50969	3.35462	1.50715	3.33222	4.32047	1.80369	1.572	1.239	0.940084	1.161	1.14294	1.25236	2.44456	2.25473	2.20624	2.88823	3.01223	1.24737	2.91466	1.50749	2.69514	2.94024	2.70256	2.51302	4.22512	1.56082	2.01814	0.66719	2.83761	2.58805	2.13346	3.04736	5.2689	2.34429	2.58132	4.52283	1.62455	1.75541	3.23466	2.58242	2.66949	2.00781	2.2722	2.62088	2.51633	0.79521
	1.98802	1.66455	1.05788	2.02966	3.48658	0.97393	1.35757	0.859533	2.45609	1.57992	3.03424	2.58314	1.8705	2.76749	2.67889	1.20008	2.58725	1.25899	2.84089	2.05592	2.61682	0.45608	3.41426	2.1402	2.97889	1.41136	1.68689	2.67578	1.47456	1.62791	2.06601	0.867654	1.63683	0.841692	2.58132	3.12609	2.35844	1.64399	3.9619	3.34044	1.49346	3.24173	4.75641	3.46659	3.28254	2.39607	3.51547	1.94892	2.3004
	0.87729	3.36885	1.42922	1.10684	1.05196	2.09402	1.2238	3.18541	2.08904	1.57992	2.43568	2.09763	1.4849	2.23621	1.54396	3.06573	2.46201	3.0595	2.56405	1.14294	1.92854	2.85043	2.38648	1.70773	3.01499	3.23277	2.67578	6.18158	1.69027	3.94664	1.73672	1.73127	2.60727	0.849119	0.952435	1.73552	2.37952	1.57425	3.90478	1.63014	3.61903	3.2507	2.01298	1.66659	2.73118	3.86624	4.25338	3.85816	3.48598
	1.08314	2.07806	3.92285	1.76867	1.42193	2.31032	1.79445	2.15156	0.79782	1.58649	1.88821	4.27914	1.61894	0.93023	2.85262	1.14423	1.88159	2.84459	1.75807	0.71243	3.3103	2.13825	2.81776	0.88673	3.01568	4.83574	1.11903	3.41058	2.64927	2.54264	2.98238	3.83117	3.32285	1.29139	3.75909	1.93715	2.38301	2.67735	2.82698	1.67068	2.48911	3.26857	2.68432	2.16348	1.04203	1.7415	1.57276	1.98593	1.67452
	1.29643	2.37689	0.73258	2.75228	3.51924	0.5623	2.20907	1.6525	2.3558	1.58649	3.21078	2.76415	1.63937	1.82091	4.11892	2.08085	1.84587	2.40041	3.05809	3.9255	2.54836	1.53043	1.07033	2.36461	3.01775	2.63423	1.14294	2.84532	3.1964	2.61921	0.6734	1.89626	2.25842	2.48757	2.19459	3.51096	2.39607	2.29968	3.90052	1.2428	4.11935	3.33285	0.52002	2.44933	2.51053	2.33451	1.84122	0.89838	1.93607
	3.14731	2.24178	0.62535	4.66196	2.55244	1.81748	2.7403	2.50409	3.30023	1.59564	2.13338	2.68433	2.61046	3.1651	3.50977	3.0741	1.2507	1.07349	3.93829	1.72228	3.69962	0.62535	2.37667	2.03456	3.03424	1.14831	4.32631	1.04203	1.69442	2.89748	4.97487	3.89532	2.48555	1.91512	5.59597	1.27377	2.40127	1.6095	1.55203	3.75442	1.64967	3.33784	3.47642	3.35415	0.80302	0.73258	1.96052	5.04957	1.97964
	1.64949	0.5805	2.74485	1.74874	2.1285	1.55203	2.04171	3.97846	2.2575	1.59825	3.67197	2.27412	1.30603	1.01575	3.0315	2.34299	1.04003	3.40142	2.4215	2.64686	2.05592	2.17682	1.20203	1.63301	3.03424	2.51526	0.7095	2.44845	2.0831	1.88159	1.38036	1.97004	1.95638	1.74016	2.43209	1.59825	2.40733	3.60413	3.64468	4.31719	2.13628	3.35214	2.45947	3.23131	2.9963	1.4877	2.31487	2.34784	1.26886
	1.07155	5.12887	1.76523	2.59938	5.15718	2.70131	1.83457	2.72667	2.99838	1.60733	3.69681	3.25151	3.5334	0.95233	3.18476	1.7897	1.77111	3.0561	2.1807	2.25289	2.92321	3.40142	0.726895	2.50223	3.04314	2.56405	1.8838	4.0306	4.78324	1.81748	1.60733	3.06267	1.46374	0.638377	3.09759	1.7758	2.45609	3.2894	1.47788	1.25012	2.5777	3.37379	3.30967	1.93047	2.64764	2.85772	2.4186	1.10406	1.99325
	1.21184	2.83433	0.37052	3.42042	1.36977	1.74746	2.41509	2.13957	3.60566	1.61894	0.826	2.25347	2.08904	0.0645	3.37933	2.82439	2.17107	2.9705	2.81859	1.8705	1.94999	2.67033	3.40534	3.89411	3.04314	1.50282	1.15741	1.20668	1.60221	2.50223	1.9112	1.93532	1.42047	2.37277	2.19885	2.86934	2.45947	2.65368	2.67733	1.88932	3.07791	3.39469	3.09398	4.17236	3.70637	2.30852	1.32242	2.19679	2.75091
	1.08314	3.32034	2.32558	2.08422	2.6445	2.76223	1.66954	1.60368	0.82095	1.61894	2.70977	1.61963	0.72401	1.31555	1.8705	1.63401	3.85708	1.42193	1.436	1.00338	4.63728	0.81841	1.4682	2.70823	3.07578	2.54116	2.34872	0.53965	1.17049	4.088	2.81519	1.94496	1.60215	2.50139	1.17248	3.1978	2.46201	3.70521	2.61444	2.2574	1.02571	3.39714	3.3861	2.38256	1.99116	4.51085	1.58756	3.60797	2.73878
	1.61765	1.57465	2.07205	2.43209	3.5475	2.70208	0.5623	3.95901	1.52089	1.62535	2.59287	2.45219	1.54531	0.63525	0.8385	2.60387	2.85918	2.02945	4.60646	1.02187	2.48639	0.62535	1.32595	2.20624	3.09062	4.19806	3.01499	1.49049	1.90855	1.10594	2.85699	2.69824	3.27429	1.88874	1.07033	2.11674	2.47969	1.74874	1.11157	0.739787	1.63114	3.40692	1.18757	2.3179	3.15589	1.4891	2.12422	2.22315	1.67327
	2.50556	2.13338	3.60739	3.30925	1.18582	1.37734	2.88885	1.75939	2.78174	1.62535	2.28042	3.35276	3.81424	2.07405	1.39833	0.826254	2.80334	0.64177	1.65533	2.60727	5.06807	0.68867	0.707335	2.1949	3.09869	2.93401	1.897	1.90248	2.53932	2.12752	2.3013	4.18746	1.55069	1.15016	1.75541	2.36021	2.4822	2.47498	3.34779	2.23438	2.83183	3.41607	2.48136	3.37984	2.91537	1.33126	2.57497	1.90138	2.59527
	3.46504	1.39833	3.72819	1.79492	2.4696	2.38737	2.68277	1.00963	0.9235	1.62535	1.86158	2.78689	2.34606	3.28064	3.64696	1.96409	1.92422	1.15561	2.53747	1.41607	2.03456	0.53578	2.28335	1.75577	3.10204	3.63514	2.16436	1.82661	1.31533	2.20907	2.7159	1.76867	2.14117	0.916575	3.14552	1.12829	2.4822	3.58593	1.50577	0.97709	1.74874	3.44396	1.94465	2.89874	2.98865	1.40574	3.34648	2.51963	5.1114
	2.60886	2.32737	1.87494	3.50615	0.43746	1.32814	2.70746	2.74633	2.87152	1.62918	6.11935	2.04458	1.10029	0.98455	2.40214	3.97552	4.81854	1.90794	3.74101	2.29134	3.65209	0.58762	2.66159	3.17757	3.10539	3.0991	4.34646	2.68509	3.00954	2.90537	2.34518	1.57573	2.04984	1.74556	4.21861	2.00988	2.48555	1.84755	1.49468	2.83425	3.41768	3.46023	3.56621	2.76415	1.25402	1.78048	1.98187	2.80631	1.87938
	0.77668	0.37052	2.67345	0.600046	0.86776	1.98174	1.79908	0.909753	2.3013	1.64443	3.77146	1.11526	2.17107	2.68974	1.87605	1.88265	1.6381	3.40997	2.10654	2.69746	3.66573	3.17364	2.12422	2.61285	3.11342	2.88338	1.44371	1.06571	3.57287	1.88048	2.41164	2.68956	3.32722	1.34606	4.37371	3.45361	2.5097	3.83483	3.66062	3.68163	3.08322	3.46504	0.91898	2.7709	1.572	0.65142	2.75058	2.60328	2.24734
	1.63937	4.13656	4.1446	2.09205	1.90575	2.18254	2.2667	2.32294	1.35603	1.64443	1.92314	3.12165	2.22689	3.99327	2.06601	0.981452	1.21184	2.11674	1.51213	2.76524	2.49891	2.40733	3.17069	2.09799	3.1334	2.75653	2.07405	3.668	2.89309	2.2575	0.6734	2.98536	3.3266	1.1877	2.58856	2.45947	2.51053	2.95624	3.26028	2.41865	5.17396	3.47403	2.13338	3.18834	2.4314	1.19107	1.50749	2.88741	3.93186
	0.72401	1.49746	1.33126	1.61819	1.70407	1.03602	3.02669	3.24864	1.31079	1.64949	3.28697	1.93532	0.89838	2.00366	2.23992	2.30576	2.09302	2.50805	1.83995	2.09302	1.4146	0.26594	4.69494	2.58725	3.15061	1.71089	2.90537	1.97543	1.23843	1.1823	1.42047	2.25864	0.73258	2.20144	2.64043	2.88453	2.52623	3.87184	2.86281	1.93228	5.55108	3.4824	1.69428	3.02194	1.00958	3.09734	1.41798	2.7403	2.21189
	2.12459	1.95319	1.44226	1.86141	3.8273	1.3297	1.3728	1.1319	3.55687	1.65201	2.24456	2.59667	2.45015	3.68949	2.66643	1.92684	3.18476	5.21454	4.11707	5.00821	3.27429	3.28	1.90978	3.96085	3.16904	3.42383	2.98448	3.31595	4.20752	1.18406	1.3728	2.53102	1.08506	1.54147	2.24514	3.7951	2.53691	0.995637	3.21596	2.24254	2.88256	3.48658	0.65777	1.79492	2.24271	0.85081	3.30642	3.8657	0.73824
	2.4889	1.73791	2.86499	1.91222	3.73488	1.98488	0.21392	2.41667	0.93023	1.65954	1.92422	1.90242	0.53965	4.06862	2.47297	1.70268	2.72202	3.79236	4.27586	1.08122	0.95014	2.83653	2.91001	3.69681	3.16904	2.45219	2.34872	2.25289	3.08852	1.35603	2.19015	3.14849	2.50639	2.132	3.26228	2.33451	2.53937	1.58756	4.55947	2.13131	2.40503	3.49492	2.00054	3.78821	2.34872	0.87729	2.21157	2.15376	2.02945
	1.6633	1.54396	1.96593	2.67124	1.71259	1.35603	3.81642	3.50081	2.06601	1.6658	5.261	2.19885	0.86295	3.00116	3.32285	0.902003	2.00054	2.76975	3.98785	2.9677	4.32968	1.36216	1.37784	3.61258	3.22629	1.8526	2.3558	2.10886	2.65279	1.98278	1.0984	2.33899	3.2819	1.67966	1.58609	2.64764	2.54836	2.65632	1.98278	1.2766	2.53747	3.51214	3.54046	1.24031	1.30443	1.81863	1.71907	3.41485	2.16916
	2.00988	2.60966	2.94236	3.07258	1.8357	1.88821	2.42541	1.911	3.11275	1.67576	2.98238	0.726895	3.39958	2.51881	1.43213	1.96885	2.70054	1.38187	3.01884	3.33222	3.93503	3.69737	2.02504	4.63907	3.24108	3.0072	3.81205	1.9922	3.11715	1.7758	2.29769	2.88256	2.65157	0.874579	3.58332	2.84386	2.55651	1.74874	1.36977	1.22307	4.68397	3.52515	1.34371	2.62889	1.76169	0.24134	1.41468	1.26886	2.2621
	3.27238	3.23595	0.6119	2.5384	1.36825	2.13045	1.10594	2.66071	2.85043	1.67576	1.80369	2.44838	1.29322	2.05592	0.74385	0.713918	2.16243	1.38487	2.89551	1.85374	2.73802	1.87494	1.98893	2.5557	3.24365	2.81029	1.80369	1.52362	2.17318	2.19774	0.70065	2.22002	1.8981	2.70374	1.22514	6.2245	2.56058	2.21474	3.28697	0.505374	2.87607	3.53811	1.85711	1.73127	2.53034	2.40992	1.6254	1.43068	3.96085
	3.0067	1.29643	1.75222	1.4425	1.73072	2.7403	0.76044	2.01346	1.30603	1.67824	1.54396	3.67544	1.91664	1.92746	2.95576	2.938	2.73954	0.645	3.94066	2.33362	3.45421	2.9775	3.53999	3.55511	3.26411	2.09317	4.25944	3.27238	2.59577	3.0315	1.15741	3.07182	2.81001	4.08296	2.06166	3.41972	2.56382	3.77213	1.94144	1.99728	1.60221	3.53928	3.11342	1.82719	2.25104	0.96103	3.17586	5.00696	2.24271
	1.38337	2.45947	1.62791	1.24031	2.12459	3.00946	0.77936	2.61373	1.53315	1.67824	3.27683	2.37961	1.78515	3.01223	2.89101	1.45058	3.33534	0.29558	1.71635	1.79329	2.33985	0.72113	1.59784	3.42336	3.27238	1.22514	3.94928	2.19015	3.0072	2.59046	0.21392	4.45999	2.34074	2.06628	3.00954	1.60344	2.56788	1.01886	1.44226	0.902688	1.56082	3.54984	1.93715	1.28476	2.07706	2.99908	2.92444	1.40278	3.55511
	3.83599	1.33283	1.88821	1.03479	1.02796	1.87605	2.91394	3.96727	1.1963	1.68195	1.97858	0.622977	2.65706	2.47297	2.0539	1.11106	2.29043	2.33451	3.35276	2.45693	2.43824	3.43792	2.56132	2.78099	3.28507	2.34697	2.5451	4.43317	1.58756	2.40906	2.55651	2.47875	3.19194	5.34452	1.95575	1.25402	2.57839	3.32967	2.11379	0.7147	4.57284	3.56796	2.1059	2.32294	3.43792	0.71243	3.68306	3.60566	0.70065
	2.35226	3.95612	2.12557	1.35904	0.79782	1.73312	1.97543	1.08119	3.76262	1.68319	2.00988	1.04603	0.81587	2.52623	0.53578	1.93532	2.1363	2.19868	3.64798	0.63525	7.5092	3.32535	3.05657	3.85438	3.3147	1.39972	1.47083	2.9225	2.14503	1.19281	1.43938	3.49814	2.91466	1.28896	4.49706	2.69514	2.58081	2.1472	3.64696	2.15119	2.18605	3.60104	0.49543	1.81821	1.1963	2.37952	0.902003	1.64317	3.01223
	3.87859	0.524	2.31302	0.899416	1.65452	0.9235	2.52623	1.41468	1.32028	1.69305	4.6659	1.97004	1.42777	1.17878	2.55244	1.50594	1.62535	1.43358	1.93652	3.16707	1.74269	1.11344	2.938	2.21001	3.3147	2.40211	1.68936	1.74746	1.31888	5.87941	1.92746	3.98902	3.42883	2.96899	1.84882	3.64582	2.58885	3.54396	1.76641	2.73377	3.45443	3.61488	4.58132	2.02158	2.28315	2.70823	1.6694	1.40426	1.0984
	2.53855	1.92314	2.55163	1.65533	4.06862	1.88821	0.7095	1.37614	2.7705	1.6955	3.22435	2.76415	1.24737	3.46684	4.4186	1.23275	3.05678	2.17968	3.29437	2.70593	3.32597	0.49543	2.5162	2.55488	3.31783	2.21157	1.30603	3.59179	1.86769	3.54691	1.90575	2.40892	3.56855	1.11978	2.97595	1.7259	2.59768	2.25657	3.04246	2.67986	2.9372	3.63496	2.60966	2.53471	1.21184	0.63852	2.01695	2.1911	0.93692
	1.72711	1.76287	1.59825	3.00487	2.53527	1.47788	1.49746	3.46591	2.92107	1.6955	1.51541	0.914874	1.50577	0.82852	3.43368	2.42632	3.62235	3.01706	2.65984	1.70895	5.38643	1.61894	1.97951	3.10338	3.32285	3.69826	0.95886	1.83457	1.63401	3.67933	2.18254	2.2368	4.46962	2.39904	2.00649	1.78515	2.60328	2.60297	2.69746	2.87789	3.21391	3.66744	1.75577	1.75274	2.33005	0.55109	1.97597	1.72228	0.78732
	2.68509	0.94135	1.22889	1.94615	2.72813	3.17364	2.71514	3.11715	2.14796	1.69673	3.9133	1.12153	0.99296	0.81075	3.01084	2.67473	1.46658	2.44505	2.55949	1.00131	3.28887	2.21377	2.79443	4.39784	3.32535	2.40794	1.70407	2.33718	1.25903	3.15787	3.53811	1.75141	3.36514	3.23574	3.02813	1.29964	2.62	2.19459	2.67189	1.61515	4.22581	3.67876	3.59005	3.76902	4.54256	1.60863	0.76452	0.96535	3.24942
	1.97858	1.3545	3.98493	1.24408	2.7494	1.75933	1.96593	2.02274	0.45608	1.69796	0.75219	2.11097	1.24236	0.86776	2.59126	1.37784	2.55814	1.24737	2.29254	2.82183	2.8599	2.26486	2.1341	2.72889	3.33971	2.79192	2.56464	1.67824	1.33474	1.4849	1.46374	3.30713	2.26578	1.35072	2.29153	3.37132	2.63899	3.98315	2.44505	2.516	2.54208	3.68328	0.61529	1.77922	1.59825	2.07405	4.68697	2.4822	2.18254
	1.91989	1.15921	2.46285	2.21157	1.67948	2.7136	3.28	2.82025	0.3761	1.69918	2.27951	2.40988	1.63174	0.46512	2.67345	2.55858	2.19868	2.25012	3.1522	2.3558	3.84249	1.04003	0.410286	3.09734	3.3509	1.81048	4.20142	4.40635	2.71808	5.91996	1.00752	1.36933	4.95686	2.56451	1.27929	1.77463	2.66097	2.4244	2.1873	2.95298	3.00876	3.74156	2.18254	2.15372	2.29406	1.19281	1.77	2.05288	2.60088
	1.72228	1.2015	3.27873	1.94496	1.86382	2.01298	1.01164	2.02042	2.06903	1.70163	1.12644	0.634141	1.9995	1.39087	2.58483	2.16023	2.1363	3.80769	3.11114	2.11477	3.50265	3.69906	1.94496	2.3558	3.35276	1.81564	2.53198	3.75488	1.79622	3.59931	2.15665	2.25657	2.45524	1.54554	2.52454	3.05065	2.68509	2.28949	1.51815	3.0111	2.95229	3.74989	2.52293	2.09763	2.75091	1.2255	2.7894	1.51128	1.38187
	1.048	1.82091	0.66719	3.6729	2.72279	2.13241	1.96275	4.21362	0.79782	1.70163	1.72228	1.34868	0.74105	1.36977	1.12829	2.04115	1.33126	2.95857	2.29968	2.47801	4.63009	1.1717	2.23994	1.75103	3.367	3.35415	1.46232	4.69567	0.940084	4.71071	1.60733	2.23575	3.58657	4.04207	2.77175	1.14839	2.69437	3.22045	1.02187	2.24525	3.98785	3.75044	2.92605	2.45982	2.55895	2.26486	1.18242	1.57729	1.56537
	0.95233	3.31156	0.52002	2.19885	0.42295	1.01983	0.8385	1.04379	1.69918	1.70895	3.50443	2.50129	1.76169	2.71207	2.52623	0.859533	2.88597	2.61921	1.31533	2.29859	5.31998	2.66019	1.7897	2.82698	3.37255	0.555529	1.00958	2.73422	4.00423	1.09079	1.61894	1.74472	2.72813	2.72223	2.37864	3.55862	2.69514	2.35492	1.62535	1.58667	3.56173	3.78467	0.84837	2.76583	2.70823	4.38884	2.48911	1.87938	4.17261
	1.88821	2.04984	2.05288	2.18284	1.65954	1.2238	0.87015	1.95096	0.129	1.71259	1.00958	2.54575	0.69767	1.56138	1.33126	3.56107	1.01983	2.90322	3.0366	2.07004	2.51219	4.16562	3.16479	3.21596	3.37995	3.99781	2.74334	2.81888	3.16922	3.57844	1.43793	2.28949	3.19649	1.88874	0.814857	4.13907	2.69669	1.82207	1.5345	3.48216	3.167	3.8126	3.24429	2.23261	2.21471	1.69305	1.9629	2.41853	2.9712
	3.08321	1.8981	0.78468	1.02571	2.64607	1.31238	2.05288	3.10438	1.76051	1.71381	0.73258	1.72043	2.86789	5.19936	1.16458	2.51526	2.6594	0.81841	1.17248	2.1402	2.65392	2.18445	1.84882	2.83873	3.39039	5.4935	1.21527	3.11409	2.1559	1.419	1.07155	1.76867	3.2539	2.1261	1.26274	2.49974	2.71054	1.8066	3.62235	1.81043	3.51681	3.81424	3.69118	3.18027	2.21377	1.81175	2.40309	2.70362	3.23659
	3.26028	1.71866	1.42047	3.20224	1.77228	2.17873	3.56796	2.23575	1.91447	1.72228	2.40733	1.46342	0.86054	0.413	1.28029	2.19352	3.07442	2.86499	2.37961	3.79784	2.47717	3.62293	1.62396	2.88669	3.39714	3.70206	2.5557	2.36988	1.94014	4.01665	2.2722	3.29153	1.46516	0.9762	2.78438	2.72813	2.71284	2.41763	5.13008	2.2466	1.53515	3.82948	1.419	2.70256	1.70407	0.903	3.54066	2.46876	2.25473
	1.39833	1.30603	2.77949	2.01579	3.32472	1.239	0.78732	3.03122	3.63153	1.72228	2.33985	2.42824	1.10594	4.41672	4.56813	3.17659	1.58387	1.44515	3.16183	1.49746	4.49561	3.02875	3.62225	0.66093	3.40936	3.83604	0.97179	3.04861	2.01579	2.20152	2.51053	1.5683	1.91881	0.830447	2.10431	3.3602	2.71437	3.24575	2.42541	2.62019	1.46502	3.85114	0.87729	3.31419	1.6658	1.239	2.6182	1.94999	1.34216
	0.64177	2.33718	1.3545	2.43209	2.16243	1.53315	1.7534	2.24723	2.83873	1.7259	3.42822	2.01346	1.96593	3.15523	1.40278	2.06732	2.63899	1.94358	2.74377	2.10393	2.38737	2.15279	1.84502	2.37952	3.44577	1.63114	2.22969	2.35138	1.67777	2.52293	2.23062	2.87363	3.54984	2.10238	4.81637	3.69962	2.73422	2.44742	2.09799	2.3303	1.84629	3.86677	1.99116	1.39135	2.9698	1.27703	1.27929	2.59607	3.46203
	1.54396	3.47223	2.9698	1.69442	2.27951	3.38056	2.92036	1.90855	1.0984	1.7259	1.01983	2.26072	1.239	1.69305	2.5155	2.44073	0.73824	2.43824	2.73695	2.83947	1.93177	3.92391	3.30358	1.36977	3.46263	1.51984	1.7534	2.48555	1.78839	3.12609	2.65392	2.12752	4.14309	1.16639	2.9602	1.75459	2.73802	3.08549	1.37734	4.03771	2.34098	3.87215	2.54182	3.10814	2.62872	1.76641	1.75274	3.01775	1.935
	3.01499	2.65157	1.4849	1.57425	1.50577	2.04374	0.65777	1.81048	0.87966	1.72711	2.28861	1.78053	1.19107	5.28192	2.93386	1.07033	1.9253	2.06903	3.39847	1.50991	4.94425	1.68936	1.05271	2.02534	3.47583	3.49413	1.02594	1.72831	1.3863	4.0306	1.89591	2.65456	2.14796	3.91602	3.19054	2.39085	2.77949	3.263	1.12644	2.17228	2.1764	3.87591	2.83653	2.2031	1.85262	2.30852	1.25717	1.92854	2.55651
	1.97858	3.43792	2.32021	1.97951	3.34531	3.87591	1.32186	3.31771	1.74389	1.73312	1.75696	3.59374	1.45089	2.4637	4.57177	1.75541	1.30762	4.6193	4.7163	1.42193	2.24734	0.50376	3.08927	3.78412	3.47702	2.51713	0.3976	2.84532	1.95694	4.29833	0.524	1.911	2.39346	0.751168	2.87688	4.20934	2.78174	1.48089	2.00054	1.88448	1.01886	3.87966	3.7962	1.94735	2.05592	0.74385	1.90855	3.30212	1.97858
	3.55277	0.52002	2.67578	2.16887	1.73672	2.45947	2.60008	1.26274	2.21283	1.74269	3.58483	2.71981	1.325	2.15183	1.91555	2.47498	2.14311	1.73672	1.78839	3.37687	2.08605	3.02394	3.2371	1.74389	3.49492	2.50875	3.75044	1.43938	2.09763	1.56005	1.51128	1.70952	2.17777	2.15393	3.92283	3.39162	2.80334	2.40016	2.81223	2.07786	1.79622	3.91595	2.22221	2.77427	3.18149	2.69514	2.92204	1.88048	1.64443
	0.64822	2.39694	2.87586	3.11265	1.11344	1.27377	2.54999	2.68956	3.33784	1.74389	2.14892	3.99019	3.56213	1.42631	3.0751	1.89749	3.29455	1.74031	1.75939	3.5668	4.41106	2.76524	2.88338	2.30492	3.50028	2.26691	2.88309	3.2353	1.4014	2.14796	4.31765	0.313365	2.79442	2.06476	2.97595	2.71973	2.81149	2.68521	3.703	0.609046	2.62177	3.91755	4.24477	1.76867	3.17888	1.51128	0.826254	5.38797	2.65235
	2.03149	2.68509	1.82889	0.988577	2.94165	2.58322	2.55895	2.37765	3.81696	1.74627	2.21659	1.60804	2.11379	4.29446	2.33362	1.95575	0.47398	1.49607	4.82849	2.69591	1.68319	2.37514	1.84248	3.6697	3.50087	1.84502	2.74334	2.26486	0.979067	2.97959	2.21752	2.08085	1.39684	4.05136	3.29721	2.64764	2.89101	2.16671	2.5097	1.68698	3.31066	3.93503	3.3147	1.69442	3.18737	2.21752	2.09763	2.00054	4.04554
	3.59468	2.1911	0.3976	2.53194	2.42111	1.33594	1.20496	2.72325	2.38998	1.75222	2.83433	4.09201	1.74746	2.30582	2.97959	0.700698	2.56869	3.37625	2.34996	2.84824	2.47213	0.67648	2.57135	1.80254	3.53399	3.97846	3.75709	3.0363	1.93532	2.42712	1.27214	3.4713	4.39926	2.02801	3.23999	1.86382	2.89173	2.36187	3.93978	2.53767	2.95307	3.96085	2.43226	3.64092	2.71973	3.8877	1.81564	2.34518	1.2457
	1.04203	2.10096	0.50376	1.50749	3.01843	1.41607	2.59367	1.99363	3.53811	1.7534	1.95638	3.56828	0.56599	4.66768	2.78846	0.881022	3.4518	1.8357	2.67387	1.79908	3.47702	2.10886	1.24408	1.66954	3.53869	4.63127	2.71284	1.04203	2.00649	3.71029	1.32343	4.39185	1.38187	3.23574	2.99162	2.49057	2.91751	2.15372	4.14961	2.05727	2.76922	3.97918	2.46201	2.40016	0.97179	3.03835	1.03026	0.95233	2.92107
	2.05895	2.79517	3.02119	4.86659	1.52362	0.87015	2.43568	2.83431	1.95638	1.76523	4.54851	2.406	2.81223	3.03835	0.68564	3.24071	1.58649	3.11008	2.9507	1.18406	1.82434	2.369	2.51154	0.73258	3.54281	3.0991	1.2204	2.80927	3.27729	2.80853	0.90069	1.22896	3.72149	1.49816	3.06038	2.41595	2.92819	3.0535	2.74712	3.99302	1.26088	3.98075	3.50977	3.3632	0.83102	2.7562	3.89771	3.26411	0.9675
	3.44819	3.13672	1.25402	2.4966	5.16846	2.11281	1.51266	2.84337	0.95014	1.76993	2.81001	1.66519	1.98802	2.90608	0.92575	2.35095	1.64443	2.10886	1.81048	3.144	3.64011	0.93023	4.50018	2.55163	3.55745	4.61457	1.82091	3.32222	2.08534	3.66062	0.55485	2.34996	3.46744	1.74377	2.19885	2.43397	2.93245	1.50594	4.51776	2.26814	2.6182	4.01613	2.34429	4.36407	0.80818	0.55485	2.8858	3.67763	2.9705
	2.53855	1.00338	0.56965	2.9507	1.325	3.57321	1.35296	3.24071	1.42922	1.77228	1.32186	3.11114	1.76287	1.24236	2.7765	1.90119	1.74746	3.24493	1.77528	2.8599	1.79445	3.16773	0.5922	1.94144	3.55862	1.51676	3.06629	1.57729	2.30881	2.30852	2.43568	2.58946	1.80023	2.72454	2.90277	1.60604	2.93953	3.28798	1.79096	2.65363	2.65544	4.02854	4.53339	1.99831	2.99908	4.32919	2.29764	0.52002	1.49746
	3.46203	1.19107	1.2238	3.27301	0.3761	1.5547	1.00958	3.56697	2.07706	1.77228	4.12195	3.29508	1.87494	2.24734	2.34784	2.39431	1.34834	1.36216	1.45219	0.77668	1.468	4.53752	1.01655	3.24365	3.56796	3.32897	0.88673	4.05992	2.25761	2.47801	0.38159	1.12153	6.08799	1.81425	2.68869	0.93469	2.95154	3.14032	6.45	2.35754	3.03584	4.12548	3.33597	1.51522	1.71381	0.413	2.25761	1.99638	4.03679
	0.71243	2.7974	0.524	1.94735	4.42237	0.73258	2.6594	1.47456	3.92285	1.77931	0.73258	3.00331	0.52796	2.48304	1.3297	2.3589	2.51633	3.41667	3.10438	2.70054	1.82889	3.33285	2.75653	2.63188	3.60277	3.2723	0.6119	1.49049	2.87118	2.74334	2.33629	2.70948	1.91447	1.85525	1.36933	1.56005	2.95365	1.39972	5.62446	3.4267	2.14176	4.14108	3.88609	3.09003	0.6734	1.65326	1.69165	2.99908	1.56138
	0.65142	2.20152	1.32343	2.26898	2.62238	3.15325	1.8129	2.64927	1.03803	1.78165	0.35328	1.42456	2.49307	3.80112	3.4506	1.81821	3.56096	1.61637	3.72409	2.66955	3.49492	1.15741	1.03705	2.13045	3.62178	2.04458	1.10218	3.45722	2.62088	3.23016	3.67933	1.09623	2.9168	1.26935	4.15045	3.70861	2.95365	1.94856	1.43793	3.08097	1.92076	4.16812	1.5547	2.23575	0.75219	2.56301	2.19459	3.12675	2.2667
	1.35757	1.00131	2.84093	2.65896	3.20819	2.15279	1.14294	0.823413	2.88309	1.78748	1.468	3.13137	3.05678	4.40729	2.53691	1.35041	1.82548	1.47788	2.61373	4.76515	2.05693	0.83602	3.29224	2.31302	3.64696	2.36187	1.16458	2.83947	3.60933	3.15523	3.22048	1.33474	3.21725	1.38282	6.02413	2.92321	2.95928	2.47781	3.38487	2.91776	3.35763	4.18306	0.92575	2.60746	3.22887	2.06601	1.81693	2.16724	4.24624
	2.33183	1.91447	3.21596	1.92684	2.15086	3.10338	4.16162	3.39778	1.38036	1.7898	1.61379	3.85671	2.56545	2.8358	2.33451	1.19618	3.26666	3.07848	3.45035	3.27746	2.81223	2.85772	0.603926	2.80111	3.66119	2.32998	1.53043	4.05068	1.68334	2.30221	4.09816	1.91222	3.43368	1.12258	2.90277	2.82183	2.9719	3.19786	3.90052	3.15508	2.51434	4.19101	4.37222	2.97437	1.9253	0.45608	2.3589	3.72819	3.07848
	2.75846	2.66877	2.72813	1.1319	2.239	2.22408	2.52952	1.09836	2.07205	1.7898	1.86382	2.09205	1.73791	2.05086	2.51053	2.95466	2.53855	1.92854	3.2673	1.44802	2.47549	3.30779	3.58854	2.84751	3.6629	3.7335	2.54836	2.20812	1.73127	3.88556	2.28771	4.37905	2.82478	0.657724	4.15383	2.65706	2.9719	2.67037	2.80334	3.4541	2.08085	4.23594	1.66455	2.79192	1.68443	1.08889	1.84122	1.60863	3.10874
	1.69796	2.03661	4.14309	2.26175	2.59928	1.74031	4.10425	3.21971	3.9133	1.79445	2.06198	2.01695	3.00739	2.54428	3.24493	1.03253	1.02796	3.43125	2.89793	2.85408	1.5667	2.50556	2.21052	2.3978	3.71309	1.83867	3.09667	2.54918	1.41468	2.6208	1.8849	4.32155	2.58161	0.623461	3.60608	2.85116	2.98448	3.04814	3.90052	1.98506	1.34521	4.24183	0.63852	3.39985	1.58387	4.01043	2.22423	2.21283	1.47788
	1.548	1.19281	2.14117	3.88148	3.68611	1.56537	1.21184	2.60746	2.49307	1.80139	2.85116	0.917429	2.95365	0.524	1.43793	1.72315	1.42631	2.80111	2.40503	3.49195	2.78099	0.64822	2.06166	1.71866	3.71477	1.22323	2.29134	1.58255	0.226792	2.42883	2.1059	3.10438	1.47506	1.90855	3.40672	2.1285	3.01637	2.5768	5.63886	1.87478	2.38942	4.29252	2.99074	2.79694	1.22889	2.51881	1.47931	3.29455	2.23992
	2.58322	2.89676	1.03803	3.54066	2.25012	3.24365	1.92422	3.83239	2.81666	1.80369	2.47633	2.17748	1.12644	2.99005	0.31598	3.14404	2.54918	1.70529	1.76338	2.78622	1.33594	2.10689	2.66774	1.68936	3.73766	2.28232	1.86939	0.73541	1.46342	2.07405	1.40574	0.988577	2.43226	0.969755	2.46645	1.21869	3.02325	3.1224	1.88048	2.70806	1.30104	4.30752	0.62202	5.32889	2.20812	1.4891	0.848581	1.64949	0.94795
	4.69656	3.16576	2.5039	1.73801	3.44094	3.07036	2.1402	2.67735	1.43793	1.806	1.28191	3.29437	1.20668	1.75577	1.75222	1.28658	3.05678	1.87605	2.04344	1.57068	4.8375	0.524	2.05712	2.43909	3.74822	3.3833	2.94024	1.98278	1.97597	1.97121	1.36216	1.39135	2.15665	2.5498	1.8374	4.84438	3.03698	1.52445	1.53043	0.832602	3.73851	4.36365	3.94506	4.76562	1.64949	1.01983	2.69563	0.97179	0.43268
	1.44082	1.70529	0.63852	1.79492	3.87269	1.50162	1.69305	3.64734	3.60624	1.8083	1.64949	3.95133	0.32889	1.04203	1.88821	2.97202	1.21184	1.4863	1.44412	1.43793	4.22512	2.14796	0.39873	2.15376	3.74822	3.1224	1.45662	0.72401	4.31885	2.06097	2.92036	3.51015	2.62476	4.85588	2.69563	2.45524	3.05678	2.28642	1.0946	1.19542	4.25119	4.39358	2.16628	3.82811	2.88885	1.4891	1.6525	1.24236	2.34163
	1.73192	1.77463	2.4696	2.99786	2.20246	2.44845	1.76641	1.53971	1.71381	1.80945	2.31302	3.1964	1.52089	1.47224	4.80124	1.92684	3.3953	1.88931	2.67473	1.05788	2.62714	3.74489	3.087	2.25842	3.7687	5.47945	3.20299	2.78547	1.93047	1.61379	0.68867	3.64734	1.01779	1.47496	1.52904	3.93291	3.06562	4.24898	5.10203	1.89895	2.72582	4.39831	3.58019	1.94615	2.00366	0.62535	2.44933	3.12941	1.59434
	0.97606	1.98802	1.98278	3.19274	1.8849	3.37687	0.93469	3.23277	0.82095	1.80945	1.44226	3.79252	1.41607	0.78732	1.9922	2.30272	1.40426	2.22408	2.5162	1.3468	2.60008	1.63937	1.81048	1.68813	3.77917	2.24202	1.77931	1.5667	2.57497	3.80495	1.05788	2.09763	2.37952	4.25589	2.44073	2.65079	3.06697	2.7378	4.82889	3.69894	3.44765	4.40493	2.82183	2.60387	1.3728	3.15523	3.48475	3.44094	0.86536
	0.93469	0.75219	1.83343	2.17211	4.97821	2.1634	0.39234	3.1194	1.96593	1.82091	3.34531	2.20628	3.86839	1.23396	3.7687	2.99162	2.81149	3.69456	1.36419	1.29322	1.47788	1.82775	3.2371	1.56271	3.78137	3.37362	3.00393	1.16992	2.46551	0.89838	3.16379	3.10438	3.28254	1.52922	3.30358	1.92854	3.06901	2.01231	2.07405	1.06636	2.51434	4.40918	3.57321	2.40892	1.85262	1.97016	0.891582	3.06494	2.08306
	2.9733	0.80302	3.85114	2.34098	2.1363	3.39714	3.58483	1.86519	2.41164	1.83003	1.70407	1.42456	1.2015	2.54428	1.7415	1.44897	1.29643	0.94135	3.57875	1.2272	3.92444	1.23058	3.37846	3.63325	3.79455	2.26898	2.34518	3.59063	2.09429	5.05945	0.72401	2.8858	2.1682	1.26935	3.2371	2.78547	3.10271	0.881022	1.60733	1.18263	2.41086	4.43364	4.00264	2.0262	0.74664	2.88525	1.56381	1.42047	1.59564
	3.50562	2.94942	2.77425	3.17953	2.16051	1.34371	0.68564	3.12539	0.46957	1.83003	4.18257	3.02194	2.32647	3.83002	1.55871	1.07903	3.08388	1.80369	1.82207	1.47647	2.67889	1.94144	3.98609	3.01568	3.79674	2.98692	3.80823	1.325	2.23156	3.5074	3.07036	2.56405	3.79729	0.982596	1.45058	2.80334	3.10338	1.86769	1.0965	1.14607	2.77344	4.49237	2.5097	4.39398	1.92854	1.02187	2.66071	4.05992	3.14069
	2.21659	1.97437	1.10029	2.35294	1.50162	0.74664	1.16458	2.29459	2.22315	1.83457	1.95744	3.0366	2.00469	2.89963	2.17873	3.58397	2.56869	1.38036	2.2158	2.39433	1.77931	4.10121	1.00032	1.44226	3.80823	2.46457	1.94892	1.68319	2.26691	4.4054	2.26853	3.8887	4.99865	1.31782	3.5466	2.33362	3.13937	4.10571	3.94242	1.48368	0.867654	4.49329	1.27866	2.76583	2.38301	2.46623	4.92105	3.05338	1.83116
	3.00324	2.85699	4.03525	1.52445	1.81748	1.4835	1.74389	4.28842	2.00884	1.83457	1.29643	4.66296	1.25402	1.55604	3.2539	3.0072	1.35603	2.7974	3.08322	1.59694	1.59434	0.3976	2.47119	2.82404	3.82295	1.34347	2.35138	2.84093	1.55031	3.89892	4.308	2.49004	4.9514	1.38509	1.8374	3.01015	3.13937	2.84089	3.43368	2.2948	5.86244	4.52512	0.30253	1.34521	1.39087	0.413	2.01579	3.22564	1.77111
	1.59825	0.46957	4.16312	1.82207	2.91037	1.7415	2.50556	3.35624	5.11587	1.83457	1.73192	2.0741	1.58387	3.80605	3.61948	1.94615	1.94999	1.57465	4.61457	2.82183	2.42798	0.64822	1.37784	2.13533	3.83978	2.25347	3.19194	1.94572	5.00537	1.57465	1.79445	1.17049	2.65079	3.02754	2.24307	2.71667	3.15127	1.39638	2.37952	1.82381	2.10764	4.54302	1.95319	2.8858	1.21698	1.8981	1.12153	0.40793	2.02534
	0.92575	1.21184	1.90029	2.13739	1.86493	2.54755	0.66093	2.74377	0.84345	1.84587	3.76704	2.58042	3.45542	1.45519	3.09734	3.26944	2.93811	2.47213	2.05143	1.79096	2.40387	0.40793	1.41136	1.94786	3.84465	3.47804	2.47801	1.94358	1.36933	2.90322	1.87605	5.42283	3.31093	3.8766	2.65015	2.64135	3.15325	2.82687	2.63899	1.18006	3.37431	4.56129	0.79782	3.38882	2.72279	3.40814	2.04115	1.46658	4.29591
	2.61921	1.88159	0.0645	1.6694	1.38187	2.02534	2.72889	1.95813	2.79442	1.84812	2.27677	3.09306	1.9995	2.71054	0.9235	1.18439	3.00739	1.37432	1.16046	1.71866	3.61488	0.60849	3.18394	2.34074	3.90052	3.21391	2.15955	2.42883	3.35972	2.98099	2.4822	4.32371	1.68319	2.33816	2.96256	3.55862	3.19194	3.29721	3.92391	3.50912	3.05426	4.68592	1.75577	3.88148	2.76072	1.34988	3.7485	2.31572	2.31572
	2.34872	1.27866	3.73711	1.50438	0.9675	2.74334	2.69514	2.81444	2.93457	1.84812	2.92321	1.6722	1.74269	5.2515	3.15523	1.23465	2.62872	1.38487	1.86519	1.68319	0.60849	0.72113	2.12531	2.39433	3.90318	2.36285	2.52623	1.94037	2.09652	1.60215	2.59447	1.74204	2.25381	1.98267	1.81821	1.54934	3.19194	2.11981	1.74389	1.25981	1.36933	4.74459	1.12644	1.4682	1.04203	1.1963	1.57276	2.21752	1.8627
	1.23396	2.03967	2.67578	1.34695	3.09398	2.55814	1.419	3.7335	0.88673	1.84812	1.60344	1.79101	2.08306	3.75986	1.25899	1.75274	1.79445	2.87948	4.79154	2.24456	2.98448	4.41106	3.15295	3.51688	3.91755	2.28642	1.10029	2.73118	3.66524	2.17682	3.90691	2.89228	2.05288	1.40307	0.713918	2.6594	3.21013	3.72095	2.76449	1.45261	2.64662	4.82027	3.06765	1.81564	1.04003	2.45947	3.04045	1.96169	2.49307
	1.29161	2.20718	0.78996	0.856808	2.775	1.99533	3.28697	1.64399	2.7974	1.84925	3.74822	2.68521	2.31482	1.24737	2.96068	1.59197	1.27214	1.98802	2.8663	2.93953	2.30221	2.46201	1.75274	1.93715	3.95243	2.2772	1.97543	1.58255	1.25717	2.57758	3.92285	2.40114	2.42883	4.50771	2.42343	5.05616	3.24686	2.07071	3.07578	1.11923	1.91467	4.92444	2.36197	3.30713	2.82993	3.47941	1.55633	4.28331	2.79888
	1.29161	2.62872	0.34734	2.23889	3.38978	1.69305	1.75222	2.81859	1.45662	1.84925	3.29455	3.48475	2.01298	3.56213	3.72819	0.502499	2.57839	4.82372	2.32294	1.81748	3.00185	3.03835	2.62889	4.497	3.97657	3.03506	2.64764	2.38388	3.3909	1.12644	0.645	0.969472	2.7494	1.84848	4.1465	1.7898	3.24878	3.15813	3.43792	2.58161	2.55401	4.93372	2.50556	3.23204	1.31555	3.86031	1.71089	0.57691	1.38637
	2.09004	1.30284	1.27214	1.34173	3.84032	2.16243	3.91755	2.37175	2.1402	1.85711	3.32722	1.19422	1.89041	2.8174	0.53578	2.28949	1.8129	2.19679	2.07071	1.29643	4.20489	2.77125	0.919973	3.12941	4.00628	2.06166	3.4361	3.97029	1.63686	2.78174	1.32814	3.11715	2.46285	1.63425	2.48158	1.93285	3.26028	1.36933	2.39694	3.2519	2.36187	4.96482	0.66093	2.19992	2.11772	0.60849	3.06267	0.77668	2.17203
	2.91965	1.19107	2.1059	1.26274	2.10886	1.75222	0.63525	1.77922	1.77228	1.86605	2.35315	0.899416	3.703	2.86789	2.39694	3.35624	2.4696	2.46876	1.85765	2.20907	4.4491	2.21752	2.56314	1.55871	4.04349	2.12312	3.60739	1.21184	0.662977	1.18757	3.86785	3.34298	1.74389	2.26462	2.37961	3.1978	3.2622	3.10287	2.74334	3.09279	2.7361	4.97069	3.00185	3.3646	1.9253	3.02601	2.10654	3.43852	3.48897
	2.51053	1.65578	1.38487	1.51522	4.39074	1.21869	1.16458	3.37639	1.51541	1.87272	1.04003	1.98422	1.18757	2.80927	3.01843	1.68195	3.15259	2.22502	1.58017	3.35276	1.6381	3.71029	4.01589	1.8849	4.13002	1.77	2.03763	1.17525	2.75737	1.98278	0.93913	2.38551	2.4476	1.42084	3.13882	2.74485	3.28	3.30571	0.88673	1.92597	4.15157	4.98323	2.39346	3.99195	2.41337	0.21392	1.66659	2.50473	1.15561
	1.12829	0.93469	3.48897	2.90357	2.68354	1.46516	0.9053	1.66097	1.06766	1.87494	1.8849	1.38461	3.10271	0.49122	0.5473	0.940084	1.98698	0.46062	3.15813	1.87161	5.22649	1.99533	2.82521	1.47224	4.16062	2.01231	1.65326	1.13197	2.05826	2.64764	0.96103	2.79778	0.55485	1.69823	3.65759	1.161	3.29519	3.94126	2.61205	0.2466	2.18605	4.98489	1.69305	2.60297	1.13013	1.79329	2.01114	1.22889	2.11576
	1.6633	3.44034	2.19395	2.29254	4.54164	1.30762	0.86295	4.23576	1.26394	1.87938	2.88236	2.38942	3.58019	1.8515	3.78852	2.765	2.51219	3.00185	3.91984	0.41801	3.67197	3.14202	3.31207	1.52362	4.31572	1.5321	0.88673	4.76471	0.704027	1.42777	1.06961	2.49755	2.7705	1.56968	3.77646	2.91109	3.33784	1.23465	2.63267	1.89253	1.47773	4.99198	1.88931	2.29866	1.05984	1.6381	2.31286	2.22221	1.65954
	0.53578	1.51266	4.37936	4.0943	2.68509	2.2053	1.81175	4.13069	2.60008	1.87938	2.22782	3.09835	2.974	0.46957	3.33597	2.45886	1.36673	2.13728	2.55309	0.52002	0.92575	0.56599	3.34228	2.11576	4.33688	0.959772	4.01509	3.17298	3.45645	3.10003	1.94251	2.2084	4.64579	1.90197	2.89632	2.64843	3.3422	3.45035	4.00004	2.08808	4.10571	5.15798	3.01084	4.3004	2.94801	1.54934	2.16456	1.18757	0.42784
	0.63852	3.11342	1.38036	2.68695	1.92854	0.53965	2.72889	1.83103	2.12459	1.87938	1.05788	5.15539	1.8106	2.01298	2.54591	0.899416	4.1736	2.76975	4.39025	3.33222	2.09004	1.42193	1.20785	1.99638	4.38268	2.12422	2.27951	3.34593	3.14552	1.81748	0.66093	0.826254	3.01637	1.26192	2.29357	0.97819	3.3509	2.41279	2.08106	1.2766	2.40988	5.16524	2.10985	2.32998	2.97889	1.26064	2.38845	1.18582	3.38425
	1.60085	1.08122	5.14102	0.907177	1.79908	1.34834	4.78997	1.80013	2.7266	1.8849	1.38637	1.3556	1.45662	0.37052	2.709	1.78447	3.73766	2.76825	3.5931	3.06562	3.84249	2.39085	3.31207	2.12459	4.43176	0.290115	2.58161	3.33971	0.899416	2.57192	0.71243	2.048	3.19389	1.82458	4.16788	2.75846	3.36576	2.00066	6.13055	1.50201	2.96256	5.27522	1.86716	4.24898	2.99977	3.25837	2.1624	2.25381	0.3976
	0.98666	1.68195	2.55244	2.35492	0.72401	1.98383	2.71514	1.92806	2.74712	1.89041	4.11235	2.72239	2.61523	1.31079	2.88453	1.63829	1.84812	1.63428	2.12971	0.9675	2.26945	2.66955	2.21474	4.20043	4.45143	3.79684	2.94236	2.19963	1.44412	2.59527	3.17953	1.9629	3.26666	0.815212	2.77765	4.25944	3.37995	1.92684	2.62476	1.89092	2.45601	5.29372	2.89173	2.66335	1.76169	1.04003	3.80668	2.35933	2.03149
	0.87015	1.44802	0.64177	2.70602	1.03803	3.15523	3.37749	1.88017	2.93457	1.8981	3.20299	4.53846	2.11969	2.91394	1.06961	1.40971	1.35296	3.12409	3.33387	3.597	3.05065	2.55244	2.71981	2.54591	4.4631	1.78053	0.99087	0.31598	2.04344	3.975	1.24403	2.59938	1.28029	1.13645	2.25761	3.54398	3.4264	0.791565	3.03424	2.3921	3.53801	5.33794	2.15955	2.02042	2.99838	0.35328	3.00487	0.98455	1.89041
	1.50577	0.81841	0.34734	2.75143	2.69669	1.80369	2.52293	1.68195	3.06086	1.90575	0.73824	1.73261	1.11531	1.96804	2.92819	2.36285	0.77936	2.59688	2.91241	2.26026	5.79209	1.572	2.01695	3.37009	4.47753	0.615429	2.48472	1.1717	1.30104	2.83947	2.59367	3.087	1.73672	3.19382	2.56679	2.81223	3.46804	2.1472	4.01198	3.52986	3.4834	5.63886	1.93392	1.436	2.98448	2.23062	1.8066	2.51219	1.85711
	1.68936	2.4527	0.82852	1.62107	1.67576	1.87938	1.26558	3.33458	3.48658	1.90575	0.43268	1.88637	3.144	1.8627	1.65578	3.31771	2.04476	2.78249	2.49286	2.43482	3.24878	3.04041	4.01647	3.03835	4.54851	2.94436	1.98802	1.98488	2.23994	2.9726	1.83003		2.06501	2.10536	2.22632	2.38388	3.49076	3.24431	1.35757	2.12846	2.3589	5.77806	1.8515	0.615429	1.87938	0.63852	1.43437	2.16147	0.81075
	0.67648	2.21001	1.85374	2.28949	1.11531	2.79293	1.43793	4.52504	2.70362	1.90794	1.40426	3.88088	3.02944	0.84591	2.35138	2.69216	3.06765	3.25134	2.82025	2.21471	2.30221	1.44802	3.39571	3.08927	4.58812	2.04115	1.46374	4.71556	3.6563	4.83707	2.86499		2.40387	2.04187	2.53655	0.72401	3.49373	1.75274	3.16116	2.8396	2.31487	5.8826	3.10137	3.91268	2.26026	1.31238	3.0443	2.4425	1.57465
	1.56537	2.58805	2.42197	0.348679	0.47398	3.21337	2.8497	1.16449	1.29161	1.91989	0.98666	2.03886	2.24456	6.17653	2.76524	1.40306	2.21659	5.11546	3.98785	0.68564	2.65862	0.7095	5.00537	3.09129	4.67302	1.64684	2.18445	0.82852	3.3646	2.45185	3.06697		2.95998	2.84278	2.49474	3.03356	3.4979	3.12838	1.43358	2.072	1.17049	6.32429	0.24134	2.9092	1.57465	2.75015	1.12777	2.81666	0.89838
	2.66955	1.14112	1.40426	2.98771	1.05196	2.67111	1.0965	2.71637	3.43368	1.93392	3.65323	2.58856	2.34429	2.65862	3.24942	1.86644	2.55651	0.81075	2.5162	3.26666	3.34593	0.43746	1.38461	1.3728	4.69168	4.15608	2.9656	1.33126	3.12539	2.21001	0.98455		0.85081	0.795755	3.46861	2.1634	3.52338	2.36187	2.45947	2.11268	3.56238	6.56951	2.61603	3.54132	2.33094	2.00366	1.94134	4.01665	2.32379
	1.05196	3.81696	2.00884	1.38966	1.60474	0.62535	0.86295	2.69216	1.95425	1.935	2.838	2.48911	1.03602	3.42458	1.47224	1.6153	3.6878	0.85081	3.23854	2.36021	3.99744	1.28191	3.67098	3.01637	4.72041	1.21364	2.25381	2.71054	2.10431	3.4185	1.44515		2.43055	2.23255	3.29437	2.07405	3.54398	1.72721	1.54396	1.27898	1.71498	6.63159	0.8385	3.04736	2.04883	2.90322	2.83595	2.4459	1.50162
	2.41078	2.67578	4.58132	2.07635	5.44481	2.08605	3.04861	1.36933	1.84023	1.93715	1.78864	3.07866	1.50162	3.87752	1.31238	0.974275	5.11831	2.37164	3.23277	3.18411	2.90537	0.60506	3.3964	1.89041	4.81206	2.91483	1.87605	3.92285	3.3646	2.47297	1.91555		3.45361	2.10833	2.44361	3.16904	3.56621	1.74874	3.89037	2.81703	1.31355		4.12094	2.05028	1.74389	3.2819	2.61104	0.70656	1.72228
	3.04588	1.73192	2.7365	2.76077	1.37885	1.97753	2.03967	3.37084	2.43568	1.94037	1.60733	0.726895	2.74712	2.53034	1.03803	2.93002	3.42458	2.12459	3.19713	0.87966	1.26722	2.03252	2.05028	1.64949	4.84309	2.2368	2.40041	2.39694	3.01032	2.92463	2.49891		3.25134	2.167	2.90438	4.36413	3.5767	2.63954	3.95191	3.23878	2.10764		3.77091	3.25151	2.16436	2.73802	2.47498	2.84824	0.46957
	2.71054	3.07104	0.50787	2.59487	2.19774	2.49057	1.65954	1.61819	2.59447	1.94465	3.53869	2.05028	2.8358	1.0965	0.645	1.78315	0.77936	2.62	1.29924	1.84475	2.47885	3.61085	2.94912	1.1393	4.8448	2.79944	3.63725	0.86295	2.75143	2.03661	3.28634		0.78732	1.25194	2.82108	2.92819	3.57844	2.5264	0.6119	1.19032	1.97478		1.8849	2.5384	1.77111	2.239	2.53378	0.95233	1.61765
	2.322	0.826	0.90069	1.47773	3.78797	2.26945	1.468	3.21099	1.92422	1.94465	2.14602	2.29357	3.74211	2.3952	1.18757	1.50438	1.17878	1.77931	3.98609	2.63188	1.05196	0.33515	3.82078	2.3978	4.87221	2.06846	1.76993	0.55485	3.58332	2.13045	0.58407		3.01154	1.40307	2.09763	2.11379	3.60335	2.99942	1.83683	1.50605	3.37639		0.9675	2.39431	2.48555	2.16724	2.9372	1.42193	2.5155
	2.48639	1.5547	0.98455	1.92563	2.34074	1.37885	2.42197	1.03705	3.02325	1.95106	0.1935	1.95575	1.08122	1.94144	2.40819	1.5993	2.71284	4.27115	2.38551	2.21001	1.1963	2.5287	1.08981	2.14117	4.93035	2.89551	1.63937	1.34834	1.05493	1.13197	1.19107		3.99744	2.75883	3.5466	1.29964	3.60912	2.04	1.9691	3.09868	4.55696		2.54264	2.55584	1.4146	3.11876	3.74101	2.11576	2.74637
	2.66409	0.9675	1.8981	1.63686	3.84898	0.91445	1.12644	1.49032	1.19803	1.96275	2.60008	2.78438	1.91011	2.1911	2.78846	1.74338	1.31555	1.99116	2.58132	3.03698	4.3565	2.31752	4.13182	1.58124	5.0689	2.27412	1.49328	1.51678	3.87365	3.41972	2.06501		1.4863	2.4289	3.29508	2.4476	3.62637	2.26072	3.60393	2.779	2.83761		1.33594	1.86644	1.25899	2.03354	2.10542	0.86295	0.45608
	2.20718	1.60733	0.64177	3.4019	2.61285	2.12557	3.22887	2.91001	0.70656	1.97121	1.45232	3.50281	2.31931	1.86493	2.65471	1.07687	3.29519	1.74031	4.11538	3.38241	3.90478	2.08605	0.700698	2.64135	5.08774	1.28476	1.43358	1.87494	1.49503	3.33035	0.83102		3.92444	2.30168	1.81048	2.69823	3.63668	1.70404	4.9126	2.82888	3.07791		1.18757	4.67297	1.58387	3.16707	2.33498	1.60215	2.77875
	1.41753	3.63553	2.61444	3.43269	1.28191	3.14731	1.25236	1.09836	3.04792	1.97858	2.20907	4.23299	2.7735	4.82415	1.71866	2.12091	1.24737	1.50715	1.94615	0.4515	3.55453	2.45185	2.58042	2.41767	5.18975	4.19527	3.04178	1.47506	3.21754	2.42883	1.88159		2.1749	4.07682	0.600046	3.9891	3.65892	2.43498	3.49373	0.939006	2.5677		1.10406	3.03506	3.49373	2.56869	2.14285	1.52362	2.64529
	1.20668	0.93469	4.0182	1.90487	1.21869	1.01575	1.39087	2.2441	2.57112	1.97964	3.58135	2.18605	1.63683	3.37687	3.51273	1.49815	2.41767	2.04069	2.51248	2.29134	2.78024	1.32814	2.26794	1.74269	5.20016	2.72239	2.50223	3.51983	3.37846	2.80037	1.847		3.55921	1.35534	2.61373	4.0404	3.6765	1.93893	1.9922	0.670814	1.23465		1.26722	2.39528	2.55407	2.73802	2.29357	0.516	2.13728
	2.20812	2.84751	3.58541	2.15047	3.31783	1.28029	1.52362	2.95307	1.01164	1.98278	3.59526	1.14831	1.55203	2.80408	2.47633	2.25035	2.31302	3.67933	1.68195	1.47506	3.86462	2.1285	3.20005	1.62535	5.22291	1.30821	4.35028	2.28042	2.67124	4.78432	0.645		2.82183	2.60815	5.31263	2.11477	3.71757	3.85428	0.78732	2.72486	3.30713		2.53445	2.05256	1.82548	3.13406	1.04826	3.48419	3.46984
	1.4891	4.18704	2.87369	3.42178	2.70362	2.90608	3.51155	2.61104	4.04143	1.99012	0.34734	1.10473	1.60085	2.62	2.18254	2.2158	1.91772	0.93913	1.8079	4.70275	5.94591	1.78515	3.01652	1.91555	5.39993	0.538428	3.49314	3.47163	3.24071	0.97819	1.99533		1.40426	2.67226	2.8663	3.47163	3.78797	2.40114	2.9761	1.45052	3.9049		1.19281	1.94496	0.67648	2.12459	2.63423	2.58081	2.47297
	2.04883	2.33807	2.22502	2.99708	2.13728	1.39684	4.01457	2.02274	1.30603	1.9922	2.1911	1.28476	0.59115	1.60733	2.57435	1.02344	1.57992	2.48472	2.37667	1.50023	3.76815	3.33222	2.81694	4.11033	5.53499	2.43209	3.24173	2.0539	4.17852	1.26886	1.64317		4.4021	2.40947	2.10208	4.03318	3.81478	2.00182	3.72707	2.25605	3.64413		1.74389	2.51154	1.30603	1.67824	3.92759	2.08605	0.77936
	0.66093	2.33094	2.22502	3.95488	2.4314	3.74933	1.17701	3.15813	2.08605	1.99638	2.16243	1.79882	1.82091	2.82183	2.58242	1.93893	2.71973	1.38036	2.98458	2.7159	4.1471	1.12829	1.66659	1.5345	5.75281	2.39431	0.93913	2.68741	0.739649	2.40906	2.42111		4.05376	1.89702	2.46741	2.74334	3.86677	3.20005	5.31333	3.19435	2.40114		2.90035	1.74874	0.82348	1.01779	3.37915	2.52211	1.91555
	1.6125	3.18737	1.23227	2.71033	3.60912	2.87514	1.95638	1.28476	3.06697	1.9995	1.11157	3.42246	1.96593	3.25453	2.63978	2.84419	1.53721	2.41595	2.49755	1.847	1.9253	2.21001	2.60028	3.68385	6.10335	3.30642	0.93247	1.50577	1.3556	3.24365	1.52362		4.17659	2.91357	3.62677	3.76152	3.98545	3.847	1.68195	2.2948	2.63866		0.73258	4.38118	1.55203	2.81223	2.26175	2.50556	3.08793
	1.69428	1.27214	3.03767	1.20008	1.65954	3.56796	1.68813	3.67671	1.94465	2.00158	1.76993	1.22705	3.27937	4.13656	0.93247	1.71089	2.02329	1.60733	4.02577	1.58124	2.83873	1.90138	3.24359	1.0946		2.61731	2.56464	3.17101	3.02504	2.07305	1.70529		1.96275	2.27565	2.1807	1.21869	4.03215	2.51434	2.73422	0.935766	1.20203		1.17347	3.19713	2.65079	3.26729	1.90119	2.60328	1.27377
	1.7415	1.38637	0.88907	3.2277	1.2272	1.21698	1.3728	2.91483	5.20256	2.02534	0.67648	2.20946	2.86354	3.07983	3.3571	1.48247	1.25236	4.95308	1.03479	2.78099	3.70805	3.02394	0.881022	3.14268		4.08802	1.67452	1.53992	1.64256	3.42579	2.2667		2.47801	1.1583	3.02736	3.02325	4.09816	3.32827	3.97186	2.791	1.73666		0.82852	1.51522	1.47224	0.87729	2.60207	1.74746	1.64949
	2.37339	2.28861	3.2895	1.18439	0.77668	2.19395	2.36021	2.32897	0.6119	2.03661	1.47929	2.08422	2.8802	3.42579	4.27163	2.52547	3.1605	2.9677	1.96409	2.15376	1.54127	3.71813	4.46784	3.29455		1.06596	2.78547	2.06501	4.4783	2.7266	2.88669		2.68974	1.57367	4.67448	2.08904	4.21723	3.35415	2.32379	1.22058	1.96885		2.94307	2.76922	1.85711	1.70773	4.5007	0.88673	1.85711
	3.42883	1.90466	1.90685	3.94304	1.77228	0.3225	0.89838	4.51262	2.15086	2.03763	2.03763	3.08322	2.21659	2.62318	3.22306	1.18242	2.47213	2.87658	2.47025	2.02842	1.548	3.34033	2.11981	1.71381		1.88637	3.17953	1.44515	4.06967	2.63267	2.2667		1.31238	0.933516	2.59938	1.19977	4.22019	2.49286	3.47702	1.44633	1.59197		2.73498	2.32294	4.15262	0.6703	1.51984	2.04069	2.76223
	1.4146	1.65704	1.75103	0.967055	0.64822	2.28861	1.36977	2.99396	1.048	2.03763	1.13564	1.6708	2.7974	2.07305	0.74385	3.6345	1.91989	3.96452	3.60997	2.49891	3.59063	3.0751	1.02571	3.29203		1.8526	3.66346	2.61285	0.687223	1.85823	1.17701		2.92819	0.623461	3.95251	3.86354	4.24035	2.77006	3.57088	2.75703	2.08085		1.97858	2.77681	1.3728	2.4459	3.31348	1.24068	3.60566
	2.06601	5.57841	2.95576	1.82463	3.64182	2.06501	3.41911	3.74101	2.53527	2.04069	3.05338	3.0173	3.79784	2.39085	3.44879	3.07029	3.71029	1.8515	2.3017	1.30762	1.90466	2.93599	1.63829	1.91555		2.88985	3.44457	3.94084	0.588235	1.50715	1.99012		2.15376	1.70007	3.03506	3.47882	4.24428	3.22625	3.64182	2.61671	3.49947		1.25402	1.82591	1.31238	0.35328	1.1319	1.47224	2.50473
	2.03661	1.15921	1.69182	3.06038	3.8126	1.16992	1.55871	3.06038	2.1749	2.04578	1.89591	4.14481	3.27556	1.76523	1.80945	1.17049	1.88159	2.30311	1.48089	0.95014	3.35462	0.88673	2.72239	3.66573		2.36285	3.65778	2.45947	0.96221	2.79219	2.32021		2.6382	2.11871	4.51004	2.74864	4.3565	2.406	6.80437	0.912735	1.79882		4.97529	1.87144	1.1823	3.25901	1.27196	4.45284	3.12875
	0.52002	0.80042	1.1717	2.05371	1.71866	0.50787	2.76223	2.90841	3.90638	2.04984	2.27311	1.19618	2.83286	2.49474	2.66721	1.436	2.61682	1.56005	3.39847	2.00469	4.6265	0.85081	2.84419	2.39433		3.72221	3.34033	2.78846	1.46021	1.79096	1.24068		2.60408	2.02335	1.78447	3.6538	4.38268	3.27658	2.3952	2.0469	3.50081		3.50977	1.03026	0.60849	0.97606	2.61731	1.03602	3.19454
	1.71381	0.96103	2.72202	2.78438	2.06601	1.28029	2.30852	2.65632	3.95717	2.04984	4.28282	1.70542	1.40574	3.90638	1.76993	1.17248	2.48472	2.95365	1.84882	2.32916	4.63593	0.9675	3.1522	1.55203		3.88088	2.60328	2.49474	1.81048	3.53104	1.49049		3.19519	2.66168	1.63829	2.07806	4.43599	0.888952	2.42798	2.38956	2.75398		2.09699	2.15156	1.29643	2.8402	0.952435	2.08406	4.13907
	2.67889	2.15955	1.55069	2.05371	1.21013	0.77668	3.61948	2.15047	1.32814	2.05086	1.12644	2.03541	2.24642	1.4146	3.97029	0.826254	1.98278	4.4547	3.83543	1.34834	2.79814	1.02796	1.79101	3.51569		1.80013	3.36762	3.03424	2.4541	2.45693	3.47642		2.09402	2.45076	3.08094	2.18159	4.57768	3.22045	2.33183	2.17648	2.48253		2.87658	4.20251	2.37952	1.46516	2.40016	0.87015	4.21181
	2.66643	0.87015	0.95014	4.34313	2.32737	1.13197	1.91772	3.167	1.65201	2.05288	3.28697	3.63386	1.41312	3.02532	2.22127	2.50129	2.70131	2.80111	2.4938	0.62535	2.62318	1.43213	1.99363	3.48061		1.48089	0.26594	2.40473	2.83678	1.97437	3.67876		4.94004	2.87894	1.9061	1.93285	4.59763	2.83431	3.67933	2.83639	3.0991		1.85262	2.10542	2.3978	2.72279	2.18926	1.55604	1.58649
	0.52002	0.87015	0.56965	2.15915	4.21082	3.59931	3.26984	3.77089	2.49307	2.05288	2.24271	3.40741	1.68936	1.0984	3.42579	2.1472	3.21402	1.34216	1.51368	3.73544	3.18672	2.04171	3.00021	3.08321		2.71551	2.50307	3.91808	1.51984	1.62918	1.01983		4.61975	0.845411	4.3961	2.16916	4.63234	4.43686	3.74378	2.9437	1.1319		2.12165	3.22117	2.06198	1.84362	2.33498	1.31079	2.49474
	1.00752	1.00338	0.75219	2.71033	2.72049	2.08904	2.2575	2.58856	2.57112	2.05288	1.67948	3.16775	2.4314	2.03252	2.9775	2.91563	2.71896	2.14602	2.45601	3.70861	1.98488	1.40426	4.17852	2.10491		4.39451	4.45424	3.46804	2.74036	3.21596	1.75459		1.10594	1.60328	1.86894	1.8849	4.68014	2.87932	4.19448	2.83639	2.70342		2.37689	4.11765	0.94795	1.63301	2.17318	1.51128	1.92314
	1.86382	2.87441	1.19107	3.31137	1.95957	1.5345	1.25236	3.62934	2.03252	2.05895	1.38487	1.99363	2.01814	1.95957	2.49307	1.911	2.50223	1.18582	2.01231	2.78323	3.93978	2.09402	2.61731	3.67197		1.36419	0.73824	1.31238	4.00773	2.87369	1.36216		1.3297	2.63684	1.59637	0.97606	4.73537	4.52194	1.83457	3.72841	2.13848		2.74409	2.42053	2.84532	1.39833	2.28131	2.98308	2.62951
	4.15612	3.56738	1.18582	2.27822	3.68611	1.58649	2.09302	2.15482	2.03763	2.05895	2.12459	3.02967	1.04402	3.44094	1.47929	3.20589	2.9733	3.70749	4.26929	1.21184	2.57597	2.29769	3.24503	2.77725		2.44361	4.04297	3.31971	1.82848	2.91037	3.94137		4.2799	1.77759	3.35972	2.59287	4.78866	4.15101	3.2819	2.18763	4.9125		0.48696	3.19274	2.19774	2.04883	1.89749	1.21698	3.07713
	5.55487	3.85006	3.61775	2.38256	1.67452	1.28677	2.02945	2.58946	2.46116	2.05895	1.58649	3.28014	1.42631	1.37885	3.31783	1.6153	1.11157	4.01509	2.46361	1.55604	1.8705	3.02875	1.07903	2.68199		2.49755	1.30443	3.9345	3.29224	3.33472	1.83457		3.92444	1.00156	1.17248	2.1059	5.04009	2.10098	1.34834	1.61515	1.96885		2.75695	2.38942	2.43824	1.9995	3.07182	0.53578	3.16116
	2.94942	2.16243	2.95083	3.46254	3.36638	3.71701	1.50162	2.40503	1.64443	2.05895	1.07155	4.06507	1.10406	1.77346	0.99296	0.870346	4.93962	2.1873	4.00889	1.5345	3.7687	3.73599	1.26274	4.53752		2.10764	4.37983	0.74105	0.742808	2.68509	1.54127		2.26945	1.78815	4.10399	3.44879	5.04174	2.28335	3.45722	3.29185	3.69383		4.68946	3.1134	1.677	1.74746	2.1341	1.5547	1.46232
	0.80042	1.10218	2.95435	3.45645	0.26594	1.75577	1.10594	4.17124	2.15279	2.06501	1.325	2.01579	0.903	2.15376	2.7136	1.39972	4.4547	1.19107	1.91222	1.65954	2.60328	2.89173	1.37444	4.51408		1.58609	2.30221	1.7415	2.91001	2.25104	3.38056		2.20812	0.909713	2.29254	4.70143	5.08447	2.16564	3.44879	1.75932	3.28014		0.59815	4.86755	2.50888	4.20686	2.25347	1.77111	2.71896
	2.15279	1.21184	0.35328	1.95575	1.11531	1.84362	1.4849	2.80446	2.95365	2.07405	3.5516	4.21584	0.95233	1.62279	2.92534	2.89713	2.3865	2.77949	2.15915	1.97858	2.77125	2.80408	0.969472	3.72372		2.58314	1.42047	3.30212	3.96669	2.82183	2.65471		3.21919	0.845411	3.42792	0.387	5.15032	2.63954	5.16765	1.63573	2.18605		1.58255	2.36484	1.20668	1.54531	2.76668	1.76051	1.20668
	0.38159	1.98488	0.80818	2.72239	1.05788	1.75577	3.98963	1.29021	1.96169	2.07405	1.31238	2.2368	1.26886	3.53045	3.37625	2.19992	0.46957	3.35896	0.298067	2.64529	3.13937	2.61285	2.32596	5.52671		2.17748	3.48777	3.2876	1.12983	2.1949	1.04402		1.34371	1.99214	2.84748	3.08591	5.20216	3.15517	1.72831	3.76493	3.30642		1.91447	1.71089	3.46023	1.38487	2.66423	1.92746	2.67578
	2.369	3.04041	0.94795	1.83103	3.90691	4.77736	1.16458	1.37274	1.28191	2.07506	2.71667	2.1483	2.63188	4.27163	4.2614	2.24931	1.60863	0.74664	2.22423	3.86892	1.95319	2.87441	1.51984	3.67933		2.57135	2.48973	2.89963	2.30982	2.80334	3.50028		0.387	2.21139	2.37372	2.24642	5.39877	2.54668	3.49373	2.38064	1.12153		2.99074	2.88905	0.39234	2.40387	2.48535	3.0886	3.04519
	0.93247	1.31238	2.47885	2.60297	1.71866	2.29769	2.02329	1.4538	1.8391	2.07506	1.96699	3.19933	1.52907	4.13706	1.3297	1.75541	2.19774	0.98666	4.14255	1.25899	3.62924	2.4696	2.14176	1.90685		4.58152	1.71381	3.04861	3.83299	3.38487	1.42922		2.02842	1.52306	2.82108	0.94355	5.56123	1.96885	4.82588	0.964564	1.07687		2.41595	3.70332	0.93247	1.88931	2.84419	0.92575	1.95212
	0.87729	3.78192	4.13304	2.37372	2.22502	1.29322	1.45089	2.37372	1.39684	2.07606	0.88202	3.10287	1.65704	3.79784	4.02906	2.12752	0.55859	2.17873	3.67735	0.92575	4.7904	1.69428	1.95932	3.42883		2.21369	2.33451	2.91394	2.56952	2.35315	0.96103		1.3468	2.90818	3.93829	2.93174	5.64992	1.90733	3.26028	2.74819	2.26588		1.08314	3.69321	1.10218	1.468	2.98849	2.29859	3.1605
	0.50787	1.72349	3.65949	2.47025	5.11221	1.67824	1.33594	3.83299	3.13207	2.08605	2.51219	3.03506	2.10788	1.18582	0.63197	2.26484	1.73672	1.9112	1.26088	3.12875	3.5668	3.01637	0.641466	4.8769		1.64825	5.17329	2.04069	0.867654	1.94037	1.58124		4.95644	4.25368	2.9924	2.55407	5.91469	3.18834	2.69746	1.94326	2.27309		1.43213	3.76902	3.04724	3.61258	2.69737	1.45662	2.90537
	1.02796	1.72349	0.88907	0.867654	2.34074	2.38737	1.5878	1.38461	0.98455	2.09004	2.86789	1.43925	1.49607	2.03456	3.79236	1.81178	1.50577	6.18494	1.92563	4.94131	2.0202	1.97858	4.61154	1.93177		3.746	3.9117	2.22689	2.53471	4.35459	1.806		1.32028	1.48132	2.81776	4.37365		3.45307	2.47549	1.4734	3.69826		2.02842	1.48719	0.45608	0.94355	1.18439	1.2238	1.51266
	3.1074	1.60863	1.88821	3.22842	2.91751	1.64443	2.33005	3.08927	1.77814	2.09997	1.62279	2.55309	0.46062	2.10096	1.3297	1.04379	2.09004	2.30942	4.03506	1.20496	3.50977	3.3316	1.86141	0.69169		2.61283	2.68819	2.67345	1.98305	1.23227	0.87966		3.61948	1.74016	3.70142	2.63188		2.13191	2.34518	1.34389	2.45506		0.81075	1.88265	1.47788	1.51541	3.34788	0.903	3.72149
	1.14839	2.8174	1.63937	2.34797	3.16379	1.58255	3.74656	2.84748	1.67327	2.10096	2.54346	1.75674	2.25012	3.3059	1.73192	2.31487	2.40127	4.40351	3.15813	3.04246	2.1634	2.24178	4.06162	3.79291		1.48719	1.9995	2.51963	1.07251	1.38036	0.4515		2.41164	1.13645	2.4186	3.98336		4.65493		0.752022	4.76905		1.93715	0.993294	1.08889	1.69305	1.12153	3.3602	2.86789
	1.1963	1.08889	0.67648	0.826254	2.51963	1.39535	4.96734	2.94356	2.67889	2.10195	3.01154	2.48629	1.86605	1.12829	4.9333	1.30283	1.95212	1.11157	3.30501	2.77425	2.41423	2.38563	2.18926	2.07305		1.97004	2.46285	3.14533	1.44412	2.3013	3.91542		3.21466	2.38463	2.93482	2.23621		3.35972		3.30383	2.61731		1.51266	1.83486	3.6538	2.28315	2.20204	3.06969	2.79888
	1.27214	3.79291	1.69673	3.05044	3.61258	1.24236	0.14423	0.641466	3.17757	2.10195	4.79908	1.33649	3.38671	2.14892	3.03493	1.75807	2.39694	3.21402	1.8079	1.78864	2.23992	1.96804	2.87607	3.22951		2.49755	4.36413	2.00366	2.7361	2.77425	1.38036		2.76298	2.06021	4.94806	0.98455		2.75653		1.44842	1.66519		0.46957	1.80013	1.4087	1.61765	1.56082	3.85546	3.56213
	2.70054	3.07713	1.96699	1.62252	1.31079	1.46374	0.9235	2.2441	1.97016	2.11281	2.9712	1.82591	1.71259	2.58483	1.74389	2.43498	0.258	3.98702	1.50749	2.88164	1.59825	3.9891	3.59895	2.37339		4.24458	3.41058	0.46062	2.20098	1.19107	3.24814		1.39684	2.54365	3.167	2.24364		2.93482		0.945462	3.03122		3.23659	2.40016	1.05196	1.82434	0.891582	2.25842	3.03287
	1.86716	2.32647	1.28677	3.82323	2.85918	2.53855	3.01154	3.1194	2.60168	2.11379	2.369	2.45219	1.72107	5.00821	1.19107	1.84122	2.01298	1.29322	4.28896	1.38487	3.668	2.60328	3.02426	3.66403		3.02271	2.60727	2.06601	2.71551	2.34518	2.80705		0.73541	1.61108	2.41763	1.95744		1.46502		3.8027	4.44897		3.07578	2.35592	2.40041	2.17777	2.19885	2.02945	1.45089
	0.87015	0.27365	3.55687	1.79882	1.70407	0.87966	0.99296	2.01579	1.13381	2.11576	1.60733	1.34868	4.62875	2.24271	2.93457	1.19618	2.09699	2.15279	2.30272	1.78398	2.73802	1.86158	1.77659	2.17586		2.32998	4.84094	1.1502	3.98961	4.41672	0.413		2.43482	3.25602	3.75846	5.52935		2.68433		0.817864	2.62177		2.98238	3.42383	3.43368	2.63346	3.33668	2.239	0.69767
	2.08605	2.95365	2.42283	3.2894	3.01015	1.11157	1.3297	3.72912	2.45185	2.11969	2.62872	2.25657	0.68564	3.69174	1.67824	0.673473	2.88885	0.23256	3.06115	2.14796	2.81223	2.26945	2.08982	2.82772		1.71089	4.52145	1.8357	4.41361	3.8657	2.13728		3.01499	2.59731	1.72315	3.4002		3.12838		1.76105	2.3747		1.36977	2.68869	3.79455	1.94465	1.9061	1.847	3.00324
	2.03763	1.64949	1.33126	2.99083	1.05196	3.48897	0.9053	1.97359	1.98278	2.13241	0.97819	3.27515	1.08889	2.239	2.33183	1.55482	2.87586	3.5516	4.64991	3.77862	2.62635	1.3545	2.98144	1.15381		2.67823	2.56382	2.71437	2.61731	3.30023	3.59352		2.59768	2.56451	2.9594	1.89591		1.42947		2.02449	1.91222		2.65235	1.53819	1.42193	1.57465	2.66335	0.98666	2.10491
	1.10029	0.59115	0.50787	1.73127	2.1363	1.8129	1.81175	2.35394	2.92107	2.14505	5.6547	3.13287	1.90685	2.19395	1.66829	1.6525	2.05794	2.43568	2.60746	3.14731	2.05288	0.15799	3.52477	2.18159		2.85075	3.92868	5.37676	2.98144	2.29678	3.06901		2.68277	0.85646	2.94118	0.88202		2.81194		2.30405	3.78635		2.74334	1.85765	0.77668	1.02187	1.33474	1.07543	1.8083
	3.74656	2.62872	2.41423	2.16348	4.36604	3.09264	2.7266	1.32771	1.64822	2.14796	2.91394	3.28371	3.92656	2.79293	0.73824	1.89749	2.16051	2.12557	1.86141	1.59825	3.87752	2.37427	2.29051	2.47213		2.32294	1.84812	1.25402	1.44412	4.29833	3.10807		1.8838	1.88209	3.27801	2.63978		2.22632		2.96429	1.42619		1.50991	2.92204	2.76072	2.50805	1.73801	1.43213	2.63504
	3.3602	2.47717	2.25012	1.83867	2.76072	2.95646	1.65452	2.10098	1.08889	2.14892	0.77936	2.87363	2.28861	2.33807	2.22502	2.34299	3.64696	4.40965	1.77922	1.57597	1.84362	3.94664	2.30982	2.94236		1.68195	3.22435	1.49049	3.15517	3.45	2.57192		2.42541	2.33011	4.97398	1.77228		2.94436		2.90628	2.23994		1.55337	1.82719	1.84249	3.07983	1.51213	3.08793	2.90894
	2.76223	1.64317	2.52952	3.27444	1.74269	4.53064	2.19774	2.76922	2.00366	2.15665	2.82993	0.755297	2.369	3.77146	2.29134	2.90841	1.66205	4.11083	2.48535	2.39433	3.08725	2.2621	0.930076	2.10195		3.20005	1.11903	2.55488	2.68433	2.47297	3.03219		1.58255	1.30106	2.09763	4.24183		4.00423		3.15605	2.79778		1.83003	2.70256	3.68102	3.15127	4.69594	0.93913	2.42883
	1.88159	2.30221	1.26722	1.30821	0.64822	2.00054	3.20494	2.765	1.78398	2.15665	2.22502	1.74338	1.8849	0.20397	2.84166	2.49004	2.12557	1.70529	2.43977	3.03219	2.60408	2.47044	2.4541	4.53935		1.88885	2.24734	3.66573	2.67561	2.47213	0.95886		1.572	1.85525	2.49004	4.87562		2.12971		1.19287	2.4844		1.76641	1.06596	1.49746	2.82993	2.57497	2.57516	3.28697
	1.3297	4.56266	2.93811	2.08085	1.83457	0.9235	1.78398	1.17049	2.09302	2.15955	4.10475	1.51058	3.27365	4.0635	0.95451	3.22335	2.84751	1.19107	4.43686	3.07104	4.1456	1.96275	3.40946	1.4146		1.58756	1.44082	1.69428	3.23421	2.18254	1.66455		3.69062	2.21846	3.17217	0.74385		4.14425		3.23502	3.05044		1.39833	2.33198	3.81914	1.42777	0.733309	2.30311	1.21527
	3.11208	2.18349	0.32889	1.41632	2.00781	3.15061	2.06803	2.96256	2.56058	2.1634	2.8599	1.63686	0.43268	0.81841	0.86776	1.34521	1.01983	3.51983	3.12614	2.3558	3.33721	2.33896	0.622977	3.64239		2.93162	1.97332	4.83578	2.2441	2.06198	1.62918		2.47213	1.64	0.930076	1.71381		2.22423		1.03747	2.36285		0.66719	2.14611	2.95857	2.02637	1.4425	2.37952	0.63852
	3.10807	3.16379	0.58762	2.08646	2.19679	1.5345	1.5667	1.49346	0.88673	2.17203	2.78024	2.47498	0.91445	1.46089	2.53445	0.645103	1.69918	0.38159	3.99839	2.43226	1.60733	1.81175	3.38469	1.44371		3.40397	3.67027	1.56537	2.80695	2.75318	1.28677		3.53045	4.11813	3.3639	2.20624		1.23465		3.69154	2.57043		2.68277	2.47025	2.85262	1.28353	1.06814	2.5014	0.63852
	0.32889	2.2667	0.15799	2.09763	2.34429	1.44226	3.01223	5.11031	1.15561	2.17777	1.81175	2.92284	0.94135	1.74746	2.09402	2.69737	1.03602	3.05474	1.83103	5.15798	2.68587	2.73346	4.81977	2.61921		2.60746	2.53034	2.4527	2.01926	1.92314	2.31841		1.92854	1.63425	1.69442	1.08889		4.19639		2.23438	2.89309		2.40041	4.37531	2.78846	2.59126	1.74874	2.15183	2.35226
	2.92321	3.01154	2.59367	1.5321	0.70656	2.69823	1.97858	1.78578	0.58762	2.17873	2.14892	3.62548	3.06018	2.69669	1.52362	1.37614	2.48388	2.19774	1.4682	2.8336	4.01975	1.97016	2.23052	2.85189		2.5301	5.30039	3.84032	1.85639	2.54264	2.59046		1.82775	1.07696	2.21157	1.20668		1.89626		1.61515	1.04379		1.73672	3.40809	1.81175	2.83653	1.44412	3.2622	2.37427
	2.12948	1.18406	3.02601	1.05493	1.7898	1.03602	3.01499	3.05044	1.34371	2.19395	3.36267	2.27206	1.1502	5.02976	3.88341	2.17426	2.34163	2.10491	2.81444	3.34531	1.65829	2.46539	1.91467	3.61948		2.46741	1.38487	4.87349	1.12983	5.32272	3.30023		2.31841	2.31797	3.52012	3.8186		2.73097		1.19287	1.5668		2.61682	3.40877	1.65578	2.35138	1.51213	3.1074	1.56271
	0.7577	3.54809	4.79474	2.34797	1.8981	0.98666	1.27214	2.27412	1.9922	2.19963	0.73541	2.15156	1.7415	1.49328	1.73791	1.98893	2.28315	2.56869	3.57025	1.50577	1.92854	2.48639	1.59197	1.47224		1.28294	1.86605	0.46062	3.34298	2.89461	1.69673		2.40819	1.6778	4.16507	3.93609		3.46254		1.84865	2.10764		2.19774	1.62683	3.09936	0.80042	3.57025	2.4493	1.37432
	2.65	3.13738	3.0205	1.26274	4.01561	2.13045	2.23155	3.09003	1.72711	2.20246	0.46957	0.502499	3.0205	2.88525	3.08927	1.1319	0.97179	1.27703	2.89309	1.6457	2.49891	1.71866	2.49004	4.72085		2.37076	3.40814	2.12557	2.03541	1.99638	1.79329		1.31238	1.42744	2.32294	2.62		2.04458		3.4338	2.67735		0.64822	3.24359	5.57319	4.14108	2.32897	3.37564	4.1461
	0.69767	2.82846	3.72819	2.40309	2.71896	3.50028	2.98517	2.06732	0.85081	2.20812	1.81175	1.74338	2.03967	3.63668	3.48181	1.73261	2.08904	0.97819	2.19885	3.40386	4.67836	2.51963	1.37444	3.55453		1.84629	2.81888	2.17107	2.73267	2.81223	2.52952		2.90393	2.95842	3.58266	3.15589		3.82016		2.89369	3.96492		1.03602	2.47119	2.79219	0.60849	3.76592	3.14136	2.19395
	2.81888	0.90069	2.62635	2.45219	3.67027	2.1682	2.2053	3.86338	1.88159	2.20907	2.4822	1.53819	4.45984	2.80111	1.88269	1.96409	3.02669	2.09402	1.41798	1.58255	2.24456	2.67578	2.42632	2.14505		3.32967	4.17809	1.02796	1.62252	1.93607	0.91217		3.95507	3.47942	3.51148	3.41058		2.04		0.895929	3.0072		3.06426	2.82025	1.8357	1.98593	2.02158	3.4002	1.4849
	1.30443	2.9025	3.37872	2.03196	2.21659	2.4889	0.74664	4.28624	3.49492	2.21283	2.49057	1.19813	1.52225	1.47788	2.04984	0.717184	4.52329	2.32558	3.46793	0.73258	3.48598	2.57192	3.1149	3.26729		1.4682	2.1285	0.59466	5.0375	2.4696	3.16904		1.3375	2.24515	3.0443	3.33971		3.32264		1.85358	2.46551		4.15512	3.7008	1.10594	2.87369	2.92204	2.01814	3.28
	1.76641	0.81841	4.24035	1.16449	2.03559	1.89041	1.03401	2.73353	2.98238	2.21659	2.1873	2.09429	2.22408	5.37251	2.45863	1.38461	1.6955	2.51881	2.14503	1.9393	0.413	1.70773	4.82994	2.76072		4.23797	2.66487	2.70439	2.84008	3.47223	3.5074		2.30492	3.33122	2.16887	6.81659		1.92076		1.66703	4.2846		3.86785	1.24596	1.90029	1.34371	1.55181	2.08106	1.41753
	2.37339	3.75986	1.19107	1.45219	1.42922	5.07587	1.44515	3.10136	1.19107	2.21659	2.33718	1.46342	0.92575	1.08122	1.77228	2.59217	1.7534	2.9768	1.77922	4.0042	1.82091	0.42295	3.67671	2.92819		1.59784	1.05984	5.26337	2.42632	4.10627	1.8981		3.49492	2.55839	3.96492	2.91394		1.65674		1.67431	2.84089		2.19774	2.8277	0.82852	2.24734	1.94496	3.63382	2.17873
	2.42798	3.61027	1.77463	2.89954	3.37009	3.86624	1.98278	4.57029	1.4087	2.21752	0.47398	2.9602	1.04203	0.47398	1.62791	1.79101	1.8357	0.4515	3.57025	0.7577	4.25944	0.93913	4.16899	2.2053		2.18498	1.49468	3.00393	1.73532	1.98278	2.81001		1.42047	2.39904	1.60221	3.71477		3.54066		1.49998	2.49004		1.82661	2.19885	4.18058	0.95014	1.20203	1.62791	1.56404
	0.79782	2.38737	0.6734	3.72409	3.04314	3.19649	1.85823	3.4834	2.19395	2.22875	1.1097	2.34498	3.24108	3.22951	1.33594	1.37614	1.80139	4.24232	2.14503	2.16147	6.45645	2.46454	1.41136	3.24942		1.95096	3.45	2.8982	1.42127	2.45609	1.43358		1.62279	2.39904	3.76158	2.99074		3.16848		2.66962	2.67124		3.32034	2.60746	3.34966	3.20299	1.83995	2.65392	3.61085
	2.69051	1.50577	1.048	2.52917	2.75846	1.2015	4.18157	4.63076	2.94872	2.22969	1.0965	3.67353	1.15561	2.53034	2.35315	2.03771	3.03287	2.03354	4.64084	1.87938	5.43869	0.45608	3.30925	3.77752		1.14014	0.78996	2.87369	3.31348	2.0202	1.99533		2.58161	2.16265	3.67353	1.12644		3.05579		1.31184	2.90841		2.61603	2.3179	1.239	2.36285	2.94436	2.51963	1.52771
	3.44336	2.12459	2.38214	3.29721	1.51128	1.56537	1.10406	2.18926	3.5334	2.23062	2.61364	1.93532	1.62918	4.0125	1.65704	1.72179	1.27703	2.40041	2.46645	1.16992	3.10204	2.56869	2.80695	2.75771		2.19992	3.78852	3.52692	2.77681	1.42193	1.04203		2.54264	2.58642	4.48873	2.58805		3.35972		4.20589	4.66898		2.68974	1.9061	2.62159	2.53198	2.20628	3.19845	2.974
	1.12829	0.29558	0.74105	2.55675	1.10594	3.58019	1.42047	2.76583	2.54918	2.23062	3.44819	2.3747	0.52002	1.74746	1.79908	1.48875	2.5451	3.28	4.26492	1.73672	0.73258	2.30852	2.83431	2.07405		2.04115	1.19107	1.45519	1.40473	3.80769	2.31662		2.91751	2.30713	3.71844	2.5155		1.75407		0.701825	2.21896		3.73488	4.69295	2.60008	1.93177	1.16449	2.16243	4.02906
	0.93469	0.97606	0.53965	2.44742	3.77697	1.2255	1.11531	2.99475	3.63782	2.23621	2.1402	4.07657	1.79445	2.17682	2.27951	3.68814	2.33451	2.77425	1.48247	1.01983	5.18975	1.82091	2.88338	3.67027		1.97478	2.64529	2.48973	2.25347	1.8357	1.31079		4.02441	1.21381	2.34697	4.28476		2.97595		1.52212	1.57425		1.29964	1.6525	2.41337	1.27377	2.07071	3.34531	2.53198
	1.39833	0.59815	1.9922	1.30283	4.24183	1.935	3.28	3.22117	1.16458	2.25381	1.87605	2.55675	1.51952	2.13728	3.74211	3.2371	2.06097	2.3865	2.05028	2.78547	2.75318	2.88236	3.39571	2.2621		5.33283	3.12609	0.93247	2.12531	2.28315	3.26666		2.93457	3.06459	3.4395	2.90608		2.16348		2.73377	2.42824		2.94942	1.48719	1.45232	1.8849	2.5162	2.95435	2.38301
	3.02394	2.85262	4.03112	2.72582	2.80705	1.45089	3.74044	2.90438	3.03287	2.25381	1.07543	2.23156	1.35296	1.67452	2.53937	3.41836	2.41853	1.78864	2.17748	4.10171	0.37052	2.72508	2.50875	2.14505		1.5183	2.1911	1.86046	2.33799	3.60335	1.07929		4.36222	2.25489	3.56697	1.1717		2.38551		4.21095	1.86016		1.50715	2.64308	2.78771	1.01779	2.33799	1.79329	0.97179
	2.02945	3.50681	0.87015	1.03026	0.95233	1.29322	0.97606	3.41699	2.81297	2.25658	1.06766	2.96572	2.31931	2.02534	2.7562	3.48273	2.41509	0.58407	3.28014	2.87441	1.47788	0.52796	2.14066	3.53281		2.1341	2.06097	2.58161	3.12165	2.09302	2.85699		1.81634	1.21122	3.38882	2.18254		2.21896		1.76794	3.21391		3.3707	2.90841	1.50577	2.02637	2.32294	1.93607	2.59367
	2.20624	2.40819	2.36813	2.86058	0.33515	2.4493	2.07405	1.30821	1.93715	2.26118	1.44371	3.09608	0.30253	2.14796	1.51128	4.01414	3.09936	1.68936	1.84122	2.49057	2.76223	5.14628	2.22002	1.93607		3.13137	2.22502	2.34518	2.75398	2.65706	2.92605		2.28042	2.48757	2.99396	2.65471		4.72572		2.08224	1.23465		0.45608	2.79694	3.03219	1.83457	2.1559	1.51541	2.04171
	1.26064	2.01091	1.9922	2.77175	3.80277	0.9235	3.71253	1.69855	2.58081	2.26486	1.27703	1.13603	1.79676	1.90575	2.88236	3.88269	1.64443	1.91664	3.43269	2.4822	1.75103	2.09799	2.48064	3.69906		1.8066	1.93177	2.57839	1.56082	1.53315	1.28191		2.8599	2.7486	3.21464	2.97889		2.43977		1.89253	3.53272		1.29643	3.03506	1.43358	3.73321	3.1611	1.01164	3.58483
	1.77228	1.2705	1.97648	1.60221	0.93692	2.93457	2.1682	2.02158	1.55203	2.26578	1.35757	1.51522	0.92575	3.95822	2.90966	3.5466	2.00988	0.97819	3.40946	2.04171	2.18254	3.0561	2.55309	3.1651		1.15441	2.00988	2.29134	3.1006	2.12459	3.11342		4.24232	1.40307	2.75737	2.95928		2.17318		3.03724	1.70404		1.71259	0.290115	2.4493	3.66346	4.38333	2.1059	2.28771
	2.82698	3.21078	1.31079	2.18926	0.826	1.05788	1.05788	2.65368	1.53179	2.28861	1.9112	2.1472	0.62202	0.80042	2.78024	1.51058	1.2272	0.87015	1.87269	3.37564	2.65862	2.88309	2.1341	1.3297		1.37444	2.1911	2.49224	1.20008	2.73498	3.47403		2.90537	2.97321	4.28896	2.2053		2.84419		3.53759	2.5777		3.6878	1.8526	1.39833	0.45608	2.98223	1.29804	0.66719
	4.1456	0.55109	3.81369	2.42728	1.29643	1.70529	3.93714	1.07903	1.94999	2.29406	1.24737	2.50222	1.88269	3.90957	2.2053	1.03479	1.87605	3.53634	1.6708	2.53116	0.35328	2.38126	1.58756	1.94037		3.78327	2.12557	1.8849	4.28187	0.26594	1.92746		2.21001	1.74915	2.85321	1.86158		4.75039		3.41961	2.67473		2.44165	1.44412	2.02534	2.38824	3.82506	1.36825	3.13672
	1.84475	3.13539	3.50562	1.91711	1.25236	2.51715	2.00366	2.46645	2.80631	2.29497	2.70977	2.50222	1.53992	3.86247	3.8533	1.88017	2.84166	2.49307	1.61095	1.94465	3.2398	2.47044	1.84882	1.5547		3.60933	2.23528	2.31572	2.55584	2.2575	3.11542		2.53198	3.15332	4.12218	1.87494		2.28232		2.37681	3.0535		1.96699	2.56405	0.64177	1.57465	2.08534	3.00185	1.28191
	1.24737	2.25196	0.72113	1.12777	2.32647	1.28353	2.22502	1.66659	2.9168	2.29769	2.72889	4.33506	1.03602	3.59063	1.65326	1.81564	3.18672	0.60849	3.08019	1.46658	3.87269	0.35328	2.18284	2.62		3.07486	5.20655	2.21471	2.97123	2.34429	0.60849		2.17203	3.3114	2.44742	4.83707		1.82591		2.6039	2.55949		2.22782	1.98893	1.33594	1.73791	1.97597	1.42047	2.51053
	1.64949	0.99506	0.58762	3.30501	2.00054	2.45524	3.29455	0.687223	1.68936	2.29769	2.00469	2.67473	1.86493	1.80254	2.23155	3.87908	3.56913	1.83457	2.02966	3.79071	2.82109	0.42295	0.870346	2.87369		5.41075	2.42111	1.95744	0.851338	1.84475	2.82772		2.66487	1.63425	4.57029	3.77642		1.27379		4.21744	3.6678		3.29455	2.77175	1.78864	1.53043	3.70899	2.21659	2.61285
	2.08904	2.67345	1.43358	2.5777	3.36947	0.9076	1.85262	1.08767	1.69305	2.30852	1.3375	1.30283	2.7403	1.93715	2.45524	2.2772	2.26945	1.93392	4.14143	1.03401	2.41595	2.85043	3.14478	2.09898		1.18242	1.87938	3.04246	2.82439	2.43226	2.65471		2.29859	1.29139	3.27515	5.15032		5.32538		0.633516	5.29809		3.89892	3.62741	2.98448	2.81888	3.6345	3.48658	2.33718
	2.0202	0.5805	2.70746	0.717184	3.56855	1.20668	2.06501	1.57573	3.01499	2.31302	1.18757	3.28869	1.35296	3.64981	0.88907	0.888952	3.34531	4.58858	2.22842	1.72349	2.2722	3.37933	1.98775	3.18215		2.29051	1.24737	2.43824	2.40309	2.8599	3.60393		1.84587	1.99371	1.17248	1.68319		4.15383		3.95631	2.28642		3.21466	1.911	2.71973	1.30603	1.16046	3.93714	2.70054
	2.02945	2.42025	2.95154	2.01695	1.64317	1.96593	3.23402	3.2965	2.9677	2.32021	1.45089	3.08473	2.04069	2.73726	0.91445	0.922507	4.34885	2.56139	2.71292	3.24365	3.83382	2.91037	3.07182	1.96275		1.10049	2.92819	2.5451	1.17248	2.37164	2.74637		1.80945	3.50008	2.02274	2.45947		2.02966		2.218	2.36582		1.00546	1.32065	3.16313	0.95014	2.51991	0.47398	2.322
	1.15561	4.4547	0.57691	2.32596	1.17701	3.87966	2.451	2.62088	2.34784	2.32379	1.36216	1.48719	3.2004	1.70773	1.67824	1.71498	2.3978	0.83102	3.34018	1.03803	1.46232	3.23659	3.40603	2.25658		4.15439	6.00855	5.16363	2.70256	2.42197	3.6714		2.28861	2.94248	4.23466	2.07004		1.30104		1.83544	2.72667		2.61046	2.94118	1.81863	1.68319	2.29459	2.01504	1.65201
	1.24068	0.28115	2.84532	2.13081	1.42047	1.24068	1.68689	2.58132	1.30762	2.32379	4.36413	2.53932	0.88673	1.12644	3.61488	1.03705	2.50307	1.63301	3.70142	1.25899	3.39162	5.00821	2.02966	2.29043		2.84665	2.71514	5.4673	3.53272	2.43909	2.81888		1.40574	2.40947	2.03081	2.47717		1.65956		1.97584	3.41836		2.24456	2.89632	0.99087	2.36637	1.48875	0.3225	1.58255
	1.47929	0.27365	1.5345	1.87144	0.99087	1.49746	4.39642	4.56926	2.1949	2.32647	3.36638	3.48876	0.68867	2.04984	4.64624	0.959772	0.93023	3.15787	2.59217	2.91965	2.22502	3.04861	0.755297	2.2621		2.22737	1.06961	2.27677	3.00954	1.17701	4.44536		2.49724	0.177057	1.99363	4.15712		2.42343		1.68336	4.17404		3.01499	3.40809	3.30779	3.72596	1.69442	0.76317	3.1074
	2.29134	2.58966	3.75764	2.8277	2.7974	0.64822	1.38036	1.64825	4.13354	2.33005	1.13197	1.86141	1.6658	2.50307	1.2272	1.71226	2.27403	2.97889	1.92198	2.08904	2.41595	1.68813	4.45002	2.72202		2.81361	3.84032	2.21377	2.60028	2.1634	2.17968		2.02329	1.88874	2.59938	2.08306		1.12361		1.23051	4.9044		0.78732	1.6153	2.19395	2.27585	1.59637	4.2266	0.6734
	1.72349	1.38487	2.36988	2.87037	1.44946	1.94465	1.82775	2.96178	3.03835	2.33094	1.28029	0.563883	0.826	2.42197	2.00781	2.26484	1.86158	0.78202	2.18926	1.69305	2.91965	2.1363	2.00066	1.88821		2.05028	1.05196	1.53856	1.27012	2.55244	2.09103		1.71744	3.43864	4.26656	4.1925		1.15035		3.53674	5.16174		1.01983	3.58593	2.25104	1.2238	1.90855	2.27951	0.81587
	3.56621	1.47224	1.92746	1.87768	2.33807	2.3558	3.59642	3.26085	1.14476	2.33362	1.51541	2.13739	4.65474	1.99116	2.50888	2.22842	2.17012	2.2621	2.82025	3.13473	1.68195	1.76993	3.68306	2.38737		2.82273	2.73726	1.39684	1.51213	3.46804	2.89101		3.47941	2.63326	2.72667	1.91447		3.27515		2.68098	4.89438		2.17968	2.79024	2.03354	2.94872	1.69165	1.8849	1.45232
	1.19281	2.0539	1.23058	1.83867	2.19868	1.65829	0.524	3.08019	4.59492	2.33451	1.21184	0.811984	2.93174	3.703	2.91537	2.12091	3.50503	0.46957	2.44169	2.70054	3.46684	3.00531	2.70256	2.85043		2.14066	3.25645	1.81748	1.00731	1.19803	2.47549		2.51881	2.54118	4.21584	6.79213		2.52362		1.53999	0.845825		2.68277	3.10964	0.30253	0.66093	1.96409	2.71054	0.62535
	0.96965	2.78547	2.09004	0.952435	1.59564	1.72349	2.74485	3.33108	2.60647	2.33451	1.69918	3.22262	1.98802	2.00781	5.01028	3.16996	2.06097	1.59825	1.911	0.75495	2.35844	2.4889	1.58017	3.45963		1.59197	2.15183	4.15262	1.06156	3.16247	1.64949		3.19519	0.618416	3.2371	2.45609		1.76603		1.11105	1.77659		2.91109	2.06279	2.57516	3.12343	1.46979	1.5667	1.03602
	1.77111	1.93715	0.87729	4.042	1.0984	1.92422	2.78323	2.6182	3.16839	2.33718	4.88713	2.59667	1.14294	2.10985	4.02286	1.07033	1.65326	0.96965	1.45219	1.67576	1.92422	3.17888	2.00649	2.98308		1.93773	2.06198	3.5074	1.01655	4.55947	0.78996		4.1466	2.41338	2.68782	2.10985		2.01231		2.20701	3.75161		1.75696	2.1165	3.3422	2.30852	3.41289	2.19774	2.58322
	0.62535	2.76749	2.35844	1.4311	1.28191	2.02945	2.7403	2.99083	1.53043	2.33896	2.41767	3.52742	1.81175	3.50681	2.64686	3.67034	1.74269	1.4849	2.0239	3.66573	2.45609	0.524	2.31891	2.43055		2.1807	4.28864	2.05288	2.56952	2.05592	1.11157		2.47717	1.10569	2.06166	2.51715		4.20363		2.31064	2.67037		0.82095	3.1574	2.58885	0.69469	1.47456	2.14699	0.8385
	1.33126	2.8802	2.91466	2.60746	2.00469	1.85823	1.39087	2.99708	2.193	2.33985	1.2457	2.61373	3.40875	1.82434	2.98865	2.57497	2.4822	1.06766	4.25668	4.4766	2.78846	2.35491	2.84008	2.88525		1.51984	2.29769	1.62279	1.36248	2.95646	5.35816		1.97648	4.49448	3.67544	1.70773		1.52904		2.97657	3.08473		3.47223	1.82719	2.55244	1.92422	2.58314	3.64981	1.96169
	2.2667	0.47398	2.33451	2.42053	2.28315	1.16279	1.0984	3.79498	3.06901	2.34163	2.05288	1.38966	2.65392	1.11531	2.76373	1.75141	2.26118	5.52182	1.92684	2.68277	3.31971	1.88821	2.63423	4.03267		2.81194	2.4637	1.59694	2.65896	1.07349	2.82993		1.61379	3.01301	2.57861	2.81888		3.12838		4.11897	3.12539		2.45947	3.76343	1.29322	1.81748	1.27929	2.89963	0.77936
	1.16458	2.21659	0.14423	1.04603	2.4637	2.12557	1.6955	3.751	1.15561	2.34429	1.81519	2.34797	1.21698	2.1285	2.78622	2.19352	4.38078	2.29134	2.87363	0.45608	2.56545	2.03661	2.34299	1.69182		2.37175	0.91445	1.29804	1.95932	2.7159	1.81748		2.19774	5.01905	3.18761	1.06766		2.98144		3.20385	2.19139		3.05678	1.32242	3.64297	2.30221	1.89872	2.18445	1.03401
	2.88236	4.90242	2.28133	2.36582	1.49468	1.78864	1.58255	1.94615	1.0965	2.34695	2.67345	0.717184	2.00988	2.66409	3.2179	2.04	1.34371	2.28589	3.19933	3.12009	2.82698	1.26558	2.50409	0.7577		2.08534	1.71138	1.8849	0.981452	2.22315	1.79792		2.88453	2.67929	2.3017	2.08206		1.97478		0.942246	1.98422		1.24236	1.51984	3.22113	0.59815	1.32595	1.54531	2.86499
	1.00752	3.16379	0.48696	2.1472	0.97606	1.82775	1.06961	2.94118	2.78099	2.34872	2.40127	1.76338	2.34872	0.78996	2.00988	2.04344	1.12089	0.903	2.75398	1.81175	2.93599	1.77111	2.74548	3.58483		2.21896	2.90823	3.65892	1.16649	2.78547	3.20819		1.86939	1.27182	2.23994	1.44802		5.48499		2.0469	2.75822		0.99087	2.81942	3.28	1.85262	1.86894	4.28331	3.13141
	3.07848	1.04203	1.75933	1.4682	1.36977	2.20718	0.96965	0.834693	0.413	2.35138	3.81914	1.56082	1.88931	1.44226	2.59046	2.70256	2.07706	0.84098	1.29021	0.59815	1.54934	2.76298	2.98536	1.74746		2.43306	3.76649	1.83116	1.02344	2.13533	2.04578		2.7494	3.38906	2.1165	2.4696		2.80779		3.88731	1.61095		3.88395	1.36933	2.67345	2.55407	1.6153	3.24493	2.00366
	1.79676	2.36021	0.67648	3.64798	2.76524	0.92575	2.80408	4.743	1.41753	2.35138	3.00324	1.39135	2.68509	2.28224	3.3241	2.06732	1.5345	2.55244	3.01652	1.85711	2.35138	4.12144	1.40971	3.25517		2.19779	2.50307	2.02842	4.22138	3.40692	2.02945		3.15259	1.27182	3.30713	2.34872		1.28476		3.2322	4.02113		1.8705	2.67124	1.68566	0.65777	1.02571	1.31238	3.13473
	0.69767	1.03401	3.28507	1.5787	3.81151	1.74746	2.51881	2.32697	2.74334	2.35844	2.06198	2.33899	4.34311	2.67111	2.66019	1.27012	2.67578	2.73118	2.66335	2.85335	3.71421	1.59434	1.97004	2.4527		2.51248	2.30311	3.92603	2.17318	2.15569	3.85816		3.17232	1.77759	2.6182	3.73989		2.1472		1.17489	4.9277		1.44371	4.47098	2.40733	1.38337	3.50482	2.26945	3.8055
	0.96965	2.322	0.3976	2.60297	0.45608	3.02394	1.40426	2.03081	1.10406	2.369	2.9367	2.73353	2.36549	3.64468	0.97179	1.42456	1.80023	2.52623	3.28798	4.00264	3.40631	3.24557	2.80695	3.50562		1.84882	3.2308	2.85335	1.36076	2.06601	0.86536		0.96103	2.3139	3.21609	2.67267		3.20808		2.66621	2.81444		0.80818	3.22552	4.78649	1.27377	1.40473	3.13871	1.36673
	1.83116	2.95506	1.62791	2.89228	7.35724	2.1634	0.86295	2.57407	1.29161	2.369	1.62918	1.16449	0.94355	3.5941	2.90608	1.90733	1.75577	0.98455	3.08927	2.12948	2.13533	0.20397	2.82439	2.77125		1.46502	1.12089	3.63038	1.89872	3.06697	1.29322		2.53034	2.48631	1.29924	3.61833		1.78447		2.96839	3.0466		2.46876	4.84154	1.42193	1.82548	1.81048	2.4527	1.18406
	2.45185	4.06196	1.41607	1.59784	1.97121	3.29076	2.22408	2.72582	1.1717	2.37952	1.49328	2.9372	1.72349	1.0965	1.73312	3.01652	1.39236	0.65777	2.85403	1.8515	3.09936	0.68867	4.34044	2.48639		2.42343	1.26064	4.23004	2.01346	3.33784	1.28677		4.18853	1.02934	2.47119	4.05889		2.76753		2.23982	2.69824		0.70656	2.12422	2.32379	0.47398	1.97004	1.28191	1.74627
	2.53855	2.69205	2.38388	2.50409	2.81814	1.67327	3.47642	1.07251	2.47549	2.38039	1.58255	3.9079	1.59694	4.05376	2.7562	0.619213	1.98278	2.4493	4.41945	3.6538	2.92819	3.12675	1.62107	2.36988		1.71498	3.04724	3.70637	2.99708	2.61285	2.66019		1.98278	1.3484	3.86034	2.57112		2.18498		1.89253	1.64684		1.81748	2.73011	2.58242	2.42197	2.71206	0.46062	1.74627
	3.10204	2.10985	1.84475	1.54879	2.91965	2.74485	1.13564	3.26228	2.89101	2.38388	0.78732	1.12153	2.00988	0.46957	3.3422	1.98305	2.53198	2.51219	0.645103	2.47633	2.36988	0.43268	2.48629	3.01154		3.03506	3.43368	2.11379	2.08085	1.94465	3.66062		2.07205	1.61108	2.24931	3.52042		2.41956		2.16809	3.00331		1.97016	2.18284	1.01779	1.83116	1.47456	2.20246	3.27238
	1.86716	3.5151	3.3861	3.01264	2.4425	3.29519	2.6594	0.851338	2.08904	2.3865	2.22502	1.60221	1.239	3.58019	1.53856	2.59307	1.77931	0.95233	3.06878	1.19281	0.76044	3.37564	2.37076	1.30603		1.6124	2.77425	5.16524	3.51547	2.3978	3.16576		2.02637	1.1447	2.04115	4.44348		3.15295		2.44864	0.43785		3.3509	3.78388	0.81841	1.34371	0.749074	2.22782	3.55336
	2.10096	1.39833	2.7403	2.04	1.46516	1.86382	2.45947	2.98692	1.87605	2.38737	1.00131	1.37103	1.07349	2.38737	1.90685	3.74912	3.40631	1.45089	3.68623	2.90393	0.68867	2.38039	4.81054	1.19281		2.2854	2.7974	3.32472	1.56381	2.06198	0.59815		2.56788	1.98741	2.83348	2.79517		2.47498		2.84816	2.08758		0.7095	4.9163	2.60966	1.19977	2.62622	2.94236	2.86281
	1.46232	3.39162	1.53856	1.35041	0.89606	0.78996	2.1911	1.93168	2.63583	2.39085	2.71437	2.69476	3.05678	3.01223	3.34468	1.08336	3.73321	4.04143	3.79684	1.86493	2.95506	2.41078	1.68195	1.87494		2.3589	2.9705	1.26722	1.48089	3.79236	3.06154		2.74485	2.81173	3.25439	3.11409		2.60746		0.661686	3.08852		2.67345	1.16449	1.69673	2.04984	3.01575	3.78632	3.03904
	0.74385	2.62635	1.62279	1.22705	2.4822	3.22371	2.26118	1.16449	2.91751	2.39346	3.71701	1.21749	2.73422	1.68813	2.80334	1.12983	2.21752	2.50556	1.97597	2.47044	2.32647	3.12941	1.12153	1.50162		1.73801	2.61205	1.82091	1.55031	0.71534	2.08904		1.12829	1.85357	3.48273	3.597		2.16348		0.861328	1.29021		0.43268	2.35492	1.79908	1.98278	1.31355	0.72401	2.20152
	2.26578	3.10539	0.69169	1.81821	2.09302	1.7898	3.29519	2.43306	2.55814	2.39346	2.05288	0.502499	1.46516	3.47403	1.34216	0.806196	1.81748	1.96169	3.84092	2.31302	3.17364	2.60328	1.436	1.47788		2.92843	4.50347	3.3291	3.7008	1.51266	0.7095		3.53575	1.70559	3.59829	2.95928		2.56861		1.04331	2.56132		1.81748	5.25689	1.17878	2.13825	2.54116	2.60966	3.51451
	1.91989	2.7494	0.59815	3.01264	2.59527	2.57031	2.99005	4.15889	1.85823	2.40127	1.86382	2.67473	1.74627	1.31238	0.53578	1.37444	1.06961	2.04578	2.75143	1.32028	2.3558	3.48897	1.44897	2.1285		2.55401	2.0202	2.75846	2.47025	2.10689	0.99296		6.34727	2.52137	3.93116	2.98726		1.62396		1.7332	2.65279		0.97179	2.93401	2.62872	0.64177	2.40114	4.4766	1.62535
	1.68813	2.38737	3.34593	2.74292	2.70593	1.99012	2.85699	1.12153	1.79445	2.40127	2.36021	3.40328	1.61637	1.29643	2.9768	2.04115	3.26411	3.50087	3.22552	2.3978	1.70407	0.413	2.9092	3.83219		1.75674	2.73802	2.21659	2.19352	1.572	2.06903		1.83457	1.96998	2.93641	1.57465		1.11736		2.34591	2.67387		4.73318	2.76415	0.59815	2.5097	3.09533	2.00781	3.20494
	1.25899	1.86939	2.68432	3.3964	4.13505	2.89963	4.47288	0.922507	2.40214	2.41078	3.92603	1.87643	3.71029	3.53869	3.69005	1.42619	2.54836	3.36947	1.26274	3.17364	2.4314	1.03602	2.58223	2.62159		1.83867	2.49891	2.43738	0.971879	2.23248	3.27238		2.71284	4.15225	1.71089	4.19895		1.86769		3.81627	3.54066		5.03513	2.18605	1.89041	0.7577	1.42947	2.14505	2.82109
	2.1873	2.22034	0.3225	2.81029	2.23621	1.8981	1.02594	3.17069	2.57839	2.41853	1.75222	0.600046	1.30284	0.53578	0.78996	1.8374	1.07543	3.00462	2.20628	2.75544	1.80023	2.62714	1.67777	2.02534		4.06162	3.32722	2.59126	1.49032	5.66573	2.3952		2.60966	2.58035	2.79694	1.76169		2.1807		3.78908	2.55309		2.01195	2.89793	1.7898	1.11903	1.70952	2.1682	1.64949
	0.63197	2.11379	2.25381	4.63833	2.22502	1.419	2.47549	1.8526	1.12089	2.41853	2.18254	3.14032	1.1246	1.57068	0.76044	4.25613	1.33594	1.36216	1.4682	1.24737	2.86572	2.37427	1.97004	4.40635		1.64399	1.5878	0.64822	2.50409	3.99952	2.52211		1.38487	1.04146	4.49341	3.97605		2.80362		1.79694	2.91241		0.53578	1.62683	1.59303	0.46062	1.79101	3.08321	4.82027
	2.34074	2.14408	1.44371	2.28642	4.32919	1.15561	3.54984	3.26085	2.4889	2.42111	2.4822	1.6095	2.16724	2.35491	1.53043	1.71089	1.96169	2.31032	1.48247	3.50799	3.29708	2.51963	3.48206	1.62918		3.35415	2.83947	0.67648	3.49613	1.00338	3.85492		1.2272	2.68045	3.62484	2.74712		2.27515		3.17526	2.27822		2.37164	1.69165	1.61765	0.36487	3.20808	1.92746	1.97648
	0.55485	3.61315	0.84591	1.94134	1.42193	2.07405	1.45089	3.76406	3.37749	2.42455	0.92575	3.65247	2.23992	2.91466	1.78048	2.26898	1.61765	3.08658	2.68259	2.81888	2.44505	1.52225	2.05826	2.12067		1.83867	0.7659	2.9168	2.18498	5.03141	3.65437		3.37194	1.07696	1.52445	1.42631		2.88905		2.03049	2.47025		3.29455	2.54851	2.7159	1.2238	3.49278	1.83003	1.65326
	1.59434	3.32597	0.524	1.42456	2.52952	3.57088	2.81075	5.82042	2.17107	2.42712	2.95294	1.73261	1.76641	3.38487	2.3952	0.749074	1.63937	0.66719	2.85731	3.19259	2.37164	3.59063	1.27196	2.55488		3.73726	1.4863	3.31156	2.3007	2.80334	2.34074		2.05794	0.899315	3.19127	1.39386		2.76668		3.47167	1.47773		2.00884	2.80695	1.39386	0.43746	3.75161	4.5196	2.0202
	1.14294	2.37514	4.37127	1.04379	1.89041	1.75577	2.99074	1.92198	2.09699	2.42883	1.7415	1.37784	2.49057	2.00054	3.29645	3.90969	2.37689	2.2621	4.40725	0.85569	2.21659	1.03602	2.81776	1.75459		1.5668	3.00946	4.00783	2.0887	1.59564	3.26156		1.95319	2.23114	3.27301	1.07155		3.57221		0.688707	2.08422		2.83873	2.05028	2.32379	0.84837	1.5683	2.72049	3.31219
	2.47549	0.75495	0.37052	1.87269	3.68159	1.91989	2.53034	1.86141	2.7403	2.42969	2.48388	2.75398	0.82095	3.83707	0.76044	2.37765	2.06501	1.47224	4.39451	0.86776	1.98488	0.97819	3.2965	3.93133		2.14176	3.24878	1.97121	2.33097	1.57597	3.0067		2.54264	1.31543	4.61457	1.96275		3.20881		2.29877	3.20589		2.71207	2.94356	1.39684	2.42455	1.77922	1.45519	1.38337
	2.34872	4.51408	0.49122	2.64927	2.71973	2.43824	1.71866	2.51248	1.75933	2.4314	2.03354	1.60221	1.15561	1.42193	0.60849	0.298067	2.28861	2.73498	3.51214	1.44226	2.47633	2.25934	2.1559	1.75222		1.41798	0.27365	2.17873	3.82811	4.07373	2.69128		2.50805	0.699302	2.5677	3.08927		2.69216		2.99388	3.5466		3.82077	2.14611	0.34734	4.45937	3.37915	2.22502	2.7159
	1.80254	1.51128	3.58657	2.78689	3.77972	1.64949	2.18349	1.98422	1.44082	2.4314	3.22822	0.845825	2.40819	1.25236	1.16992	1.75541	1.44226	1.69428	2.45506	2.56869	2.33985	2.98448	4.6348	1.36825		1.73532	2.46201	1.00131	1.54275	1.93607	2.24271		3.95349	2.5461	1.88265	1.16458		3.72723		2.20148	1.46342		3.27047	1.82207	2.7705	1.77111	2.2772	1.39386	1.3545
	1.21184	2.89963	1.94144	1.53819	2.66331	1.65954	1.56537	5.0625	2.23992	2.43397	3.27746	3.20516	2.08605	3.0205	2.4314	2.80362	0.46062	1.74746	1.84122	0.6734	1.47224	0.59466	2.22737	1.80023		2.69042	5.93891	2.56869	2.64927	1.40426	0.3761		2.4637	1.39187	5.11442	1.07543		1.5183		1.33025	2.11539		1.17878	2.66159	3.38978	1.60215	2.0741	1.42047	1.21013
	2.90322	2.33807	2.61523	1.86141	2.58081	1.64949	1.9253	1.94976	2.11674	2.43397	0.71243	1.45058	4.18257	3.27683	1.89261	2.58585	2.67966	3.46984	3.12913	1.67452	3.64525	0.94795	1.90242	2.47717		2.62444	2.34429	3.98075	2.94118	4.57814	1.7415		1.29643	2.02026	2.92204	3.66346		4.22581		1.2908	2.04458		2.45947	2.17318	1.87161	1.47788	1.31711	2.80853	0.90069
	2.00262	1.8515	2.01608	2.79024	1.13564	2.26578	1.87161	1.89749	2.22782	2.4425	2.43397	0.859533	3.44034	2.05288	3.11342	2.00999	3.87752	2.39085	1.64399	2.06198	2.71667	0.84837	2.26175	1.75103		2.69824	2.8174	2.45947	1.8526	3.47403	1.41312		1.57068	1.40307	3.21899	4.10779		1.62683		4.44831	3.98843		1.91447	2.58495	1.05788	0.87966	3.80668	1.79445	2.67111
	0.81841	1.24068	3.13207	1.91954	2.34518	2.5287	1.61894	2.06166	0.55859	2.45947	2.04476	1.36419	0.45608	2.77949	2.72889	1.90119	1.62918	2.26761	1.66097	0.92575	2.73726	5.10529	3.77089	2.8402		1.94735	2.57516	1.08506	0.873029	1.94572	2.03763		1.77228	2.45842	1.81564	2.34074		3.30501		2.01847	1.75807		2.60886	3.84579	1.4087	3.71477	2.88905	1.73192	4.00368
	3.05133	0.0645	2.8402	1.82719	2.22875	0.50787	2.22221	3.82628	1.29322	2.45947	4.24035	1.18833	2.49974	3.86301	2.193	0.878372	1.25402	2.42111	1.5668	1.88159	2.00158	1.74031	1.37784	3.95559		3.78203	3.39714	4.59628	1.71498	3.2819	3.50087		2.57112	2.38331	2.58946	3.08927		3.36876		1.77481	3.17586		2.01091	3.83299	1.85262	2.67578	2.18605	2.12067	0.93247
	1.20668	2.14117	2.06601	2.22317	1.76287	3.70187	1.56271	3.26156	3.09398	2.46116	2.27951	3.0072	2.39433	1.96593	1.73672	2.91001	2.47633	0.89838	3.74912	3.81642	1.94572	2.51136	2.11207	3.80167		4.11083	2.81149	1.55069	1.68888	3.04041	1.79096		2.73194	2.86584	2.12862	2.71896		2.72411		2.28285	1.32242		2.85627	4.01647	2.19774	2.97959	2.57135	2.03559	1.51815
	1.68689	2.14602	1.29964	1.84248	2.09402	3.34779	2.01608	1.35041	1.27866	2.46792	1.24236	1.03705	1.79213	1.4087	1.63301	2.70516	4.05787	1.60604	2.10654	3.24878	1.25568	3.52633	3.21464	3.55687		0.645103	1.62791	2.05895	1.37103	2.24271	0.50376		1.03803	0.623461	3.34018	4.3162		1.51368		2.72932	3.94601		1.5345	3.13808	1.59825	3.33222	0.767574	1.29161	3.09734
	2.15376	3.22306	2.45015	4.5713	4.02751	0.99296	1.5547	3.6989	1.57068	2.46876	1.47224	1.90119	3.03219	3.36453	1.59434	0.700698	1.58124	1.50023	2.24514	2.27311	1.86382	0.8385	2.26794	1.63301		1.95694	3.78137	3.62407	1.78315	4.2653	2.92107		2.974	2.74973	2.09317	1.35603		3.06267		3.66923	2.47214		1.05984	3.36876	3.49849	0.7577	2.77006	1.80023	3.26411
	3.24365	4.92486	0.28115	2.3589	2.54755	2.50556	4.06504	2.12422	2.06501	2.4696	4.00108	1.4682	0.59115	4.716	2.80482	1.00499	2.79219	2.45947	2.3078	1.83116	1.64443	0.55485	2.10431	0.96965		1.86016	1.3468	3.0751	1.9629	1.74746	1.31238		5.73869	1.62272	1.14014	3.83816		4.70738		2.04095	1.33649		1.8705	1.59637	2.62	2.36549	1.13397	1.94999	1.80369
	3.45301	2.47213	4.20142	4.4537	1.31555	3.30716	2.46454	2.04	2.24734	2.47213	2.35138	1.29202	0.28115	4.4617	3.71757	1.06156	2.71437	2.20246	2.91241	1.00752	4.79474	0.53965	1.95096	2.65471		2.4244	2.79814	1.38487	2.21474	2.88741	1.77346		3.77697	2.05564	2.05712	1.92422		3.44697		1.28844	2.44838		4.28136	1.38123	1.91664	1.3728	2.29357	1.98488	4.04143
	3.51924	0.3976	2.37164	1.11526	4.15462	5.23762	1.19281	3.01652	2.54264	2.47549	1.05196	2.63866	3.21402	0.45608	0.92575	2.34098	1.84023	3.86839	1.19618	2.62	4.2197	2.08106	1.01655	2.11379		0.563883	1.74746	1.69305	1.6153	0.40793	1.61379		2.47717	1.42964	2.53194	1.6658		2.79694		1.95574	3.91925		0.34734	2.3589	0.77936	2.81888	1.31711	2.54346	2.95154
	2.76223	2.45947	0.92575	2.91001	2.84824	1.44371	2.76975	2.36978	1.23227	2.47717	1.33594	3.50348	2.86354	4.11235	1.28191	1.03705	3.12941	1.33594	2.42053	2.28771	3.38487	0.59815	1.74472	2.12948		2.96256	1.39087	1.26886	2.60387	2.98796	1.80254		2.94236	1.72932	2.29254	3.24686		3.27301		2.23846	3.13808		1.47224	2.51154	1.25236	3.35586	1.75939	0.92575	4.49885
	1.34371	1.36216	1.03401	1.91222	2.86281	1.15741	1.08314	2.56861	1.94572	2.47801	0.78732	2.70169	3.80987	2.54182	0.61529	2.01231	1.59825	3.56213	2.17318	2.19395	2.98935	1.50715	1.70404	2.8802		2.53471	1.5667	1.59825	1.03705	1.72349	3.23273		1.58255	2.82952	3.89771	1.39087		3.00643		2.2895	3.16406		2.56788	2.58946	3.597	0.85081	2.02274	0.9675	3.66573
	0.64177	2.81149	1.22889	1.79492	0.75495	2.87369	1.21356	1.55181	3.44879	2.47885	2.71514	1.15642	2.40387	4.18555	1.05984	1.24783	1.5345	1.90138	1.57425	1.88821	2.96209	1.65326	3.86458	1.73791		2.25347	1.42047	1.98278	2.65368	1.26394	1.68195		2.65079	2.09192	2.47686	5.74955		4.35657		3.72351	2.68259		1.93177	2.69824	0.93247	1.15921	1.02799	2.80705	2.1059
	3.22822	2.69514	2.45524	1.80013	2.02123	0.78732	3.22822	4.13182	4.73493	2.4822	2.24734	2.40988	2.08006	0.76317	0.63852	1.74739	3.05133	3.58309	2.11318	4.3746	1.73312	1.49328	2.61015	1.30443		2.34697	1.66455	2.63978	0.51626	2.35315	2.14117		1.76287	0.45485	2.71895	1.95319		2.05256		5.5651	1.81178		4.02286	2.19885	1.98802	1.76641	2.31083	3.20559	4.12245
	1.08122	3.7254	1.42922	2.40988	5.96651	1.78398	3.00393	2.64308	1.60604	2.49307	3.20819	3.06878	2.26945	3.12941	1.16814	2.84419	0.92124	2.42541	2.34996	2.88092	3.06154	3.61258	2.37076	1.73432		2.51898	1.95319	3.4118	2.92444	1.91447	2.1634		1.62791	1.26192	3.02889	2.50888		2.71465		3.201	4.84058		1.22889	3.2551	3.80167	1.83116	1.11526	1.07155	2.67889
	3.22048	1.09079	0.76317	0.78266	2.20718	2.72202	2.34784	1.28476	1.25568	2.49307	2.48304	2.40114	3.72205	2.40214	2.35403	0.914874	1.13564	1.50715	3.24071	3.10003	1.1097	2.43226	1.72721	4.96357		2.01579	1.89919	2.69205	2.89954	2.2868	3.05678			1.5836	2.75992	3.52161		2.30272		0.628704	1.6254		2.86281	3.16183	3.38917	1.61894	1.89626	3.3266	2.27585
	1.8705	1.66829	2.73118	3.15517	1.51815	2.15665	0.24134	3.53074	2.55895	2.49974	0.93247	1.35904	0.87015	2.94872	2.15279	0.791565	2.21659	1.59434	1.27379	1.61637	1.62279	1.8357	2.44361	1.70285		2.90196	2.62238	1.81863	0.848581	2.52952	2.59768			1.48977	2.59938	1.6633		2.09763		2.06022	2.33699		2.94448	2.46361	1.57729	2.75015	2.74633	1.49468	2.4822
	2.36285	1.16992	1.91989	2.1341	1.62791	3.19194	1.95319	2.94832	5.1008	2.50473	1.18757	2.50409	0.95451	3.13141	1.68195	1.37103	1.39684	2.94801	3.13137	4.29833	1.77228	2.64214	1.66799	3.21596		2.46645	1.30603	1.27377	2.32294	3.22564	2.05086			2.04799	2.67037	1.79445		2.04915		2.18623	2.03541		1.71623	2.69737	2.0202	5.39106	2.23471	1.9393	2.59928
	1.20668	1.806	0.50787	1.69442	3.71533	4.58086	0.32889	1.27012	3.95717	2.50556	3.12675	1.61963	2.08406	2.66409	2.17012	1.8589	1.98488	2.02431	2.58585	1.23396	2.68896	2.81814	2.59848	1.82091		1.43925	1.30603	1.72228	3.15295	4.49515	2.82183			0.177057	1.59197	0.97393		2.25864		2.49293	3.5545		3.11342	4.36997	2.88453	2.12557	1.45058	3.49611	1.92422
	1.91555	1.18406	1.18932	3.10438	2.9963	2.80556	0.85081	2.48722	3.50977	2.50888	1.90138	1.71498	1.5345	0.95886	1.18582	1.90487	3.09129	1.16458	1.48247	1.1097	0.93469	0.14423	5.19561	2.51963		1.30642	3.16379	0.9076	2.19885	1.70529	3.39407			1.64	2.12752	2.01504		3.14404		1.9244	4.28187		1.17347	2.23994	2.76223	0.72113	2.33799	3.91542	2.28952
	1.8849	0.81075	2.78249	2.56405	3.44336	1.04203	1.10029	4.5209	2.25104	2.52211	1.45519	1.69442	1.58124	3.34531	2.31212	2.20204	1.897	2.0202	2.44742	3.94031	0.93247	4.20291	2.1624	2.83653		2.97752	3.89678	2.89101	1.5321	2.45947	2.00158			1.15288	1.42456	1.90903		3.30287		4.19286	5.15585		0.86776	2.67561	0.95014	0.94795	2.09763	3.16116	1.55069
	2.27403	2.52623	2.04069	1.65956	2.02534	1.99325	1.77111	3.64734	1.86605	2.53527	4.49607	0.959772	1.77931	0.96103	2.14892	2.03081	4.09207	5.13859	2.95545	2.1682	3.34095	4.32583	2.40988	1.18406		1.75674	3.11409	3.48837	1.93532	1.36977	0.98455			1.2792	2.48629	4.30462		2.16671		2.73822	2.00416		1.69796	2.20734	1.75696	1.00338	1.94615	1.31713	1.80945
	1.08122	1.51678	2.62714	1.77528	0.95233	2.13045	2.10689	1.75541	2.17682	2.5451	3.31909	1.69165	1.40574	1.78048	2.12067	1.90119	1.53856	5.28231	2.84089	2.73954	2.23155	0.49543	1.09836	2.47549		2.84911	2.99074	1.05984	3.32827	2.91394	3.26475			1.88708	1.66097	2.23062		1.86894		3.26588	3.43882		2.35138	1.70952	3.04314	2.2194	2.5162	2.58885	2.4889
	2.16916	3.32972	1.47788	1.73127	3.4355	1.71744	2.28407	2.34996	1.82205	2.54836	1.4146	2.65368	2.71896	2.65157	3.17298	1.70404	2.99283	0.46512	2.63423	2.60408	2.03661	2.4696	4.25997	2.7974		1.73127	2.77725	2.29497	2.82025	2.64764	0.74664			3.44138	1.93047	2.40041		1.55482		2.9115	4.47986		2.24734	4.23024	3.9477	0.86536	3.57548	2.21659	3.71645
	2.67966	0.774	4.35028	2.13739	2.16051	2.36197	1.08122	2.74377	0.92575	2.55163	1.87938	3.22552	1.17878	1.22889	2.14505	1.3863	1.46516	1.0965	3.01342	2.79219	2.17203	1.49049	1.61819	2.10096		3.29224	3.13074	2.23155	2.67561	5.2515	3.45301			0.867373	2.51154	2.5039		2.93482		3.8011	3.74663		3.76704	1.09623	1.04998	2.64686	3.82506	1.24068	1.94572
	1.9922	4.13857	2.01608	1.14628	4.08647	1.26558	2.45524	2.73695	2.2621	2.55244	0.71243	1.55031	4.10425	3.15589	2.11379	1.97004	1.50577	3.02669	3.07866	3.88556	2.78473	2.34695	3.68877	2.65079		1.84882	1.95319	2.01298	1.8079	3.55043	2.74864			2.22269	4.41573	2.79517		1.5787		4.05574	2.58042		1.39535	2.26484	1.51128	2.4696	2.54116	1.30762	2.55163
	2.24364	2.70362	0.92575	5.7093	3.50206	2.54918	2.37427	2.60028	2.58161	2.55244	1.87272	1.48247	2.93599	2.81519	3.24686	2.62088	1.55203	2.94236	1.92563	1.66829	3.72149	2.42025	2.46741	1.82091		3.85004	2.63188	4.25553	1.84629	2.06501	1.36825			0.933516	2.47875	2.25012		3.69067		2.99287	1.92684		1.63301	3.66333	1.28191	1.10406	2.15698	2.40127	0.5805
	1.38187	1.12829	0.27365	0.742808	2.53691	2.19868	1.52362	2.20628	2.40387	2.55407	2.06702	1.71498	3.26411	2.24364	1.79676	1.11316	2.30311	2.34518	2.60476	3.56388	1.45662	2.29678	1.32771	3.98336		1.90855	3.88609	3.24173	1.85765	3.74044	2.62159			0.335933	3.76717	3.61488		2.31891		1.57706	3.9264		0.81841	3.25726	1.78864	2.34872	0.922507	4.21032	2.05895
	3.56446	2.01298	3.06426	2.43209	2.31302	1.67452	2.14505	2.36385	2.22408	2.55651	1.95851	2.06166	1.00958	1.85711	3.10338	1.37614	1.97964	1.88821	3.22335	1.85262	2.70439	3.49195	1.73397	2.35315		3.23782	1.58255	3.09398	2.20628	2.05895	1.51128			3.62331	3.67989	3.47463		2.3589		2.34591	4.18523		2.57758	3.67735	2.07506	3.19259	3.01497	0.258	1.55337
	2.47717	2.2722	3.18672	2.58585	5.12562	1.96593	2.76449	1.8323	2.73726	2.5622	0.6703	3.21754	2.87514	4.01043	1.29322	3.27444	1.42047	2.12459	2.18284	1.36977	3.12609	3.3509	2.14611	2.78846		2.19352	2.42883	1.9922	2.66247	5.05616	1.67948			2.91787	2.60746	2.97959		2.32193		1.46719	2.30272		0.56599	3.7435	3.97029	2.1911	2.23575	1.67948	2.23807
	1.39833	0.41801	0.64822	1.37103	3.19389	1.65829	1.64317	1.8079	2.49557	2.56545	1.11157	2.60746	1.93392	4.20043	3.34593	1.6525	4.67124	2.62476	1.66097	2.41853	3.75764	2.62159	2.61194	1.12829		0.976671	2.23714	4.58132	2.04344	1.55069	3.51747			1.0682	2.21369	1.49607		3.40328		1.75413	2.81694		2.322	1.8526	1.84812	3.16904	0.313365	2.45609	0.69169
	2.19963	0.59466	0.50376	1.49346	2.86281	2.775	3.69962	2.04344	3.55687	2.56869	1.64949	1.36419	0.87015	4.79604	2.61046	2.27412	1.94144	4.22069	3.92759	2.75318	1.42777	2.95576	2.77681	3.18737		0.914874	2.03252	2.17968	2.2772	2.10195	0.71243			1.66278	3.33317	2.78099		2.03541		4.56436	3.58332		1.15561	2.54024	0.67648	2.5097	2.69129	3.10338	1.7415
	2.2667	0.81841	0.89838	3.88811	2.36988	1.90138	1.87161	2.9507	1.24737	2.56869	1.05196	3.30358	1.79792	1.99325	1.88048	1.27379	2.80705	5.23603	2.30272	2.48973	3.51747	2.21377	1.62683	2.94448		2.12531	4.67124	1.0984	1.24031	1.935	3.13008			2.22269	3.07258	3.71981		5.51178		1.31877	3.68814		1.50577	2.25657	3.43792	1.76169	2.57043	4.86836	0.47398
	3.62178	1.81519	2.62714	2.28131	1.21698	1.83116	1.5547	3.06649	0.56599	2.57112	0.88673	2.01579	1.10594	1.19977	0.61529	1.4554	2.66643	1.47788	3.01652	2.58322	3.24942	4.44021	0.8942	2.56058		2.13739	2.62318	3.04314	2.96256	1.77228	0.98455			0.783847	0.791565	2.4425		3.1986		2.31459	2.69216		4.32246	4.05067	2.89748	0.99296	0.957333	1.83116	3.38241
	1.01779	2.37689	2.35315	3.51681	1.13013	2.1911	1.6419	1.83995	1.52907	2.57112	2.47549	3.384	1.51128	2.25196	1.04998	2.02158	1.3728	2.86789	4.19025	3.20689	1.572	1.63301	4.06507	4.27553		2.06166	2.65079	0.98455	2.1483	4.03267	0.63525			0.681134	4.27312	3.04861		3.54791		3.90058	2.06958		1.02796	3.32546	1.91555	1.41018	1.60804	1.677	1.04402
	2.2621	0.38159	0.26594	2.87688	4.03422	1.94144	0.95451	3.2277	0.39234	2.57112	2.81814	1.26458	3.13141	2.01608	4.48403	2.20522	1.84249	1.80023	5.5228	1.82205	3.12343	1.37129	3.0173	2.45693		2.22632	1.69305	1.40426	1.68612	1.51952	2.36197			2.3139	1.98422	2.50639		1.41632		3.04623	4.1527		1.59825	1.76603	2.00677	0.29558	1.18833	1.50162	1.68936
	1.96593	1.60604	2.10985	4.00014	1.35296	2.98448	1.36216	2.95624	2.29678	2.57516	1.85487	1.17845	1.60733	1.19107	2.33451	1.32242	2.53937	4.1471	3.43338	2.46454	1.21356	1.7415	2.5384	4.48078		3.16627	4.44161	2.09898	2.60028	1.572	2.94236			3.0799	2.65896	3.47403		1.84755		1.86665	2.66423		1.86716	2.79778	2.37514	1.20668	1.08981	1.37734	1.7415
	2.13045	2.85116	2.5155	3.20808	2.22689	2.3978	1.34216	2.25347	2.7974	2.57516	2.73726	2.80528	1.19107	3.51983	0.72401	2.4938	2.87658	0.69469	2.76668	3.35648	2.31302	2.88236	3.36806	2.89604		2.57135	2.72202	5.14264	1.73261	4.4491	1.24068			3.68167	1.82463	1.60733		2.45219		2.95607	2.79694		1.8515	1.65815	2.09004	2.50639	1.69442	1.49049	4.99948
	2.06702	4.53614	0.74664	1.30104	3.17691	2.06903	1.24737	1.61963	2.47213	2.57597	3.18345	2.79192	1.65954	3.98545	1.34834	1.55181	4.05222	3.87913	1.94976	2.20907	2.39346	4.82717	2.07522	0.95451		3.99955	4.01613	3.85168	2.23366	1.40426	2.86136			3.45593	2.65015	2.63899		3.99488		2.74819	4.40354		1.16992	2.38551	1.47647	0.64822	0.969472	2.2621	3.01981
	2.72279	1.24403	3.49314	2.70169	1.60215	1.0984	1.97858	2.43306	1.31555	2.58161	1.73791	2.56314	2.28771	3.29013	2.24919	1.63686	1.42631	2.00054	1.76603	1.52771	3.28634	0.26594	3.13287	2.93741		1.63401	2.08605	1.91881	1.81048	2.12263	2.58322			2.38463	2.30272	3.17364		3.15295		0.875328	3.91149		2.58081	2.44933	1.27866	1.29322	4.16955	2.70977	2.09402
	3.27873	3.69287	2.77425	1.54275	2.01711	0.93247	1.03602	2.4369	2.45947	2.58161	2.49891	2.20628	2.21471	2.14796	4.30607	1.8066	1.71744	1.51128	2.95704	2.80111	3.48061	0.3976	1.77	2.15279		1.87892	1.25402	1.82434	2.57588	2.75242	3.12542			0.694809	3.36806	2.80111		2.05371		0.998634	2.90115		3.20754	1.92684	3.05133	2.94519	1.05271	1.57597	0.69767
	2.28771	1.01983	1.9922	2.29968	2.09103	2.9677	2.51881	2.25864	0.9235	2.58483	2.07004	1.74338	0.99506	1.5547	2.06601	2.60476	4.32919	0.70065	2.11207	1.93715	2.5695	0.64822	1.6694	1.17525		2.83595	3.32097	2.36637	3.9602	2.5557	0.46062			1.59347	1.57573	1.77931		1.55482		1.80032	2.40988		1.81748	1.27929	1.37885	2.67889	0.899416	1.19107	1.95957
	0.62535	1.38637	2.18349	2.24202	3.05678	1.15741	2.0202	1.25717	3.01775	2.58644	3.0143	1.99363	2.23062	3.68949	1.23227	0.845825	1.11157	1.67948	2.36879	2.48555	3.18345	1.00958	2.45219	3.68667		2.58856	0.39234	2.4493	2.48629	3.16116	1.95638			2.88002	2.34098	2.5557		2.37175		1.5121	2.39723		1.9995	3.17291	1.6457	3.24686	2.84665	0.67648	3.24493
	2.49891	2.03967	1.73192	2.05712	0.63525	1.62279	1.11531	1.58756	2.1402	2.58644	2.14408	1.54275	2.21001	1.3545	1.74746	2.83431	2.61682	2.62159	3.57221	1.61379	0.68564	2.27951	1.88017	3.95559		4.27367	1.45519	2.56869	3.95429	4.3022	2.84166			3.02444	1.96885	3.48777		4.11254		2.62135	3.10814		2.65157	2.03081	1.52635	1.47788	2.18926	3.08321	3.74156
	3.144	2.14117	2.93386	1.51522	3.80167	0.62535	2.17682	3.72221	1.46658	2.58805	1.67824	2.20946	1.3297	0.95886	2.1634	2.5677	2.45015	1.26558	2.22423	2.4425	3.79291	0.60849	2.35592	0.6734		3.22045	1.96275	2.71054	1.97359	3.40631	0.65142			1.73656	1.90119	3.56446		3.30501		1.81043	1.63401		1.69428	1.6153	4.45797	0.84837	2.03426	1.97858	0.11172
	4.8099	0.29558	1.34371	2.62444	2.58322	2.89461	1.45519	4.11254	1.41753	2.58805	1.1097	1.80013	1.20668	1.54396	1.14294	1.39471	1.97858	1.4863	2.41763	2.61285	3.73265	0.43268	1.02799	3.50028		4.54515	2.40387	1.11531	2.60746	3.52928	3.82077			0.926777	1.28476	2.38998		3.08019		0.912735	2.76077		4.33544	2.12862	2.34074	2.14505	2.08534	0.62202	1.8391
	2.62872	0.41801	2.96068	1.83103	2.22782	0.75219	1.76287	1.93652	1.9253	2.58885	1.30762	2.29866	1.34834	0.5623	3.67424	1.6095	2.4527	2.09302	2.75992	3.16839	3.47702	3.0143	1.39638	3.53575		2.87688	2.239	3.43125	1.21941	2.7365	1.62535			3.17709	1.94735	3.34779		1.95694		1.10557	2.07972		2.3004	3.65759	2.77425	0.55109	0.867654	1.27377	3.47223
	3.46504	2.55407	1.70407	2.80278	2.50805	2.71667	2.98726	1.89872	2.72889	2.60088	0.92124	4.48925	1.26558	4.13907	1.08506	0.305806	1.93715	2.4314	2.75143	1.85823	5.16242	0.75219	1.06375	0.66719		2.48629	1.78048	4.34071	1.99831	5.01526	1.10406			1.57765	1.40473	3.9477		4.26272		2.05283	4.042		2.90823	4.1718	3.694	1.65326	1.23465	1.94892	0.8385
	2.82698	1.99116	0.53578	2.60207	2.3978	2.13045	1.16458	3.6627	1.87938	2.60328	1.2457	1.71635	1.07543	3.4118	2.78323	0.483522	1.20496	2.47297	1.94615	1.83457	2.31302	2.13728	2.1472	2.48472		1.54275	3.38425	4.58812	2.16023	6.48249	1.80945			0.815212	2.24098	2.89963		1.73801		1.48573	4.29713		3.08321	3.26156	1.16458	2.34429	1.29744	1.67203	3.14995
	2.53609	2.06903	2.72202	2.53102	4.0681	4.24624	1.5345	3.19127	0.47398	2.60886	0.74385	1.23843	0.55485	2.72202	1.19281	0.823413	1.21527	2.97959	2.93162	1.83797	1.93715	2.73346	1.50749	1.61508		0.588235	2.53198	0.62535	1.911	2.0202	1.38487			1.41863	3.15443	2.19774		4.7272		0.989458	2.09205		3.03972	4.19917	1.07349	0.49543	2.406	0.92575	1.96593
	1.56005	2.51963	1.73192	2.34797	3.91808	1.59303	1.08889	4.14876	0.64822	2.61205	1.04203	0.5922	3.24108	3.16839	2.59046	1.8374	4.20835	1.44946	2.71033	4.28719	3.82948	4.10577	1.85765	2.41853		1.19618	3.56271	3.38425	1.8195	2.31302	2.34429			1.57964	4.04605	1.36216		2.64485		0.964564	4.33613		0.72401	3.28371	2.9963	3.34593	1.74204	0.62202	1.42777
	2.50556	2.974	1.9995	1.28658	3.23595	1.34988	2.44505	3.40946	2.36988	2.61285	1.16992	1.46502	1.68443	1.31079	3.01775	2.50969	1.30603	2.92321	3.64734	2.31752	4.08545	1.04203	2.34797	1.51815		2.5227	1.36825	3.21078	1.66659	2.93953	3.47223			1.1771	2.65632	3.12009		2.66686		0.861328	1.48719		0.81075	1.81048	1.60733	1.98383	1.03479	1.16992	1.91989
	1.01779	1.31238	2.1634	1.32242	1.33439	2.05895	2.5254	0.493106	1.39684	2.62476	2.64843	2.07748	2.08106	2.79442	4.12649	1.86268	1.24737	2.369	3.40741	1.84362	1.0984	1.7898	0.726895	0.99506		3.84761	1.68936	2.73346	2.15698	2.32647	2.9733			1.41863	2.21685	1.63937		3.32405		0.628704	2.47875		0.7577	4.1617	4.34071	3.36391	0.952435	2.57758	3.8311
	0.50376	1.06961	2.05086	2.29459	1.71866	1.32186	2.93953	3.35763	1.02796	2.63425	2.09302	2.10431	2.93386	1.27866	1.572	1.69442	2.07706	2.32379	5.31659	1.2015	4.27699	2.28042	2.47498	2.78249		1.98422	3.93714	3.57612	0.803291	4.27261	2.37514			1.78815	2.3579	2.36197		2.55949		5.66528	2.7361		3.10271	3.79191	2.15086	0.46957	2.94197	2.11674	2.05794
	3.77532	2.86281	3.70356	2.15915	0.91445	3.52042	1.10406	1.10473	2.4822	2.64056	2.36197	2.16348	0.88907	1.79792	2.82109	2.09429	1.468	1.67824	2.63066	0.7659	3.25006	3.12675	2.1764	4.97863		2.59577	1.65954	1.9922	3.54197	0.97179	2.15569			1.20083	1.08767	1.87272		2.58585		2.0617	2.58856		2.94872	0.673473	2.95154	3.45	1.50749	2.35226	3.70805
	1.98802	1.75222	0.41801	1.28294	0.93247	3.24108	1.45089	3.32827	2.16243	2.65157	1.23396	1.71498	3.2876	2.00366	2.7562	1.76338	1.12829	1.24737	2.27	2.13825	2.90608	0.21392	2.06846	3.72652		2.67997	3.13937	1.43358	1.97833	2.06601	4.3316			0.982596	1.98775	0.89838		2.72582		3.37396	1.28839		2.27311	2.69216	0.69767	3.11943	1.03026	4.57405	3.03424
	2.41078	0.93247	0.34734	2.32596	2.5097	2.08605	2.08506	2.39723	2.57354	2.65471	2.33451	1.73261	0.86054	4.79778	1.97121	1.57425	2.74712	1.89591	1.95096	3.07713	3.61488	2.02534	3.23277	3.86193		2.98223	1.81748	2.88309	0.837492	4.16262	2.35226			1.75094	2.47875	2.39346		0.954884		1.13809	3.86398		2.80334	1.88265	1.92854	1.54127	2.75653	2.34163	3.06562
	3.01499	0.55485	2.09103	1.30104	1.25236	1.82205	1.94358	2.76753	2.12165	2.66019	1.7415	3.12165	1.01983	1.43358	1.86605	1.91222	0.34734	1.468	2.0954	3.15127	6.00682	3.22564	2.82439	0.9235		1.51368	3.45662	1.4891	1.83867	4.06913	2.99005			3.1133	1.98893	3.8587		2.34199		2.06465	2.34098		2.1634	0.891582	2.69977	1.35296	1.66659	1.02796	1.75933
	1.59434	1.59042	3.52161	3.61385	1.89041	1.239	2.00366	2.37961	1.4849	2.67033	2.01195	1.31355	0.91672	1.87605	1.80715	2.03771	1.67452	2.10886	2.99708	2.42883	2.01504	2.30582	3.07638	1.5547		0.8942	3.35586	1.3545	2.84419	1.93177	2.00158			2.132	2.62444	1.66954		1.24031		4.72152	2.05826		1.29322	2.06958	3.61948	0.5805	1.3556	3.03835	0.49543
	0.55859	1.20668	0.84837	1.44412	4.66233	1.61379	2.23248	3.38192	3.17888	2.67345	3.21854	1.39135	2.23528	1.94999	1.60474	1.69442	2.14796	1.77228	2.0954	3.13871	1.69305	2.06903	2.57043	1.51266		2.74462	2.00469	2.95365	2.33498	2.5097	3.57379			1.70926	1.72179	1.75222		2.88823		2.83317	2.61731		2.55488	0.806196	1.76169	2.53609	1.5183	1.27214	2.3004
	1.98488	1.70773	2.08306	3.31983	2.28042	3.33035	2.3229	1.32771	3.79236	2.67345	1.36977	1.69855	2.64135	2.82404	1.02796	1.86268	2.58403	3.37564	1.84122	1.34371	2.8358	1.37432	2.31083	2.57516		1.29744	3.39958	1.08889	2.90115	1.87938	2.52293			2.74403	5.14859	2.5557		2.03886		2.63869	5.22701		0.32889	2.55401	1.92746	2.22315	0.834693	2.46201	3.12675
	2.02945	1.97964	0.9675	1.55181	3.97657	1.21356	1.161	2.76415	1.31871	2.68199	2.10195	2.35095	1.83457	2.57031	3.64753	3.1134	1.86939	2.26118	3.60673	3.54867	2.52376	2.99074	2.94197	1.60733		4.39238	1.68936	0.73824	2.48629	2.32379	0.74664			3.44593	1.90242	2.42969		3.96963		1.96814	3.35346		3.15787	3.94185	2.4314	1.15561	2.21369	0.93247	2.09302
	2.77725	0.84837	0.84098	4.41573	1.96169	2.47717	2.42969	1.09836	3.36082	2.69128	2.49641	3.5188	0.79782	1.63428	3.53458	1.58017	1.36216	1.49746	2.29866	3.80932	3.34779	1.16458	2.08085	2.675		1.43437	1.94999	1.65704	2.88256	1.76523	1.39087			0.969755	6.24966	1.27214		2.15047		2.77023	1.92441		0.96103	1.40971	0.53188	2.9025	2.72239	1.39833	0.7095
	0.97179	1.91447	1.79676	0.758382	3.80823	2.45524	1.56005	2.32294	2.55895	2.69437	1.81175	3.58918	2.62159	1.72107	3.77477	1.76471	1.29	1.70529	4.14819	2.40906	2.59367	1.7898	2.07748	2.85408		1.99831	0.95014	1.64443	1.93532	2.92036	0.74664			2.24654	1.8323	1.43358		2.78689		2.14553	3.17364		1.80254	3.31842	1.78864	2.84824	3.18468	2.96209	1.86158
	1.90138	4.28136	1.85262	1.35732	1.02187	2.63188	1.98802	1.85513	2.60966	2.69669	3.63782	2.46741	0.58407	3.78027	0.72113	1.5183	1.70895	2.82698	2.36285	4.30269	2.82698	0.59815	1.65533	1.572		3.34298	4.12094	3.24365	1.2422	2.15955	3.96609			1.45786	4.52401	4.17211		1.58017		3.17142	3.53339		2.19774	1.97597	2.93103	3.11609	2.34299	1.76287	4.52329
	1.25402	2.32558	1.45519	2.34199	2.24456	1.1823	1.64443	2.2368	2.76825	2.69823	2.82698	1.55181	0.66407	1.4891	0.95886	1.29744	2.42455	1.91447	2.43881	2.71284	2.1911	3.82295	4.76169	2.95928		2.39236	3.49135	1.56138	5.88593	2.7705	3.27937			3.51796	3.88269	3.54222		2.43306		0.588735	2.55218		2.98169	2.2158	2.4527	2.15376	1.60221	3.00116	1.36673
	1.44371	0.84837	0.53578	1.76471	2.2053	1.11903	2.31931	1.81821	2.48388	2.70208	2.15665	1.99597	3.04792	1.99116	2.16916	1.48719	1.84812	3.10271	2.77765	2.64764	3.95401	0.35328	1.50127	0.78732		2.61283	2.38214	1.14294	2.5777	3.32972	2.93953			1.75451	3.33458	5.32037		3.81282		2.64445	3.11114		2.54428	2.61194	2.21659	1.29804	4.04605	3.71085	0.73258
	1.97121	1.08122	3.50206	1.70404	1.95851	0.87015	1.95319	3.26944	1.8849	2.70977	1.49468	0.733309	2.19774	1.17347	2.54999	2.58223	2.38214	2.19868	4.04663	2.19774	1.87383	1.85711	4.49289	1.8106		2.87688	1.42777	1.25899	3.48475	2.58161	2.74409			2.27014	3.54066	2.25104		3.88389		2.48805	1.49972		1.02796	1.62683	1.02187	2.92819	1.39135	1.85374	1.79792
	1.61765	4.04143	2.95928	1.55633	3.30464	3.28887	2.98517	3.15517	2.9289	2.71054	1.89261	2.24514	3.12675	3.16904	3.65209	2.19459	1.59042	3.31093	4.7425	1.78515	1.03602	0.68867	3.66589	2.69746		2.99865	2.98169	3.06426	2.66335	2.53527	1.06961			1.46429	5.0814	1.419		2.52362		1.38181	2.54851		1.85262	1.94014	0.9053	3.23595	1.32242	1.19107	1.87938
	2.37514	0.89838	1.59564	3.95133	1.50853	1.2705	1.45232	2.05826	0.93247	2.71054	0.413	1.80013	1.71259	5.35428	1.62279	3.30642	2.29134	1.32028	2.65368	1.74389	3.73265	3.06562	1.75807	0.72113		2.10098	3.60624	1.36216	1.90242	2.32647	2.36637			1.46429	3.69826	0.90069		2.77933		1.71379	3.44697		2.70131	0.791565	2.63978	0.826	2.38256	2.09103	3.77697
	2.36197	2.09799	1.54531	2.17748	2.4696	1.50577	1.90794	2.76753	3.92815	2.71284	1.14476	2.47875	2.14796	0.26594	3.41607	2.35592	1.60215	1.84587	1.96052	3.57844	3.56446	1.85711	1.29202	1.99116		1.21171	2.43055	0.76044	2.13081	2.7494	3.86031			1.27674	4.35979	4.73845		2.39431		1.58475	2.57135		1.43793	2.83266	2.80705	1.85711	3.0991	1.3375	1.60604
	3.2895	4.14058	4.77344	1.09836	2.82846	1.56537	2.9473	2.55584	3.03835	2.7136	3.05065	2.10987	2.08605	1.7898	2.9677	1.9629	2.11379	1.93392	2.31487	1.1097	5.46502	3.11409	2.25347	0.77936		1.92563	1.56138	2.7136	1.62683	2.17012	0.88673			2.14518	2.06166	5.13008		5.43188		2.74044	3.13734		1.88159	2.42632	1.36673	2.7765	2.09429	0.7577	3.80112
	2.84751	1.43793	0.95886	0.717184	1.42777	0.63525	1.34834	2.22423	1.24068	2.71514	0.76044	0.615429	1.21184	1.16279	2.41767	2.72582	3.04519	3.05133	4.7494	1.83457	4.02079	0.88673	2.17318	1.419		1.8066	1.11531	1.3545	3.14923	4.87349	2.45015			1.60328	2.82025	4.22906		1.92684		1.52212	3.33387		2.12557	2.56132	2.38737	2.90393	2.88662	2.08406	2.78323
	2.82698	1.9112	2.25842	2.1472	1.69305	4.02492	2.18445	3.25008	2.38998	2.71896	0.46957	1.17248	1.84475	1.91447	1.73552	0.834693	3.38425	2.99838	2.36484	1.69918	4.57632	2.29769	1.00032	2.25842		2.53932	2.67111	2.4314	2.75992	3.77642	0.86295			1.57168	4.8805	2.21001		3.12539		1.8404	2.3179		0.50787	2.7378	3.11876	0.87492	3.1194	2.77425	1.60215
	1.51952	2.9656	2.25381	0.888952	2.78921	1.41607	3.51451	1.09836	3.22371	2.72202	2.03763	2.08534	2.20812	0.79521	5.18052	2.89228	1.91447	1.51952	3.63771	2.83653	3.50799	1.14294	3.73162	3.50562		2.62889	3.54574	3.1756	2.75822	2.11379	2.28042			0.643262	2.51805	2.37952		3.56434		1.60949	1.82207		1.62407	2.42343	2.17203	1.97121	0.826254	3.21272	2.81223
	1.76287	1.33126	2.09302	1.8323	0.77936	1.98802	3.94559	3.751	3.17626	2.72813	0.91898	3.72347	1.86493	0.84345	1.07929	1.8079	3.69456	1.68319	1.37784	1.58124	2.77725	1.05196	2.47875	4.44676		2.54116	2.05288	2.27951	2.05826	4.40776	3.58947			2.86037	3.69383	2.90465		2.48535		2.90314	2.8858		2.80482	1.37614	1.8981	2.40819	4.42368	2.73422	1.10594
	4.54439	2.48472	2.63504	0.776659	1.77931	2.07606	1.59042	1.53058	0.11172	2.73118	0.92575	4.29496	4.00108	1.26394	0.7577	1.97004	5.13535	4.47241	4.91677	2.44505	2.9775	3.23916	2.65191	2.09997		3.18174	2.2053	3.78027	1.25717	3.42883	3.36576			2.15538	3.0741	3.78137		2.96965		2.7515	2.73011		2.28407	3.474	1.58124	0.56965	1.11106	1.0984	0.37052
	2.08206	0.84345	0.27365	2.89874	1.59825	0.97606	2.17682	2.24098	3.05406	2.7403	3.80222	2.45982	1.53721	4.06504	1.84023	1.38966	2.51881	2.72584	3.1164	2.87731	0.73258	2.76223	0.563883	1.40574		2.53471	1.80369	1.39684	2.59577	2.18349	2.00469			1.57168	2.38648	3.88449		3.64285		0.828939	3.98374		2.16436	0.788607	4.34071	2.1285	2.32697	2.64843	2.19963
	1.806	2.56464	2.82183	2.75653	1.99638	3.30212	2.13045	4.66246	2.68587	2.74334	1.76641	1.55181	1.39684	1.98802	1.40278	1.37444	1.50162	1.93285	2.12091	1.17878	3.52928	3.8273	3.81833	1.52907		3.49278	1.49746	2.04069	0.555529	2.67111	3.36205			0.888795	1.51676	2.80482		1.64825		0.588735	1.82207		3.40692	1.08119	2.17203	2.50639	1.97359	0.24134	2.49057
	1.72107	4.27942	2.64764	4.81783	0.8385	2.1911	0.79782	1.52445	0.95886	2.7494	1.04998	1.71635	1.24737	2.54428	2.24456	1.49972	1.05788	2.1363	3.89291	2.10886	0.87729	0.63197	1.88637	2.49557		0.837492	4.6534	1.27703	2.74292	3.34717	0.9053			1.83658	2.68956	1.63937		2.56132		1.86828	2.06619		2.48973	0.669996	1.89041	3.27365	3.06115	1.43793	3.72819
	0.97179	1.2204	2.26761	1.28294	2.22689	2.83286	3.64011	2.68956	3.34033	2.75015	2.51219	1.79622	3.65551	2.55895	0.81841	1.6095	1.42777	2.98308	3.47265	0.87015	2.45185	2.78921	2.58495	0.97606		1.24031	4.08087	3.01499	2.44361	2.01298	0.68564			2.91787	3.37362	3.34779		2.62088		2.37296	1.56082		1.59825	2.82356	3.09936	1.25402	1.67777	2.71054	0.98666
	0.84345	0.6703	3.46984	1.50127	4.59582	2.34518	0.3976	2.38551	1.30603	2.75091	1.56404	3.61127	0.95886	2.40387	0.3976	3.2965	1.05788	2.17682	3.2965	2.40992	3.42822	1.33594	1.72179	3.24878		1.99246	1.28191	1.00546	2.62622	1.5667	2.95083			3.91282	5.55108	1.8627		3.66078		1.25981	3.34508		0.28845	1.5183	3.7951	0.77936	3.35207	4.16262	2.47717
	2.41423	0.89838	0.84591	2.22002	1.90029	0.80818	0.50787	2.88256	2.73878	2.75846	2.33451	1.26274	1.53043	2.95294	3.74044	2.31487	1.36216	0.75495	1.16046	1.4087	2.69514	2.11674	2.41763	2.4696		2.9507	2.18635	4.5007	4.0019	2.28589	1.4849			1.7652	2.58856	3.51096		2.87607		2.59337	1.68612		2.2053	1.03705	1.38487	0.86776	1.98893	2.07706	2.58725
	2.32737	1.71259	3.33908	2.8858	1.12829	1.98488	1.6125	2.75143	1.65954	2.76223	0.82852	2.59577	2.7974	2.18349	2.97889	1.92684	2.14796	1.01983	3.36529	1.67452	1.65829	3.65095	3.77893	5.52521		1.97951	1.51952	2.81888	1.63829	2.82035	3.31407			3.1012	2.33498	3.22822		2.21157		2.50753	3.4395		1.05788	2.29357	2.40041	1.80254	2.71895	2.1634	1.76993
	1.6125	2.64843	1.42922	2.00299	3.97918	1.89041	2.23248	1.34521	2.12557	2.76298	2.2053	4.39663	1.572	2.02329	4.18505	2.07972	0.86536	2.56464	2.84419	3.54515	1.53856	1.87605	1.48089	1.81519		4.3469	2.35844	3.69456	0.791565	1.68689	2.27859			1.67966	5.24621	2.33362		1.66097		1.31647	4.89867		2.20246	1.64825	4.94804	1.78864	2.51154	1.3375	1.19107
	1.84475	1.4821	1.27866	1.24783	2.5097	1.06961	0.99087	3.11715	2.17586	2.769	1.59173	3.51082	3.46684	1.45519	0.58407	3.01884	1.91555	7.2217	4.7267	1.96275	3.35276	3.91861	2.14066	2.24271		1.78447	4.68369	3.43368	2.25347	4.37888	0.80042			2.85597	3.66205	2.58161		4.49706		1.87802	3.08397		1.90138	1.97714	1.8391	1.048	1.20397	1.59303	2.57758
	1.73192	3.19975	1.57465	1.47931	2.62635	2.11576	1.63301	1.436	3.41363	2.7705	1.24737	1.8066	4.12901	4.29301	2.44845	2.03426	1.83797	1.98278	4.8805	1.61765	1.14839	0.73258	0.826254	1.86493		3.4019	2.58885	3.30086	1.26274	3.22371	1.60085			1.57964	1.50438	3.63325		3.35972		2.252	1.95575		2.41337	1.67777	1.96699	2.63741	1.84882	0.524	0.65142
	2.96209	2.50223	1.43793	1.51058	3.43792	1.51815	1.25568	3.06496	1.7758	2.77425	3.40875	2.04458	1.24403	2.91394	2.41423	3.16406	1.01164	3.1828	0.645103	0.83102	0.387	2.04171	2.15698	1.92854		1.88637	1.52635	3.69906	2.48911	3.00393	1.30603			1.46216	3.16848	2.93174		3.8863		1.84206	2.76415		2.45609	1.82463	2.36988	3.41667	1.17647	2.40473	2.60328
	1.75933	1.73791	1.67824	2.08085	4.08138	0.98666	1.468	1.16248	3.65892	2.77425	2.40819	2.44361	2.02534	1.81519	2.66019	1.1319	2.54999	2.5557	0.78266	1.52771	1.57992	2.5254	1.31533	2.37952		2.28028	1.8129	0.86536	1.64399	2.90322	2.00469			1.79514	1.6875	3.2398		2.00649		4.85048	1.89749		1.02796	3.76592	2.84751	2.90393	1.79492	3.04792	2.19015
	2.35138	0.60506	1.56537	1.91589	2.88236	2.87152	1.6125	3.00021	0.7577	2.7765	1.64443	1.17248	2.0202	1.75577	1.8849	2.75992	1.49746	3.27175	2.71033	3.01292	3.16904	1.71259	1.6708	2.45947		2.84419	3.93186	1.84587	2.34199	3.2179	1.75696			2.08291	3.10814	1.325		2.12531		2.02449	1.72315		2.19774	1.58017	1.70163	3.69287	2.18284	1.82091	2.06601
	1.56537	2.13533	4.44114	1.80402	1.14476	2.17012	1.05196	0.907177	1.89261	2.78921	2.17203	2.93162	3.42154	1.85823	1.27866	0.8942	1.98802	3.21013	1.40971	0.62535	3.5475	4.42472	1.69027	3.82513		2.35692	5.51277	2.11379	3.61127	2.46539	2.25196			1.75451	2.26588	2.03456		3.45239		1.21058	4.0188		3.0363	4.44581	2.47297	2.08506	1.80402	1.11157	2.3865
	1.01983	1.11157	4.00835	3.07486	1.05196	1.08122	0.68867	2.07071	2.63899	2.78921	2.94307	2.26175	0.55485	1.88269	4.49283	3.38951	0.9076	2.46539	2.44361	2.04476	1.05788	0.27365	2.54575	2.59046		1.76338	2.49057	3.2876	3.63192	2.33985	1.14112			3.08803	2.68521	1.47365		2.27412		1.42515	3.48876		2.40819	2.65279	1.14294	2.71284	2.17318	1.29964	2.7136
	3.17888	1.82548	1.36216	2.84748	4.14058	1.60344	2.14117	3.00487	2.08406	2.79144	3.6765	1.20203	1.42922	1.59694	1.83457	1.38292	1.7898	1.82775	2.92523	2.10096	1.98488	2.29497	3.30358	1.52089		3.40397	1.82091	1.05788	4.46157	2.64843	2.81888			0.9762	4.16001	6.26414		2.48911		1.71557	2.25347		1.01983	1.98422	2.42111	2.97889	3.19054	2.04984	1.897
	1.19107	0.9675	3.52161	3.26085	0.71243	4.15862	0.72113	3.08549	1.49607	2.79442	2.33451	1.46342	1.86382	2.51302	2.99838	1.1319	1.49746	1.41607	2.05371	3.17298	4.23545	1.06961	2.91001	2.17873		1.66097	2.59768	2.06601	1.94014	1.90248	3.27937			1.90692	1.38966	2.3978		2.53102		2.38829	3.80114		2.67111	3.89532	1.53856	1.47788	1.49815	2.0539	1.06961
	1.61508	1.468	2.77125	1.8526	0.64822	1.23227	2.04883	2.406	3.40692	2.7974	1.62791	3.32827	3.61545	4.07219	1.55069	1.38966	1.67452	2.95928	3.69131	2.06601	3.64182	3.86462	2.47214	3.03219		0.99093	2.62635	1.03803	1.911	1.05788	4.50439			1.22921	2.71808	1.63428		4.14199		1.95574	3.05579		1.30762	3.62484	1.2457	2.76825	2.02966	3.70861	2.72126
	2.26945	2.07806	0.9235	1.88885	2.14505	2.39346	4.46636	3.19127	0.88673	2.80556	3.87966	3.31771	1.99116	2.59046	3.06086	0.848581	2.58403	2.05288	2.39236	5.11506	3.09734	2.29406	2.67473	2.1634		2.36285	2.43568	3.41485	2.87037	3.07036	2.85699			2.07386	1.82207	2.83653		1.81564		2.02449	2.76668		1.71259	2.69824	3.35152	1.16992	2.3078	1.57597	1.68319
	1.66829	1.5345	3.40814	2.0831	4.77344	1.00546	1.17878	1.01886	1.07543	2.80556	1.97648	2.33097	4.90327	3.69625	2.08506	2.07071	2.63583	2.37952	1.72043	2.29134	3.6697	2.15086	3.89231	0.96535		0.572121	2.72813	4.15762	1.18044	2.36725	0.64822			4.90534	1.8526	1.57068		2.15047		2.72262	3.37292		2.36285	0.902003	1.84812	0.76044	2.63155	1.60863	0.14423
	4.09816	1.9922	3.06154	1.81048	2.91751	1.94358	1.70773	4.79691	3.90531	2.80927	1.15561	2.07071	0.74385	3.75321	2.30762	1.21364	3.02669	1.77228	4.03737	2.74106	2.10689	1.63556	3.10136	1.24737		3.53603	2.01608	1.12829	1.17647	1.89919	3.08321			1.3202	3.31137	4.13656		1.94735		0.7147	2.16564		2.53281	1.01655	2.88236	1.39386	1.90487	2.21659	1.21013
	1.75103	3.49552	3.08118	1.47614	1.60474	1.6658	0.77668	3.80545	1.05394	2.81814	2.44845	3.29224	3.02601	1.91664	1.40426	0.954884	1.91555	2.14796	2.01231	2.37164	0.82095	0.69169	2.61462	1.37734		2.19992	2.16147	2.53855	2.15372	3.61085	1.37129			3.1133	3.6345	3.50562		2.71465		1.62455	1.9061		4.05992	0.8757	2.25381	1.38937	2.50409	1.02796	0.774
	2.73802	1.57597	1.7259	1.15441	1.7898	3.30212	2.45947	3.14404	2.39954	2.81814	0.80302	3.31137	1.19107	1.74269	2.61444	2.78102	1.84362	1.78864	2.42632	1.95957	2.3978	1.9253	2.29764	1.46232		4.38972	2.31302	2.67189	2.92364	0.94135	3.87161			1.28164	3.82261	4.0125		2.5227		0.95187	2.85158		1.65954	1.78447	1.94892	2.55814	3.17438	2.37689	1.21527
	2.10985	0.73258	2.60807	1.72721	3.6629	1.71623	2.47044	5.30602	1.62918	2.81888	1.76523	2.97987	1.87605	1.77111	2.76825	1.39806	2.95435	2.02329	3.4834	1.71381	2.04069	1.75933	1.63686	3.57204		2.99708	4.50208	4.75903	3.52012	1.47224	0.58762			2.81731	1.37103	2.17873		1.97951		1.44633	1.46502		1.31713	3.60933	2.45185	4.54347	1.9061	2.4822	1.50162
	0.92575	1.73791	3.8533	4.98806	4.32487	2.11576	2.10393	2.70169	2.30492	2.82478	4.0476	2.79108	1.70529	2.75318	3.22629	0.826254	5.04792	2.08306	2.72325	3.4355	3.96085	1.52635	1.92684	1.83457		3.20297	4.29107	4.92444	0.878372	2.18635	3.80987			1.21639	3.4252	2.02945		4.22912		3.14253	3.52079		1.14476	3.11715	0.84098	1.7758	1.30462	1.74389	1.84587
	3.88341	3.05882	3.39162	1.64542	2.84239	1.09079	2.72813	2.43306	3.27873	2.82846	4.10425	0.687223	2.71284	3.86677	1.31238	1.63829	3.65607	2.63583	2.29051	2.78249	2.53937	4.80687	1.8526	0.65142		2.1472	3.06629	4.32775	1.31888	1.43358	3.08927			1.3484	2.24827	2.89101		2.83183		2.06465	1.77922		1.05788	3.11039	3.82404	0.49543	2.41279	2.34074	2.84751
	1.23227	0.62535	2.61682	1.97359	0.9675	2.10985	0.86295	3.6563	1.8083	2.8336	2.83433	2.02274	2.20246	2.30492	3.27683	1.24031	2.32021	2.26486	2.1472	3.55043	1.64317	2.3434	2.95704	1.69305		3.02581	1.6658	6.8846	0.226792	2.81075	2.06501			3.77748	3.47669	3.24878		3.06496		3.36493	1.42784		2.33985	4.78911	2.19963	1.20668	1.14628	2.10491	1.10594
	2.28133	2.3013	1.04003	1.36076	3.26411	2.21283	1.50715	3.65949	1.2705	2.8336	2.52211	1.81048	2.80408	2.10195	2.193	2.6182	2.37251	2.57192	1.46502	1.43068	3.00462	1.74746	2.56679	4.69301		1.4682	2.39433	2.26578	1.38966	3.83436	1.19107			3.0799	3.79684	1.14839		1.71635		5.09983	3.19054		2.2722	0.940084	4.37555	2.239	2.69129	1.97016	2.61603
	2.60966	0.97179	2.6594	1.08119	2.10096	1.34834	2.40819	1.40971	0.6734	2.8358	0.34734	1.96409	1.25899	2.49057	0.92575	2.67473	3.61085	2.66097	1.74338	2.66019	3.06358	1.27214	1.76471	2.85116		1.44897	4.01665	1.8849	3.06496	2.31212	1.1502			0.953452	3.73726	1.2015		1.81693		1.2908	2.07748		2.25196	2.01695	4.12094	1.42922	1.72315	0.32889	3.9345
	0.60849	2.45185	1.39684	1.41303	1.8357	1.26558	0.7659	1.25903	0.75495	2.838	1.75103	4.13238	0.83102	3.8055	4.7804	1.70952	3.30527	1.62791	2.24723	2.79888	2.4493	2.31752	2.1341	4.32391		1.4682	3.28507	1.04203	2.85895	3.16379	2.32379			2.20002	1.94134	4.22216		0.767574		3.12799	1.47456		1.76051	1.59784	1.55871	2.15569	2.55584	2.73878	0.95014
	1.94144	3.4355	3.6878	1.59637	5.17007	0.66719	1.71381	1.94014	1.83683	2.83873	0.85081	2.05712	0.63852	3.79948	1.29804	2.14066	2.78249	1.70773	1.95455	2.14796	3.20235	4.34694	2.75568	2.79442		2.24514	1.02796	1.47506	1.63114	1.30762	3.08725			2.62731	2.91884	1.84023		1.87269		2.17228	1.95575		2.89101	3.76902	4.50347	0.6734	1.55031	0.79782	3.30212
	1.9995	2.05794	0.39234	3.746	2.4425	3.14731	2.7136	3.71089	2.21659	2.83947	2.63425	0.634141	2.1634	2.7562	3.90158	1.75407	2.48555	1.468	1.89996	3.67763	2.62238	1.06961	2.26898	1.97437		2.83018	1.01164	1.75222	2.85977	2.66643	2.42798			1.1556	1.70952	2.55163		4.07657		3.16374	5.49904		2.7266	1.23843	1.08122	0.73824	3.64413	1.42922	4.70938
	1.63301	0.68564	2.49307	1.64825	4.61569	2.13825	2.28861	1.81178	1.11717	2.83947	2.15665	1.53819	3.88288	3.54574	2.06702	2.35394	2.41595	2.78323	3.76343	1.10406	2.67578	1.79792	1.74338	3.34717		3.97375	1.42631	2.60328	2.73865	2.06903	4.13102			2.07839	3.28229	2.08605		3.80852		1.78164	1.36419		1.72228	3.62161	2.17203	3.30275	1.51984	2.04578	1.46374
	1.3728	1.82091	0.36487	1.96052	2.23528	0.60506	2.53445	3.34508	2.25012	2.84532	1.61637	1.94496	2.22408	1.11531	1.3545	1.96409	2.15955	2.17586	0.981452	1.56005	2.19868	0.82852	2.86303	1.76641		2.51248	2.02637	3.25453	2.54208	3.68159	1.49049			1.46216	2.33498	1.84925		0.902003		1.40798	1.63686		2.04578	3.63192	3.01775	0.28845	1.07033	3.19649	2.37689
	0.88673	1.3545	1.94037	2.37175	1.47224	3.36762	2.12459	2.45601	3.84628	2.84751	2.59367	2.17962	0.55109	2.54428	1.87161	1.5183	1.90794	1.52907	2.61731	2.34518	5.16403	3.54984	1.39972	3.19845		2.70948	1.82548	1.9253	1.15035	2.64843	0.92575			1.80732	1.16449	2.07706		1.65392		2.18066	2.36681		0.91445	4.50796	3.99952	0.89606	3.07486	4.30075	2.04069
	1.63683	2.07305	4.10425	1.90487	0.80042	1.67824	3.45722	2.68259	2.61364	2.85627	3.5151	1.03705	1.19281	2.32379	3.41911	1.50127	3.3103	1.41018	1.68195	1.69305	2.07405	0.826	0.814857	2.40041		3.10814	1.45232	2.33451	2.94118	1.42193	2.33094			2.25489	2.48911	4.10273		3.90311		0.731518	3.05274		2.90393	4.66898	2.89173	5.32701	1.34868	2.14505	1.21356
	0.20397	3.11342	1.72349	2.17426	1.68813	1.93607	0.95014	3.0072	2.60328	2.85845	1.19107	1.71498	1.38036	0.524	3.17429	3.1194	2.01608	3.70973	3.87063	2.73118	2.37164	1.36216	1.36248	2.60567		1.24596	3.82567	3.63382	2.06279	4.64086	2.59046			3.14037	1.70404	2.88669		2.85321		0.857786	3.79868		2.35138	2.59577	1.89919	0.78202	2.10987	2.40473	0.95233
	1.49607	2.29043	4.17659	1.34347	2.73346	2.17107	2.84532	2.34797	2.41853	2.86354	2.80482	1.88637	0.65777	2.41337	0.83102	0.80909	3.05678	1.61379	1.51368	2.31032	3.72596	1.53992	3.11039	2.56464		1.6694	3.29455	3.18672	1.14628	2.0202	1.9307			0.285491	3.65502	3.06426		2.09317		2.55557	2.46741		2.61046	2.08422	2.84093	2.29678	3.67544	2.64529	1.76051
	3.11609	1.4087	3.87752	3.8036	1.51815	1.94144	2.20246	2.26588	3.22951	2.87441	1.80254	1.89872	3.13937	1.82205	2.9705	3.3909	2.17968	2.19774	2.3017	2.27951	3.11409	2.61285	2.43594	1.14294		1.38966	1.82091	4.7424	4.38652	2.87658	2.30492			3.55959	3.90071	3.70131		1.63686		2.23438	2.33799		2.68509	3.37915	2.07205	2.18254	3.57351	1.18406	0.87729
	2.22408	3.08793	1.52362	1.82078	2.76975	2.66643	0.83102	4.03911	2.87948	2.87658	2.47801	2.96729	3.14533	2.14505	3.12343	1.84122	3.9133	1.1502	3.99721	1.2272	2.65392	0.6119	2.21157	1.74389		2.04115	1.44371	4.04863	3.93116	3.44517	4.41907			1.59544	2.05028	2.07405		2.04		1.02863	1.84755		1.98278	2.47875	2.1949	1.23227	2.42053	3.93978	1.01983
	2.67111	3.39407	0.78996	2.29153	2.26118	0.62535	0.83602	2.44361	2.70746	2.89389	0.87492	3.64285	0.56599	4.22512	1.53856	1.13808	1.03602	2.78323	2.15482	2.93811	4.63952	2.00054	1.81048	1.85823		2.68956	1.18757	3.72875	3.26371	1.65704	2.3558			2.47113	2.71895	3.17888		2.97517		1.41228	2.65632		2.60727	1.73532	3.00393	1.98802	2.26484	1.239	2.64843
	0.79782	1.37885	1.40574	1.39135	2.96279	1.28677	3.55979	3.57809	1.08314	2.90178	2.25381	2.31589	0.53578	4.58404	2.01298	1.51058	1.57992	2.10096	2.26072	1.80023	1.84925	1.58124	2.03426	2.23714		1.30642	4.38031	2.7159	1.13808	3.32535	2.06903			2.00468	2.34299	2.5155		4.40301		2.33551	3.84882		2.01608	2.27412	2.51963	2.92677	2.2158	3.85708	3.57088
	2.04883	1.99012	3.11342	2.63155	3.27556	2.68896	2.70131	0.707335	2.07706	2.9025	2.20058	1.62252	2.60886	4.27553	2.56464	1.32242	3.57553	1.94999	5.20819	1.4849	0.67648	2.12557	1.31355	1.91772		4.72374	2.58805	2.9705	2.45219	1.25568	3.16576			1.90527	3.08852	3.8802		2.8663		1.847	3.82261		3.56271	2.13081	2.73726	2.83947	1.60221	4.84652	2.9719
	2.09302	3.04861	3.27238	2.77681	1.91447	1.10594	1.49746	2.29968	0.68867	2.90608	3.74378	2.48629	1.85374	3.56738	2.31841	1.60221	3.85114	3.83599	2.39528	1.63937	1.52225	1.67576	2.02966	3.74211		1.13397	1.42777	1.34216	2.94197	3.75321	2.14505			0.592526	1.60221	3.17691		2.86221		3.43557	4.24898		3.35772	1.02799	2.07405	3.5151	1.99246	2.38388	1.8849
	2.14602	2.71973	2.4696	2.68172	1.93392	2.72202	1.58124	2.01114	1.19803	2.90894	1.3728	2.80612	2.06702	4.41531	4.48078	1.59784	2.13728	3.66573	3.74663	3.3241	2.52293	1.73672	2.19673	3.10539		3.12614	3.47882	3.57612	1.84882	1.91664	0.93247			2.59005	0.899416	3.42154		2.85977		2.66621	3.71718		1.21869	1.94615	1.77931	1.3545	1.39638	0.9076	3.40203
	2.76524	2.34074	0.86536	4.29278	0.68564	1.42485	2.75846	1.46342	0.93469	2.90894	3.17888	1.97359	1.60604	3.84032	1.50715	2.36285	0.82852	2.26578	3.01962	2.49641	5.21174	3.24173	2.5227	2.10195		1.75407	1.61637	2.22315	1.42456	2.82183	2.98865			2.9028	3.61191	1.6125		2.54116		2.67531	1.65956		1.58124	3.18468	1.01779	0.66719	3.36738	1.63683	2.9656
	1.27214	1.97964	3.01568	3.02349	1.21356	3.24686	2.66955	0.952435	2.08106	2.92179	2.1285	1.68195	2.60886	1.10218	2.4696	2.31386	1.52907	2.9761	2.50222	1.15561	6.36625	2.92819	0.662977	3.2819		2.23575	0.85081	2.9705	2.29866	2.03763	2.76825			2.66521	3.75598	2.37602		2.02158		3.07306	2.34498		2.78921	1.66097	3.48539	3.68102	2.67473	2.4696	3.17101
	0.98455	2.31572	0.3976	2.29357	1.29322	2.34872	2.63346	1.96528	3.10137	2.92534	2.24271	3.3909	1.97016	2.84532	3.38917	0.870346	2.24364	1.38487	1.66519	1.62791	3.09936	2.65157	2.48911	1.38036		2.58946	2.17873	0.76044	2.67387	1.47647	2.15955			1.58558	2.36681	2.36988		2.17748		2.39718	4.66095		3.74933	5.86244	2.55895	3.23916	2.84008	0.92575	1.90138
	2.10195	1.15561	3.06969	0.843058	0.74105	1.90794	1.12829	2.40892	1.60604	2.92819	4.92021	2.3017	1.19281	3.42458	3.80769	3.71781	3.24365	1.84812	2.77006	3.33971	4.1169	3.94084	1.87768	2.64214		3.33317	1.25899	2.94589	1.47614	2.98448	2.59607			0.45485	3.2894	2.69051		2.29866		1.9573	2.40016		1.14839	3.29792	1.24236	2.65471	2.66774	1.57465	2.40473
	2.07004	1.80369	2.90823	1.84122	2.21659	1.46089	1.50577	1.45219	2.80482	2.93174	2.3013	1.93893	2.57839	2.75544	1.42193	1.61819	1.4835	0.70656	2.39431	4.86537	4.02234	1.56271	2.85321	2.69669		2.48158	1.25402	3.2353	2.66071	2.84166	2.80334			2.35553	3.41426	3.55043		2.01926		0.961409	4.23079		0.75495	1.79101	2.04273	2.70823	1.27929	1.60733	1.3545
	1.62918	2.39346	0.66719	1.85639	0.68867	3.33534	1.4863	3.79252	2.94801	2.93315	3.09197	2.3078	2.00262	1.53043	1.65954	2.05712	2.01608	3.78192	1.69165	3.06697	1.61894	3.12343	1.24783	3.10271		3.82811	3.83382	0.55485	1.07251	3.09398	1.3545			0.681134	4.22692	2.51881		2.06846		2.00336	4.85938		0.95886	2.5301	3.74156	2.27311	1.40306	2.86789	1.94572
	0.64822	4.43411	3.10539	1.29021	1.45519	2.02431	3.30527	4.97398	2.403	2.93457	0.52002	3.15666	2.67578	0.65142	1.68689	1.19422	2.7562	1.98802	3.76343	0.84837	3.29519	0.826	0.733309	1.63301		1.48089	1.62791	2.47885	1.42456	2.34518	2.64764			0.85646	2.54851	2.52211		2.13628		1.01375	2.28131		2.20152	4.30854	4.58313	0.81841	1.90119	2.30942	3.43731
	0.50787	4.34071	1.31713	1.27929	2.3865	0.52796	2.12557	3.81282	2.9168	2.94236	4.3364	1.50749	0.68564	3.93291	0.74385	1.13397	1.29964	0.64822	1.28658	1.83683	2.61921	2.8358	2.07522	3.02325		1.98893	1.04998	2.41767	1.27379	1.47788	3.9619			1.78111	0.917429	1.19977		4.24017		1.36187	2.32998		0.62202	2.97202	1.73072	1.90685	2.9507	1.56138	0.95886
	1.8849	1.49607	3.14995	1.12153	2.73726	2.40473	0.9235	1.37784	3.81369	2.94801	1.19107	2.22842	2.15279	1.95319	1.5878	1.95575	3.21596	1.16458	3.79684	2.47213	2.51715	3.80112	1.92076	2.1949		1.49346	1.17878	2.02534	0.641466	3.47882	1.74031			2.21421	3.35624	2.81888		1.86769		2.50146	1.47931		2.44165	2.54392	2.23714	1.90466	1.39638	1.51815	3.04314
	1.24403	0.81841	2.9656	2.02042	0.3761	1.95319	4.2325	2.38746	2.26578	2.95576	0.89838	2.18177	0.15799	1.97437	2.86354	2.26484	3.10338	0.43746	3.93294	1.71866	1.5547	2.47549	2.44073	1.70407		3.05962	1.76523	3.43065	1.39972	3.75764	3.1651			2.18428	1.98893	4.5366		1.96409		3.94708	4.47465		1.59434	3.13659	1.7415	4.64624	1.6525	1.36977	1.22889
	2.9761	1.17347	2.87152	1.19422	1.96593	2.07706	1.80369	3.65822	2.74409	2.95928	0.60849	1.75274	2.45609	3.26984	2.19679	0.788607	1.77931	1.5547	1.69165	3.16116	3.144	1.6125	1.97597	2.86934		2.2084	4.83793	1.99116	2.37372	2.90966	1.64949			3.5375	4.49186	3.39652		3.52079		2.23982	2.99786		3.30716	1.43437	1.60085	0.76861	0.648718	2.57758	0.86054
	2.36549	3.34531	2.21752	3.40946	2.79368	2.80408	2.76449	2.14176	2.14602	2.9656	3.32097	0.954884	3.50325	2.37339	1.78515	1.27012	2.17203	3.22371	3.20808	2.38737	3.33222	0.29558	1.8374	2.60008		2.93641	2.86789	1.84925	1.72315	4.193	0.6119			2.46859	2.07522	2.23807		3.94304		2.0837	3.73913		4.15362	2.24098	0.70065	2.40992	2.36978	2.51633	3.36514
	3.0595	0.95886	3.02325	1.04603	1.74627	1.85262	2.21471	1.8323	1.38937	2.9782	1.69796	2.91884	1.21356	4.17809	3.04451	1.77528	2.47213	4.82932	2.15807	2.82109	2.02534	1.83116	1.80142	1.8981		1.59197	1.16992	0.62535	0.940084	1.68195	1.39087			1.51481	2.51898	1.65452		1.51213		0.802861	3.07486		1.048	3.04045	1.87161	1.572	2.76415	3.87913	4.05633
	1.43358	0.50787	4.13706	1.69442	2.76749	1.80369	2.05288	1.51522	0.64822	2.98657	2.32021	2.06846	2.45439	2.60727	1.83457	4.14876	4.57677	0.63852	1.25717	2.10393	4.88074	1.52225	2.63866	2.49557		0.967055	1.02796	1.31238	3.10136	1.98278	0.97179			2.23535	1.99246	1.23396		2.9507		3.37756	2.75143		1.7898	2.82439	0.89838	3.43913	1.08981	2.13728	3.36576
	1.87938	1.23227	2.58081	1.6722	2.64843	2.30852	1.90794	3.91328	2.12067	2.99422	2.63267	3.36806	0.73258	1.8849	3.02669	1.97478	2.30582	2.1873	1.48719	2.8982	1.8391	1.36216	2.77427	4.75116		2.14176	3.28064	4.57768	2.9602	4.83793	3.56213			2.24793	3.46928	2.55895		3.76343		1.64685	3.43134		3.63782	2.82356	2.90322	1.47647	1.82848	3.73042	2.41164
	2.34518	2.88885	2.05794	3.32053	4.17709	2.1059	0.3761	2.79778	2.74637	2.99977	1.82434	2.00765	1.47788	0.76861	2.35226	1.59784	1.29483	1.04203	1.8079	2.59046	1.4849	2.29134	1.5321	1.70773		2.09763	2.81519	3.58715	2.05712	1.67576	3.09936			1.26192	2.03886	2.53198		2.73951		0.739787	3.77646		2.02945	1.86894	2.451	1.1963	3.07029	1.99638	0.91445
	0.36487	1.01575	2.90537	3.09683	2.78846	0.97819	1.42047	2.63954	2.89101	3.00739	2.99908	2.3589	2.8336	2.04578	1.40574	2.84089	3.31721	1.53856	0.791565	2.68354	3.09667	3.41363	3.04199	1.18582		3.34788	3.71981	3.80112	2.26381	2.9705	2.42712			3.69526	2.3589	3.15852		1.27379		1.63759	3.89711		1.72107	2.35492	0.524	1.55604	2.33899	1.38637	1.83797
	0.93247	3.18476	3.42519	1.7013	1.91881	1.06961	3.0561	1.53667	3.10941	3.01568	1.75103	3.90969	1.26722	2.5451	0.99506	1.56082	2.28589	1.87161	2.92444	1.29161	3.44336	1.847	1.29924	1.63301		1.43762	2.239	2.58805	0.867654	3.14533	1.05196			2.62731	2.3078	2.61285		1.8323		2.49781	2.55675		2.03661	1.93773	0.84098	0.74385	1.17049	0.72401	3.24878
	1.96804	2.86572	2.79665	2.44742	3.19454	3.14533	0.94135	1.77395	0.81075	3.01637	1.239	1.70952	1.36673	1.50439	2.99977	3.17217	2.75242	3.23787	1.75939	2.19395	3.77697	4.44816	2.7361	1.38637		3.07714	0.93692	3.33035	1.74874	4.08952	2.79219			0.76768	1.90487	1.0965		1.07033		5.29177	3.03044		4.12901	2.08982	4.0681	2.71284	3.50348	2.35933	2.98517
	0.72113	2.34872	1.5878	1.8323	1.4146	1.78048	1.15921	2.73011	2.1634	3.01637	0.66407	1.75141	2.31931	1.6633	1.57068	2.32998	2.6445	0.73824	2.14066	3.52692	3.69456	1.29643	3.82261	2.20907		4.19192	3.10338	3.18998	1.9061	4.45143	2.36637			2.60213	2.26175	4.38363		1.5905		2.70358	3.68877		0.98455	3.90251	1.14476	1.95957	1.1685	2.1402	1.048
	1.93177	2.20246	0.37052	3.26873	2.30852	0.35328	2.19963	3.35763	1.77346	3.02119	3.80112	1.34347	2.57516	2.48304	1.41607	1.4311	2.68199	1.68443	3.73663	2.26945	3.2004	1.39386	2.07522	2.91537		3.0041	4.34119	1.47365	3.0072	2.49307	2.72126			1.6778	1.82591	2.3558		3.41768		2.21387	3.09003		2.34074	1.6875	1.47788	1.66954	1.21941	1.19281	0.97606
	2.65706	1.16279	1.55203	3.01652	2.5097	1.69673	2.1682	2.15156	1.28515	3.02394	1.93607	1.78447	1.57729	1.76287	2.51881	1.64542	3.31721	1.64949	2.98223	1.54127	2.43824	4.26969	2.40309	1.60733		2.2084	4.11589	1.8705	2.05712	2.58885	0.78202			1.27429	0.742808	5.30353		2.66071		1.28609	2.43209		3.16247	4.51832	1.58649	2.01298	4.25778	2.4914	2.4527
	0.94135	0.53578	4.13455	3.56304	5.20176	2.74485	0.86776	2.65015	2.42197	3.02601	3.16904	1.81693	1.33439	2.51881	2.86499	3.97963	1.79676	1.44802	3.17586	2.37952	3.17888	1.74389	1.03026	3.27238		1.05049	4.43599	3.69512	4.74447	1.97858	2.55814			1.47921	2.60028	3.0751		2.39333		0.980197	3.46659		1.92746	1.86644	1.62918	2.65079	1.25717	1.12829	4.54714
	1.45089	2.40041	2.47801	3.16848	2.00054	3.30779	1.92314	1.30642	1.77931	3.04041	3.12609	1.75807	1.39684	1.95957	1.11157	1.8589	1.98488	3.2353	1.17049	1.06376	1.71744	3.53104	2.68172	4.34502		1.35041	3.2876	4.31234	1.45701	2.14505	1.47788			2.35153	2.37372	3.28507		2.69216		3.09181	2.06166		3.20299	2.26898	2.26118	3.87215	2.39333	0.75219	2.79368
	0.52002	2.52211	1.51266	2.18926	4.39595	1.18757	1.17347	2.87118	1.70895	3.04519	1.62279	3.78635	1.24737	0.6703	4.22413	0.976671	3.12675	2.98169	4.61863	1.6457	1.84023	1.57729	2.3589	1.64317		2.85649	2.1949	1.40426	3.00954	2.79219	0.24134			2.10387	4.25833	1.53856		0.392814		3.38654	5.44692		1.37734	2.47875	1.76051	2.18254	3.95488	1.72228	2.00884
	0.62535	1.44371	4.11488	1.55332	3.08388	2.89245	1.24403	1.12361	2.1363	3.05678	2.41078	2.24202	2.26578	2.02945	3.39407	2.62177	3.00531	1.90685	1.30642	2.12263	4.07219	1.88048	0.845825	3.72707		4.1802	2.17968	1.44802	3.15517	2.57516	2.51219			0.60819	2.56314	2.17107		1.4682		1.48981	2.98771		1.62407	2.09763	2.94519	1.00338	1.36419	2.24456	3.13406
	2.55488	1.72228	0.37052	1.95455	1.05984	1.39833	3.74156	2.43209	3.36947	3.06018	3.72707	1.33474	1.46232	1.2705	1.73672	1.43437	2.48639	1.77346	3.56238	1.01983	2.52293	3.0886	2.00999	3.24429		1.44897	2.13338	0.83102	1.92684	3.43913	1.29322			1.42084	2.5227	2.67267		2.048		0.480698	4.84299		3.47941	2.69824	1.47647	2.31122	2.36681	3.37255	3.15852
	0.45608	2.01504	2.59607	2.83018	2.8599	3.22629	2.9705	5.26711	0.81841	3.06154	1.40278	2.08422	1.50577	4.19051	2.95717	2.83018	2.42712	3.69906	1.03705	1.43938	5.61039	1.80715	2.50409	3.05065		4.17852	2.94872	3.84465	2.52547	2.51963	0.7577			2.56451	1.45219	2.62714		2.27822		1.65605	5.86882		0.91445	4.34421	2.93457	1.6633	1.89872	3.37995	1.67948
	2.67345	1.6457	2.01814	3.29792	0.63197	0.9675	3.09734	1.94615	2.48973	3.06222	2.40387	1.57425	0.88673	4.38458	0.64822	3.20224	3.24878	2.09302	1.97951	1.677	2.9677	0.77668	3.44562	2.19774		2.79024	2.94872	1.34834	1.96648	2.16243	0.97606			1.07696	3.66589	3.67933		3.67798		1.5459	2.39333		1.15561	2.72239	2.59447	0.85812	2.406	1.92422	2.11281
	2.44845	2.91466	1.38487	3.22552	1.79792	2.55895	0.72113	1.92076	1.58124	3.06426	2.08904	2.14611	3.03493	3.4355	2.28315	1.27929	0.94135	0.81075	2.32897	2.05086	2.11576	3.34779	2.06732	2.9225		2.24307	1.90138	2.30492	2.2772	2.45185	3.64924			1.08855	1.59197	5.09101		1.91711		4.07891	4.54669		0.72113	1.26274	1.29964	0.5805	1.5787	1.8357	1.80369
	3.57786	1.42047	1.31555	3.68623	3.35462	0.48267	1.51128	2.47025	1.39535	3.08051	1.84812	1.56082	2.34872	2.4637	0.88673	2.74292	2.10689	1.25236	2.03081	1.83116	1.96275	2.43653	2.86058	1.61894		3.59829	2.59367	3.81914	4.85168	3.4824	1.87938			3.60161	1.79101	2.43909		2.12091		1.77481	2.57135		2.52952	2.85158	2.98238	1.31555	0.981452	0.4515	3.09264
	2.60727	1.65326	0.55485	1.71498	2.79144	0.74664	0.55859	1.08119	1.84475	3.08927	2.01711	1.81564	1.74389	2.17203	2.80334	1.17049	2.40214	2.11379	2.54208	2.92463	1.08314	0.50376	1.24783	2.26578		2.43209	0.65777	3.26475	1.64825	2.0539	2.29859			2.07235	1.85513	1.18757		1.49032		1.99879	2.70169		1.34988	3.14998	4.03988	2.06903	1.51522	1.77228	1.42047
	1.46374	3.29266	2.02842	2.56405	1.28677	0.71243	1.33594	4.22912	2.04984	3.09062	2.00158	1.32065	1.16279	2.99005	2.93103	2.08646	1.25568	3.88502	3.58527	0.59815	3.2308	0.61529	2.79192	2.47213		4.64084	3.04519	3.28254	3.50148	2.82698	2.03763			2.71185	3.94363	2.34872		1.92076		3.87164	2.42824		2.11379	2.57043	1.49746	2.1059	2.1559	2.55244	2.20718
	2.22969	1.2457	1.59694	3.57221	1.419	1.65201	2.18445	2.72325	3.42336	3.10539	2.83066	2.62711	1.16279	2.28042	4.4882	1.93047	3.18149	0.77936	2.54942	3.35896	2.16147	0.6703	1.69442	2.22502		2.69216	1.76523	1.71744	1.41136	4.32198	2.07606			2.68045	1.82591	2.66097		1.32947		0.628704	1.55332		1.18757	3.8863	1.90466	2.37689	1.36933	3.18802	1.572
	2.31931	2.11772	1.46658	1.61384	2.05086	3.5151	3.32097	1.30283	2.40041	3.10941	0.84098	3.91746	1.52907	3.00324	1.73672	1.14014	2.00884	2.95083	2.90277	0.32889	1.66455	1.07349	2.51154	2.7974		2.36484	0.38159	1.47224	1.21941	1.71259	2.3978			0.681134	2.69216	0.98666		3.58006		3.66674	4.18076		5.04504	3.23999	1.19803	3.9477	1.6153	1.74746	3.04314
	2.49974	2.7403	3.87161	1.38966	1.62791	1.00338	1.65326	2.97359	1.44946	3.10941	0.31598	2.3007	3.52869	0.72401	0.26594	2.43306	2.45693	1.239	3.10814	2.80705	2.93457	3.00462	2.77933	1.44371		2.18498	5.26732	2.32647	3.64285	1.12089	2.82109			2.28116	4.12332	2.71284		2.07071		2.117	2.2084		3.61085	3.31419	2.6445	0.33515	1.89256	2.11477	2.95365
	1.69305	2.35933	2.63504	0.697348	0.53188	0.96535	2.14796	2.19352	3.02875	3.11208	2.42111	2.43594	1.99638	2.7907	2.25289	1.66097	2.18349	1.26722	2.11207	1.31871	2.85408	2.2053	1.51213	3.42822		3.21464	3.01154	1.65326	3.88751	2.18159	0.98877			1.79514	3.0741	1.58255		2.77681		2.46103	2.76668		1.46232	3.37362	3.18933	3.00531	2.33399	2.25012	1.79676
	1.07349	1.75222	0.77668	3.16183	3.49671	0.50787	2.10491	3.25151	1.39833	3.11609	2.5622	4.12218	2.53691	0.99506	4.00004	0.930076	2.25381	4.00783	3.57287	4.06452	1.87383	3.55979	1.01886	0.72401		1.15035	4.05325	4.00783	2.70948	3.8311	0.67648			1.30106	2.0741	2.17012		2.64662		3.41871	2.94753		3.20299	1.21749	3.97343	3.15655	2.33799	2.5254	2.09898
	2.53691	1.41018	2.13922	1.71498	0.73824	2.38563	3.11943	2.89309	0.524	3.11809	3.35524	1.41632	3.63782	4.10779	0.83602	1.28294	1.03803	1.61894	1.94615	2.20624	1.29964	0.79521	3.02889	1.27377		2.15698	2.239	4.98072	2.56405	2.35844	3.26347			0.681134	3.75161	2.54836		2.49474		0.771971	1.42619		1.46374	1.32947	0.84837	3.90744	2.71723	2.57839	3.06697
	1.3545	1.91881	2.50805	2.26484	0.71243	1.39684	0.66719	2.20628	4.07219	3.11876	1.8357	0.886323	3.38732	1.95957	2.75846	1.07033	2.70362	2.5097	1.60076	1.06766	3.52515	3.77642	2.04	3.6538		2.62444	1.91881	1.42047	2.35692	3.40814	3.09466			2.08291	2.42632	2.82772		2.0954		2.7515	3.73663		1.12829	3.44358	1.64443	1.72228	1.92684	0.77936	0.62202
	0.94795	2.81001	0.72113	2.47875	3.23402	0.74105	0.93692	3.927	0.81841	3.12609	1.95851	1.17049	2.4822	2.31122	3.18215	1.23465	2.42197	3.41363	3.7653	2.24364	3.01981	0.55485	3.40123	2.37164		1.68195	2.15086	1.39833	3.08094	2.83653	2.51963			2.90818	2.3904	1.91664		2.25347		1.22058	2.19992		2.76749	3.46861	2.34518	2.16724	1.27379	2.60008	2.61921
	2.62635	1.96593	0.66719	2.19352	4.79604	1.43358	2.06198	4.40672	2.06903	3.13207	2.42369	2.74036	2.36285	1.05196	2.06097	2.69216	1.36216	1.19107	3.31842	3.1334	1.56537	3.08725	1.60221	2.45015		2.22632	2.52293	1.92746	1.8374	2.73802	0.96965			2.23535	3.51214	3.44275		4.92912		4.33546	2.1472		1.85711	2.60028	0.43268	1.13564	2.25761	1.37129	0.74664
	1.10406	2.4314	3.98702	3.26873	2.07606	0.43268	1.45519	3.06191	1.69305	3.13937	2.30221	1.44412	2.45185	1.91447	0.62535	3.05503	2.65471	3.71925	2.03426	2.4696	1.07349	0.52002	2.20204	5.41108		1.90242	2.36285	2.18635	3.02426	2.42541	3.63382			1.88043	4.31451	3.90105		2.44073		2.50753	3.47063		1.73312	1.4554	2.50473	1.67824	1.32242	2.04171	2.83873
	1.69305	0.93247	1.72228	4.85698	3.50087	2.36549	0.80818	1.68334	1.77111	3.14797	3.47762	4.0645	0.81841	0.76861	2.67578	2.22002	0.79782	4.36842	1.60076	2.03967	2.60008	0.58762	2.25968	2.31212		3.98843	1.50023	2.73498	3.86519	4.35028	1.34525			3.08803	1.98893	1.19107		3.58854		3.82184	2.45982		0.69469	2.84419	2.72202	0.3976	0.909753	1.00338	2.3952
	0.86776	2.89963	1.95319	1.55633	2.03559	1.58387	1.43358	1.6525	3.15061	3.14797	0.48696	1.18242	2.50223	3.82132	2.28315	0.870346	2.32647	0.93913	0.940084	2.08406	2.51963	2.42197	1.17845	1.38637		2.49286	4.49607	1.65326	3.17879	1.43793	1.59173			1.98426	3.6989	4.17809		1.37444		2.29612	2.22423		3.24429	1.32947	2.9782	1.51128	1.47773	0.88673	3.46924
	2.21471	2.27311	0.38159	1.66659	3.26602	1.42631	2.00781	3.50548	1.61379	3.15457	1.23227	2.17962	0.7659	1.24068	0.98877	1.53971	1.91447	2.04374	3.44697	2.31122	4.2379	2.29406	2.01231	1.66954		2.53747	1.86605	3.82295	1.57425	1.61379	1.50853			2.09641	3.5466	1.98698		2.42343		1.19287	4.61052		0.98455	1.02571	1.81748	2.28407	1.31711	0.53578	2.42197
	1.82205	1.00546	0.39234	1.60221	1.73192	1.02594	1.83457	2.09317	2.45185	3.15589	2.63188	2.68782	4.68458	1.92854	3.17101	3.09759	2.43482	2.7136	2.57316	2.17203	2.40819	0.24134	3.17069	0.72113		1.90119	2.41853	1.8849	2.5301	4.2379	3.95927			2.00624	2.06166	0.66719		1.60221		1.55179	2.65632		0.56965	5.11625	3.44336	0.71243	1.34173	3.14929	2.5014
	2.57597	3.12343	1.67327	0.622977	1.8849	1.25899	0.90069	2.08534	0.93913	3.16642	1.63428	2.2368	1.74031	0.67648	1.37432	0.717184	2.35226	2.69823	3.56107	2.93103	3.14797	1.90794	2.20628	2.00366		1.88637	4.41389	2.07205	0.988577	2.81223	1.44082			1.07696	2.54484	2.28771		3.58071		0.992529	1.45058		3.67933	3.63964	2.38388	2.58885	2.83678	2.77425	2.71284
	1.51128	2.46623	1.27214	2.22528	1.70285	1.6633	2.35756	1.65674	3.5074	3.17626	2.07706	1.69992	0.60849	3.36947	2.66253	3.70521	2.3013	0.18243	2.19032	2.31572	1.26394	0.6734	2.9372	1.55871		4.42368	2.65471	2.63504	3.82506	3.41911	3.13141			2.40947	2.47875	2.29497		2.84419		1.49998	3.45849		2.55895	4.30365	1.19107	0.96103	2.05712	1.36977	3.34655
	1.42047	2.65471	1.53315	1.9061	1.15561	0.50787	1.49746	1.31355	1.94144	3.18933	0.65777	3.92938	2.40041	2.91466	0.34734	2.89551	1.74627	2.79219	1.88265	2.45439	3.46924	1.72711	0.791565	1.6381		2.11207	1.93607	4.34646	0.959772	2.33094	0.97179			1.40084	2.07071	3.668		2.26484		2.68439	1.76471		1.27214	4.05125	2.41853	0.73258	1.40971	1.26722	3.20689
	1.67948	2.4314	0.9053	1.94014	1.98698	2.84532	1.38637	3.53669	2.50556	3.19454	3.354	1.45701	2.32021	0.92575	2.37251	1.78447	2.3865	3.67197	3.13211	2.37952	2.49641	2.51963	3.02581	1.39386		2.41376	2.95717	3.16379	2.21685	3.65494	2.08605			1.42964	2.07635	0.85081		1.18833		1.72264	1.69442		1.8515	2.73011	1.67327	1.14294	2.45219	1.74031	2.24364
	2.58725	1.51678	2.95365	1.55181	1.94037	0.65777	1.91555	3.08322	1.01575	3.1978	1.6955	2.78689	2.15569	2.73422	5.12156	1.85765	5.073	2.60966	2.50129	2.8402	3.68949	1.02796	2.62622	1.27214		2.97517	2.9289	3.39469	2.1472	4.72834	2.33183			2.52633	4.64287	1.47929		4.27367		2.08516	3.57221		2.67578	2.23366	3.49671	1.27703	3.07486	3.39162	1.4863
	0.78996	1.12829	4.64624	2.12422	2.06601	3.6189	1.18406	1.94496	1.42777	3.20299	2.1749	3.39985	2.04578	1.43358	0.33515	3.02889	2.40127	1.96593	1.9854	2.51798	3.59063	3.34033	2.26484	2.59046		3.65118	2.40819	0.98666	3.51481	1.61379	0.7577			2.73487	2.69737	2.99213		1.87892		2.33942	2.94356		1.30762	2.91643	3.09062	2.24178	2.38845	3.44819	0.59815
	1.04003	1.05984	2.4822	1.93047	3.34779	3.13937	2.52952	3.59959	3.69005	3.20948	1.82434	3.57548	0.97819	3.24365	2.77949	3.35972	2.94872	3.33285	4.19416	2.31662	1.80369	1.53043	2.21474	1.7758		2.71895	2.9719	1.84023	1.94615	2.95857	0.7095			2.15247	2.57497	3.26411		1.83486		3.40446	3.58266		1.65829	1.77922	1.84587	0.64822	1.11316	2.84459	2.83066
	0.84837	1.14839	1.62918	4.59884	3.3316	2.45693	0.84345	5.25822	0.78732	3.21013	3.6629	1.75807	0.4515	2.87441	2.76223	0.680385	3.16576	2.63978	2.73695	2.28589	3.19519	1.8705	2.79694	3.38179		2.38845	2.67033	2.80556	1.91222	2.73878	1.97753			1.59544	2.18284	1.28029		4.16451		2.11986	1.81821		2.51219	5.69905	0.81841	2.769	3.91686	1.82889	3.12609
	2.60328	1.59173	1.96169	2.11097	3.75321	0.92575	1.10406	2.21896	1.60733	3.22306	3.75044	1.17647	1.3297	0.14423	2.32379	2.11207	1.96699	2.75921	3.9371	2.62635	3.99952	3.22564	2.69216	2.10985		3.32827	1.2272	2.3013	2.17318	2.2053	1.71259			2.6475	3.77089	2.82183		2.62622		1.32797	1.22705		1.17701	2.95704	1.18582	2.89029	1.01194	1.45519	0.88673
	1.62918	2.82109	2.09402	2.48158	4.27601	2.51881	0.43746	3.5794	1.14294	3.22758	1.98278	2.94832	2.8802	2.14796	1.08122	2.49755	1.1097	2.11969	1.94134	1.72107	1.31079	3.70019	1.82207	3.36762		2.42343	3.44819	1.96275	2.48911	3.46263	4.25993			3.89354	3.58593	2.23621		2.09763		2.14127	4.5302		0.23256	2.16779	2.40733	0.97606	3.63707	3.48837	2.00988
	3.2895	2.22034	0.78202	1.64256	3.20819	0.94355	2.98308	2.43594	3.35958	3.23337	2.52211	3.55054	2.33451	1.84475	0.73824	2.61373	2.60966	2.8336	3.30075	2.3558	3.33971	1.69796	0.588235	1.65704		2.92523	1.08889	1.84925	2.58765	3.37995	2.7365			2.23114	1.94496	1.85487		2.44073		2.1526	2.90518		0.26594	3.17364	2.56058	3.01775	1.76338	0.85812	3.03767
	3.10941	2.76147	1.10594	1.33649	1.64443	1.97543	2.58483	1.07903	2.12067	3.25006	1.43938	2.50129	2.01917	1.79908	1.97648	2.55492	2.5622	4.0042	2.35492	2.04171	2.12557	3.12941	2.80528	1.9253		2.44361	1.85487	1.16992	3.23926	2.02842	0.524			0.926777	2.08422	1.31079		2.34697		4.1359	2.17211		2.95998	1.99129	1.04998	2.96279	2.32193	1.81175	4.16462
	2.08406	1.36216	0.5473	3.21681	3.21596	0.98455	2.31302	4.13464	3.90691	3.26028	2.09004	1.18833	1.58255	2.76373	2.55814	3.24071	1.57729	1.19107	2.52362	1.12644	4.50439	2.71514	3.79868	1.29483		3.15295	2.33451	1.59434	2.54851	2.8599	3.88395			1.0078	3.474	3.25517		1.56531		2.23982	1.79882		1.31238	3.23059	1.78515	0.53188	2.87363	3.18672	1.61379
	2.14311	1.00338	1.16992	0.700698	1.8838	2.43653	3.73989	1.90487	2.01298	3.26411	2.19774	2.00999	1.55069	3.43489	3.3861	1.74338	1.77346	0.56599	4.3614	2.83873	3.05065	1.3545	1.42619	1.51815		1.89749	1.16458	1.1097	1.71498	2.14796	3.47583			1.1556	4.91868	4.68592		2.54484		0.895929	4.22747		1.08506	2.9507	1.44515	1.39684	2.13081	3.02188	3.35214
	1.45519	1.56005	3.16576	1.18833	0.99296	2.87152	3.32034	1.73666	3.20299	3.27238	1.12644	2.79108	1.35603	2.47213	1.42193	1.68195	0.48267	2.36285	2.3589	1.8083	3.20689	0.87492	1.99831	3.49314		2.74292	1.8391	1.20668	2.21896	2.49724	0.88673			2.48757	2.76753	1.67824		1.19618		0.861328	5.32186		1.91881	0.899416	4.07219	2.16243	5.5809	1.53315	1.77931
	1.61379	2.45524	2.24734	2.47875	1.98278	1.26064	1.67452	2.92843	1.83457	3.28	1.94572	2.35592	2.38214	1.46374	2.15376	1.75141	2.00988	2.67345	2.048	2.83213	2.06501	3.29771	3.46928	4.08494		4.20918	3.0595	2.80408	3.5931	1.69918	1.36977			4.59314	2.47214	2.70362		2.47214		3.59049	4.5209		2.03149	1.74874	1.52362	2.66409	1.03705	3.2692	1.18582
	2.77725	1.47365	1.67948	1.24783	0.524	1.53856	1.61379	1.23465	2.70208	3.28444	0.41801	3.88991	1.29804	1.53856	1.97964	0.867654	3.37255	2.98169	4.39185	3.24108	1.74389	3.05678	2.70256	2.5097		2.67387	3.31281	3.17364	1.91467	3.5151	1.43793			1.35534	1.64399	2.70977		1.5787		2.62482	1.73127		2.00366	1.55031	1.84812	1.71623	2.65368	1.51815	3.4979
	1.45089	2.369	2.5097	4.24238	1.94999	1.83457	0.32889	0.776659	1.71259	3.28444	1.91447	3.37223	1.67576	1.68443	1.00958	0.837492	3.49671	2.32469	2.60476	1.51266	3.5074	3.84952	2.27412	4.44348		3.20589	4.6265	4.52512	2.70256	3.54515	1.19107			2.25768	3.25151	2.33183		3.8036		0.998634	3.85368		4.02286	3.84213	0.84098	1.86158	2.77006	2.71054	3.34593
	1.23227	2.28042	3.58309	2.06279	2.29497	1.46374	2.2667	2.45696	1.43358	3.28507	2.5155	1.91954	1.52362	0.68564	3.18149	2.34697	3.16904	2.16243	2.36978	2.36637	2.12263	0.45608	4.78373	1.28353		0.755297	0.94795	2.2194	3.16848	3.30086	1.47506			2.29486	4.40248	2.70977		3.10211		2.0617	2.87932		0.387	3.76282	1.70529	0.80042	2.09317	3.27175	0.55859
	1.54396	2.7067	2.76749	2.53102	2.15183	2.49891	1.34371	2.87363	1.29322	3.2857	2.89748	1.69165	1.76405	1.75459	1.02796	1.9629	1.73672	1.98593	2.36285	1.60863	2.87079	2.58885	3.13287	3.61545		0.859533	3.96872	2.17682	5.51263	2.08605	2.62			2.59489	1.15642	3.46744		2.23366		2.70695	4.37371		3.00185	3.93769	2.06501	3.49076	2.12091	1.94892	2.42369
	2.41164	1.97648	3.4185	1.92076	1.59173	1.4863	2.11477	3.08927	2.62714	3.29076	2.34784	0.341905	0.59815	3.56388	3.02188	3.92818	1.3468	1.45089	2.74718	1.82434	3.01568	2.51219	0.878372	1.80254		2.15915	3.53045	5.50068	1.51984	2.32916	3.44336			1.72569	2.9372	2.37689		3.1089		3.51345	1.51522		2.6208	2.18926	3.12009	1.13564	4.2775	3.78632	3.26666
	1.90685	1.39386	2.30311	1.39135	0.49122	3.03424	1.31713	1.22514	1.66455	3.29076	2.60328	2.67735	3.86193	1.66954	1.4821	1.45058	0.96103	1.8357	1.94735	2.60807	2.07405	2.76449	3.99078	2.15086		2.04458	4.43646	4.07679	2.95307	3.61488	2.98099			0.403745	2.39431	1.95957		1.43925		1.2908	4.59884		1.86158	2.19352	1.43793	3.44577	2.28949	0.59115	2.91537
	3.18672	0.76044	2.03661	3.15591	1.42777	2.5254	1.02796	2.61283	1.83797	3.29582	3.08051	2.49474	1.21527	5.67747	1.935	0.878372	3.16904	3.39407	1.11526	2.86354	2.33985	3.57844	1.39135	1.76641		3.65055	1.00338	0.95886	2.74462	1.27377	0.52002			3.33216	3.77398	2.09799		1.79622		2.34071	3.05044		1.75103	2.1764	1.52225	0.64822	1.30821	0.59466	1.64443
	1.63556	1.36216	0.46062	3.03506	5.07464	2.403	3.27556	1.29021	1.05984	3.30212	1.29804	1.8323	0.38159	1.24068	2.36197	3.80114	1.77228	5.82182	3.52079	1.74627	4.0182	0.83102	2.1165	1.8705		1.4682	2.22408	3.42883	2.10654	2.37602	1.4891			2.9168	2.81029	1.69673		1.52599		1.33481	2.23261		1.95425	2.07522	3.23916	1.67576	1.87892	0.66719	1.94465
	1.76641	2.00469	0.57691	3.30713	0.74664	3.34282	1.5667	3.01652	0.43746	3.30653	2.1949	3.25798	1.1246	1.13381	2.74334	2.82273	2.83873	2.60727	2.7894	2.85699	1.11717	0.387	2.78017	1.06571		2.13301	2.01298	1.34988	3.45645	1.69305	1.07155			1.46429	1.23843	3.34655		1.17049		3.48303	5.04817		0.52002	2.64573	0.413	0.50376	2.49286	1.25402	2.95083
	3.53634	0.80042	0.86295	1.05271	1.4146	3.39897	0.27365	2.36385	1.4146	3.31093	1.39833	2.72239	1.71502	2.31662	2.01917	1.436	1.50577	1.80254	3.46051	3.02188	4.41531	2.93457	1.71089	1.88711		4.37531	2.66721	2.95998	2.02966	3.01223	2.67345			1.6778	3.35067	3.80167		1.64684		1.92756	2.85403		1.64443	0.851338	1.94037	2.33807	2.90518	1.83003	2.90178
	3.38671	2.35315	1.84362	3.21971	1.28029	1.7898	2.26486	3.79375	3.95769	3.31219	1.81175	2.55218	0.95886	1.16279	0.78732	2.74377	2.7735	2.35403	1.10261	2.239	1.59564	0.55485	0.829074	2.18635		2.18605	1.36673	2.13045	2.33899	2.00054	2.15665			1.70926	2.89954	2.40387		1.48247		3.52641	2.36088		0.98877	2.1032	2.63504	1.34988	1.26274	0.60849	2.67111
	0.82852	2.76147	2.49891	1.57276	1.67824	1.56005	1.28515	1.71635	2.05288	3.32097	2.31302	3.21681	5.09876	2.65471	0.73541	1.66519	1.39535	1.32028	2.94118	2.74712	3.27873	2.63583	2.5162	2.9768		1.58756	3.93873	1.98698	3.06496	2.31302	2.5557			1.46858	1.25903	4.17211		1.70404		1.31877	3.96727		3.04519	2.41279	2.25381	1.80715	2.39821	2.99908	4.2614
	0.84837	1.24737	1.25236	1.44412	2.7974	3.25645	2.99422	1.36933	1.27866	3.32222	2.22221	2.81942	1.04003	2.54918	2.9698	2.71895	2.87658	1.24737	1.57425	2.65235	3.19845	1.29804	4.2775	4.32391		0.645103	1.50715	2.19774	0.767574	3.18737	2.72126			2.25629	3.43678	3.38241		3.28585		0.779805	1.66659		3.6878	1.74472	1.44515	2.31032	2.90277	1.68566	2.45947
	1.54127	0.88673	1.68319	1.29021	3.04246	1.35296	1.64443	1.83103	0.78996	3.32535	1.77463	2.65015	2.46539	1.38487	1.24737	1.06596	1.42047	2.86934	4.31885	3.69625	0.85812	1.8838	2.53471	3.06562		3.67544	2.40387	4.22413	0.851338	4.13253	4.23839			3.03582	3.43678	2.73194		2.66335		1.2428	5.17216		0.91672	2.40309	2.72202	1.39386	2.67387	1.79445	2.06601
	0.67648	2.30221	2.70131	1.06156	1.20496	2.31302	0.78202	0.752191	2.92321	3.32722	2.08506	1.51213	2.33005	3.82132	2.47213	2.61731	2.14311	1.29322	2.16456	2.31032	1.79329	1.80369	0.986202	4.03164		1.04603	2.49307	2.1911	1.26828	2.64764	0.65142			1.31305	3.71593	1.75933		2.17318		2.33942	2.06279		0.93469	3.66014	2.38824	1.25899	1.50282	3.48837	3.9891
	2.40387	2.19015	3.20819	2.29459	0.76317	1.19281	2.94801	2.35294	3.52869	3.32785	0.84345	4.29713	1.51128	3.10405	1.8981	2.33799	1.51128	2.79814	3.6627	1.50577	3.10003	2.01608	0.988577	1.13564		2.07071	3.53163	0.59815	2.75398	3.1978	2.63267			2.50014	1.29202	2.1634		1.74338		1.6652	2.40794		4.42519	1.88637	2.26486	3.01154	1.24031	1.9253	1.87605
	2.9168	1.75577	2.70823	2.60297	2.58403	3.65835	3.10003	3.04199	2.974	3.32785	2.06198	1.28839	2.9761	3.79236	3.04041	1.30642	1.39087	0.59815	2.86956	1.16992	3.29455	3.62866	2.81694	1.69673		2.21157	0.645	2.94236	0.78266	3.58541	2.01814			3.30476	2.40309	4.47102		2.51154		1.41443	2.57043		1.86158	1.76206	2.17012	0.92124	1.76338	1.33126	3.09398
	2.13045	1.58387	1.82091	0.834693	1.12089	1.30603	2.94801	4.43792	3.54104	3.32972	1.96593	2.75143	2.66643	3.12143	2.22969	0.988577	1.27377	3.59931	1.54426	1.25236	2.26945	1.17347	2.21157	1.16458		1.42456	2.45524	2.4637	1.6095	1.70773	3.56213			1.1956	1.30642	3.48897		1.4682		2.83746	2.6475		0.43268	4.55491	1.70529	2.1634	3.53603	3.27746	2.87441
	1.59825	1.28191	3.36947	1.53058	2.59768	1.94037	2.43226	5.11442	2.20812	3.34033	1.61765	4.07197	1.49328	2.45185	1.71259	2.99865	1.43358	1.03401	1.94615	1.15561	2.4314	2.3434	2.91241	3.59873		2.50689	3.59584	1.27377	2.38845	3.1074	1.62407			1.34606	1.2553	2.65157		1.60221		1.33025	2.42053		1.37432	1.16449	3.2507	2.93386	0.845825	2.65471	4.71909
	2.46454	4.50716	1.72349	1.89996	2.41078	3.49373	1.42485	2.68172	2.15955	3.34033	2.83066	2.61731	2.99838	4.41154	0.93469	2.68346	1.81175	1.97332	1.08119	1.92422	1.42193	1.61765	2.28131	2.67578		1.54275	1.18757	3.52161	1.42784	3.43368	4.68014			1.52922	3.89231	1.51266		4.45002		3.48566	4.06795		2.91466	3.58006	1.25236	1.46658	1.80531	2.95717	3.34966
	2.64764	3.52633	1.51952	2.46457	1.95319	3.00324	2.33094	2.61373	1.90138	3.34531	1.97964	1.86268	0.97819	1.76051	2.78622	2.26484	1.87494	2.55814	1.2553	0.9076	2.87369	3.22371	1.4682	1.59694		1.12153	4.16212	1.60604	1.80142	2.1749	3.36947			1.65522	4.38599	4.46636		1.26828		1.34163	2.60297		2.38039	3.33458	2.28042	2.67578	2.51713	1.58649	2.51219
	1.9995	2.9768	0.80042	0.78266	2.239	1.46374	1.43358	2.29051	0.70065	3.3571	1.14294	2.75568	3.72261	4.00108	4.67658	2.21474	3.74656	1.52771	3.1964	3.94137	3.94137	0.80302	2.0741	1.83457		2.06166	3.67763	2.3952	1.58756	4.36079	2.64607			0.830447	2.4938	2.13045		4.04374		3.06613	3.1574		1.9691	2.50409	4.24624	1.5345	2.91241	2.99977	2.50805
	2.93457	0.50787	3.33035	1.63114	2.99908	0.95886	2.64686	4.76611	2.52293	3.35772	3.06901	3.0466	1.2272	1.15921	2.61046	3.48676	1.45519	1.45519	1.83486	2.31032	1.35757	0.28845	4.67047	3.73042		1.53971	3.69062	0.97393	2.28642	0.524	1.82661			1.45571	3.5591	2.94236		2.50875		3.29554	2.95387		2.67111	3.83726	1.04203	1.90138	2.32897	0.524	2.03252
	2.2575	3.84574	3.16707	2.46267	4.80514	2.6445	0.98455	2.28131	2.24271	3.36453	0.53188	3.43269	1.85487	1.26722	0.72113	1.97833	1.90138	2.8358	3.18174	1.03602	3.97657	3.08321	1.72315	0.98666		2.71808	1.61379	3.33597	5.43144	3.06697	1.76405			2.41986	3.85974	5.7118		2.74036		1.01674	4.78911		0.68564	1.38461	1.44515	3.07645	1.64256	2.28952	4.6175
	3.78467	2.25658	3.50977	2.9602	2.34074	1.63937	2.47717	1.84122	1.83116	3.36453	1.84023	4.05067	2.37689	4.4752	3.08388	1.83613	2.02329	2.92605	0.96221	3.98702	4.5007	3.46444	3.42042	2.80111		2.72411	1.72228	3.38241	2.54116	1.90794	1.45662			1.11417	3.61385	1.83116		1.72721		2.61438	4.84154		3.03219	2.87363	0.96965	1.85262	2.85158	0.55485	1.79676
	3.37255	2.42369	3.93238	1.18044	3.49373	2.60008	1.61637	2.1483	1.50715	3.367	2.15086	2.97202	1.6125	1.00752	2.66643	1.07687	3.25453	1.58255	2.33799	1.20668	2.76072	1.57332	1.51368	2.64843		2.44361	3.09264	3.70917	1.26274	0.78996	2.70131			2.2057	2.77006	3.37687		1.45058		2.31852	3.27801		0.98455	1.73532	3.31721	1.34834	2.69737	2.03763	2.56545
	1.60344	1.7758	1.71502	1.12153	1.04003	1.49328	0.64822	3.98843	1.23058	3.3707	2.5155	2.90438	2.61364	4.47148	3.69737	2.95307	2.20812	1.58387	1.89132	2.89029	3.9202	3.60624	1.97597	2.51219		1.48875	2.50473	3.08388	2.75398	2.69205	1.7898			2.79944	2.65015	2.5622		3.78203		1.97584	1.21171		3.28507	5.20594	2.32379	1.44802	1.69303	2.0202	1.5878
	1.61637	0.46512	1.98383	1.55332	4.14158	1.32028	3.15259	3.17659	3.61775	3.37749	2.35226	2.8663	3.6731	1.86493	0.7659	2.49567	2.32379	2.04578	3.39504	2.28224	2.89676	2.21659	1.8374	2.67267		2.44361	0.81587	3.04861	2.33399	4.14158	2.59447			3.89515	3.73037	3.21337		2.5227		2.20286	4.38172		3.18933	1.27012	3.35152	2.94872	3.06573	2.2053	2.57839
	2.57354	0.87966	2.00366	2.99162	2.19205	2.02534	2.72279	2.43306	1.47224	3.38487	4.17809	2.7709	3.06426	3.31156	0.50787	1.5321	2.08106	2.13728	1.01886	2.23992	4.17809	1.53992	1.27196	3.74878		1.73532	1.49328	1.65326	1.91711	2.59768	1.3297			1.16908	4.7666	2.43226		2.68172		4.31719	2.1341		1.23227	1.56232	1.8981	1.83457	2.54208	3.18411	2.32916
	1.65578	2.21659	1.3375	2.21474	3.28697	2.82183	2.1911	1.87144	2.53281	3.39469	1.01164	2.60476	1.00131	2.74485	2.34606	1.88637	3.34282	1.34216	3.65759	4.16662	2.80556	2.91751	0.974275	3.15589		2.00299	2.86789	1.60344	1.27379	3.4355	1.69305			2.39774	3.01497	3.04451		1.5321		2.85669	3.10136		0.46512	2.11097	3.34655	2.04984	2.77765	3.24365	1.30443
	0.68564	2.21001	3.46744	2.65632	2.55651	2.94801	2.19868	2.65279	1.90575	3.39958	0.46062	2.93401	1.31238	1.78515	2.39346	0.930076	2.25842	3.87966	1.63114	1.23227	1.60344	2.86572	4.10343	1.71259		1.71226	2.85262	4.20043	3.50814	2.17203	0.73824			3.31896	2.47025	2.63899		2.94673		1.27898	3.37362		1.02187	2.95307	1.33439	2.55814	1.70542	2.52211	2.00366
	1.62918	2.60727	0.524	3.81036	4.05325	2.30311	2.08006	1.5183	3.60854	3.40142	1.11717	1.27929	4.24624	0.64177	2.62951	2.0741	2.19774	0.98666	2.79443	2.69823	5.6547	3.37872	2.54484	2.2868		0.736489	2.23807	2.78024	4.20195	3.60335	4.75641			1.04146	3.7134	2.09699		2.34996		3.35407	2.16348		2.68354	2.53194	2.10985	0.49543	0.559727	1.76405	4.12498
	0.87966	2.4314	1.97858	2.66423	0.94135	1.77346	3.45783	2.78017	1.97858	3.40386	1.38187	3.03738	1.36216		3.90957	2.38551	1.62918	4.95182	2.65984	0.85569	2.06601	1.50715	1.28658	2.5039		2.37864	2.88236	2.1911	2.03541	1.86716	1.08889			2.85049	2.46645	2.07405		3.7266		2.21251	3.16406		1.2272	3.25439	2.31572	0.86295	1.15441	1.97858	2.61921
	2.84459	1.33594	3.69569	2.46551	2.88813	1.02594	2.60328	2.11097	1.572	3.40631	3.40997	1.11316	0.5805		2.3952	0.881022	2.57758	1.3297	3.3646	3.27175	3.29519	2.64214	1.6525	1.25402		1.63829	1.88159	4.09054	1.10261	3.3266	2.41767			2.78485	2.98458	2.56139		3.16775		1.8634	2.19352		4.22463	2.48158	0.66093	1.62407	1.58461	3.20559	0.6703
	0.79782	3.87483	0.66093	1.73666	4.85681	1.31079	2.02431	2.29764	3.84032	3.40631	2.66253	1.8066	1.89591		3.76594	1.93773	2.10886	1.63301	2.73097	2.88309	3.49671	3.94559	1.47931	3.2353		3.4122	2.91037	2.94307	2.00765	1.64949	2.25196			1.88043	5.34772	2.52128		3.01342		1.28135	2.42632		2.45185	3.20005	3.18672	0.9235	4.27586	1.75103	3.43368
	0.65777	1.90685	3.0205	3.33878	3.29266	2.50223	0.80818	3.22117	1.84362	3.41911	1.31238	3.22625	2.04883		3.40936	0.8942	1.84587	1.325	2.16348	1.6633	1.84587	2.00366	3.86519	1.92206		1.67777	0.20397	3.58889	1.31711	1.78748	1.15921			1.0682	2.77175	1.71866		4.26217		1.80538	1.37103		4.07679	2.29764	2.78846	3.24173	2.55401	2.67578	2.78622
	1.58649	2.81888	1.46374	2.46741	1.56005	0.87729	2.17777	1.01655	0.88673	3.42883	2.95365	2.56861	3.50325		1.32028	2.41763	2.60727	1.73072	2.54208	1.17878	2.31032	4.54164	1.63401	4.82415		2.636	0.92575	2.89963	2.1483	2.00781	1.7898			0.371386	2.46267	5.27876		3.52742		3.10848	2.70256		1.72107	4.08344	0.41801	1.73791	3.33668	3.47702	2.87079
	3.4361		0.67648	2.20946	2.74485	1.91772	0.71243	1.4554	1.51128	3.43065	2.8802	4.39078	0.64822		1.23058	0.563883	1.06766	3.4264	2.10098	3.21596	0.92575	1.3297	2.80695	2.03354		1.87269	2.45524	2.64056	2.21157	2.14699	1.18932			2.63326	4.1802	3.74156		2.26588		1.34163	2.05256		3.12476	2.58856	2.82993	1.59303	2.1032	0.50787	2.89963
	3.46984		0.60506	1.30104	1.13013	2.63188	1.70773	3.39571	0.87729	3.43731	1.29322	2.32697	1.96699		1.71381	1.94496	2.53937	2.10985	2.68259	2.79888	3.61258	2.81814	3.19054	0.91445		3.69826	2.07806	1.37129	2.61731	0.82852	3.01223			2.27704	2.7378	1.65326		2.24098		2.26143	0.881022		1.90029	2.09205	0.95014	1.75696	3.44426	0.79782	2.7562
	2.52211		0.31598	3.087	3.40997	0.63852	1.4146	2.64927	1.93285	3.43731	3.30212	1.90119	0.9053		3.46324	0.8942	2.02842	2.94801	3.25223	1.89919	2.21001	2.1634	2.74548	3.80987		1.46021	1.91447	3.98597	1.12153	3.72205	2.22315			1.88043	1.64114	1.43793		3.54857		3.47691	2.47781		1.21698	1.10473	4.34071	1.55069	2.5227	3.34531	1.64949
	2.1634		0.28845	2.91803	2.37864	1.90685	1.42047	1.71635	1.59694	3.43792	1.52362	3.25008	2.239		0.78732	1.75274	3.72149	4.53752	2.97202	2.49307	3.34531	3.19259	1.68334	4.38363		2.91643	3.48419	1.79445	1.86519	2.76298	1.16814			2.53747	3.66333	3.03493		3.00021		2.791	3.72284		0.52002	3.63514	1.84475	1.36825	1.32065	0.46957	4.21674
	2.38214		1.56271	2.42053	5.34572	0.77668	1.9995	3.55384	1.84362	3.45542	3.16707	2.38159	0.09122		2.41337	1.73532	2.78174	2.3229	1.59637	3.39162	2.15086	1.98278	1.82207	4.56631		1.18636	2.94307	1.74389	3.86338	2.49224	2.98238			2.80056	2.13191	3.69962		3.10814		1.12736	4.82025		3.37009	2.39333	2.32021	2.02534	1.00731	1.00338	3.57204
	1.08889		2.5097	1.11106	2.64764	0.86536	2.59607	2.97909	2.40387	3.45783	1.6633	2.67473	2.47213		2.23248	1.93411	2.60727	2.21189	2.60297	2.30852	2.35315	2.92107	1.70268	1.74984		2.49755	3.18411	3.59179	4.19137	1.96275	1.83797			2.58884	1.51984	0.83102		1.77		1.53999	2.75058		1.05984	1.07251	0.98666	2.11379	0.96221	1.00546	2.52293
	1.11344		1.51541	1.49032	2.11772	1.36063	2.04171	2.81444	0.62535	3.46744	1.04998	2.1559	2.17873		3.73321	0.919973	1.45662	1.7898	4.78324	2.22782	1.46516	3.84032	1.90119	1.94144		1.38123	1.00131	0.95014	2.49474	3.55336	2.06903			1.97951	1.34868	1.64443		3.0072		1.50403	3.10814		1.47647	2.26898	0.5805	2.33451	2.1764	2.36813	1.95851
	1.8357		0.32889	2.68085	2.38039	1.34371	1.77111	2.43881	2.21283	3.46924	2.67189	2.19885	1.88159		2.17682	1.08767	1.54396	2.71667	2.81194	1.72349	1.87605	2.43909	1.25903	2.59046		2.43594	1.2255	2.30492	1.77922	2.17586	2.08605			4.4348	1.22514	1.15741		2.06166		1.16971	1.5905		2.60008	3.56238	0.86536	2.02534	1.75939	1.25899	1.84362
	0.59115		3.12143	2.14285	0.46512	2.50473	2.03149	5.01424	2.46876	3.48837	1.86158	0.791565	1.19107		4.22019	1.93532	0.75219	0.95886	1.78053	1.33594	0.95233	1.72349	2.00066	2.39085		3.49814	1.87161	4.85852	1.35732	3.9619	2.32737			2.25351	3.43338	4.8628		1.55031		2.72821	4.25393		1.70529	2.34797	1.52362	1.8981	1.97004	1.13013	2.01814
	2.71667		2.23528	3.11265	3.13672	1.38487	2.42883	1.17248	0.92575	3.49135	0.68867	1.04603	1.16279		1.75933	1.01886	0.97819	3.55277	1.5787	2.83213	2.2621	0.88202	1.99597	1.32028		2.51434	1.66954	2.79144	3.41768	1.85374	3.34593			1.36915	1.3556	2.85189		2.5777		0.684282	5.22298		0.66093	0.55131	2.1402	0.59815	1.49815	3.92391	1.96804
	1.59825		1.16992	1.04603	2.81297	2.07405	0.3976	1.22705	2.63188	3.50443	1.28191	1.14014	2.89963		3.10807	1.36419	0.66719	2.65862	2.54208	2.27128	2.58161	2.40733	2.06279	2.20624		2.76668	2.00366	2.92321	1.93532	1.88048	2.3952			1.014	1.27196	2.31302		3.60349		1.74545	2.39431		4.86195	3.34298	0.79521	1.30443	1.58313	1.51128	0.78202
	0.63197		0.524	2.81859	1.13197	3.67424	1.15561	2.04344	1.25402	3.50443	2.78622	1.30642	2.37251		2.59768	1.436	3.79455	2.28407	5.37911	3.40448	2.01298	1.12089	2.98849	0.88673		1.01886	0.64822	2.8599	1.26458	3.75266	2.75695			3.43409	3.0991	2.13922		2.97595		2.44864	5.25422		0.66093	4.07426	2.63899	0.68564	1.08767	3.55687	2.32647
	0.73258		2.80408	2.26588	4.02337	1.468	1.96275	2.55309	4.46357	3.5074	3.85168	2.71981	1.28353		2.38737	3.07638	1.74746	3.10003	4.10399	1.26558	3.55336	3.17429	2.22528	3.37502		1.58609	2.29497	1.42777	2.37864	2.06501	0.65142			2.00937	2.30576	2.94801		1.97951		1.88932	4.07369		2.24734	3.45171	1.45662	0.81075	1.4554	2.33183	1.98802
	1.468		1.14294	2.61104	3.46684	0.52002	0.66093	1.78839	0.87729	3.51036	2.02945	1.58756	2.5097		3.30967	0.826254	2.37514	2.24734	2.9602	2.74334	1.65954	3.14533	1.79492	3.80386		3.27159	4.27601	2.56869	1.26458	1.1963	2.78547			0.9762	2.18605	2.48973		2.14503		3.57096	2.31589		1.97753	1.71089	1.31555	1.2272	0.927564	1.847	2.9782
	2.98517		0.14423	1.03705	0.65142	2.88309	2.27859	1.70404	2.93811	3.51569	2.85335	1.24031	0.41801		2.59447	1.36419	1.64317	1.69796	3.77708	2.29406	1.20668	3.03767	3.13734	4.61164		2.55858	1.77228	1.51128	2.27515	2.55651	0.75495			1.84339	2.68172	4.29882		1.44412		3.24722	2.41763		1.5878	2.58946	2.95576	2.99283	1.72043	1.57465	1.90466
	0.95886		1.42047	1.93773	1.07543	1.68813	1.6381	2.01346	1.21527	3.52456	2.55244	1.85134	1.72228		2.77275	1.18636	1.85262	1.66829	0.776659	2.97889	3.24173	1.4146	2.60297	2.22782		3.0072	2.57112	1.95638	1.82591	3.14533	0.96965			2.20855	2.90841	4.88627		0.922507		3.79229	2.23156		3.19194	1.42619	1.6381	0.66407	1.55181	3.09801	3.33472
	0.52796		1.04203	1.84122	3.48121	1.5547	3.47223	2.06506	2.75469	3.5334	2.9684	2.8858	2.87731		4.0042	1.71498	1.96699	0.55485	2.38942	4.07628	2.17203	1.66455	1.38966	4.54714		2.60925	1.0965	1.92206	4.53279	1.67452	3.06697			2.59369	3.9085	2.25289		4.06737		1.50605	1.69303		0.53188	1.90119	2.32558	0.9076	2.79443	2.40906	1.67824
	1.33594		3.88127	1.86141	2.94307	2.30492	2.76373	3.41973	1.31238	3.54281	1.63301	0.851338	1.40574		2.45947	2.07184	1.39535	1.02594	2.89309	2.58081	2.28315	1.38036	2.17318	3.87483		2.11097	4.90327	1.18582	1.80013	2.84751	1.38036			1.93466	2.18177	3.69737		3.27729		1.88771	2.87118		1.8981	0.767574	1.50853	0.79782	2.05256	2.06903	1.89261
	1.02796		1.161	2.79359	1.61379	1.87272	1.02796	3.50881	2.76749	3.54457	2.15279	2.99162	1.03803		3.50562	3.63257	1.47929	3.18672	2.70169	3.44819	1.34371	2.4314	3.17879	2.65157		2.31386	1.69918	1.70895	1.31533	0.48267	3.85762			1.98583	3.02349	1.52771		2.1341		2.72262	3.34578		2.1402	3.89231	0.52796	1.91447	1.20203	1.24236	1.36977
	0.903		2.64056	4.43213	2.14796	0.83602	0.524	3.283	1.65954	3.55745	4.52145	2.91241	2.19774		2.02842	1.73532	2.30762	1.64317	2.36484	1.74746	1.47224	3.52101	2.9602	1.14839		3.35554	2.91965	2.10985	2.67473	0.82852	0.97819			2.73831	2.14176	2.95154		2.35492		1.32567	1.92684		2.02842	3.28585	2.84605	1.8627	2.6182	2.11576	3.68159
	1.79096		2.63504	1.35732	1.06766	2.63188	1.14294	1.47456	2.9168	3.55745	2.6594	0.600046	2.15665		3.78907	1.64967	1.14294	2.3558	2.02042	2.30221	3.95664	0.59815	1.15441	3.06765		2.51991	2.49307	4.29494	2.61909	2.88885	0.64822			2.69446	1.8079	2.29859		1.79101		3.84801	1.06375		2.39085	1.16649	3.24686	0.85081	2.55675	2.57112	3.22564
	2.15665		2.78323	1.54275	0.5473	1.8981	1.62279	2.48158	2.03252	3.55979	2.58644	1.24031	2.02637		1.31079	2.16348	0.87966	2.02842	2.16887	2.75091	2.63188	2.24642	1.95096	1.47365		2.04458	4.63907	2.78846	2.37076	1.95638	3.78467			1.70743	2.19352	2.76524		2.57588		2.92296	3.85974		0.89606	2.41667	1.92854	0.56965	2.47498	1.80715	2.4637
	1.8391		0.413	2.22528	1.19107	1.90575	0.62202	3.16036	4.13404	3.55979	4.0404	0.645103	1.12829		1.13197	0.572121	1.75222	1.36673	2.21157	1.75933	3.597	2.12557	0.767574	2.66409		0.51626	1.97858	6.29264	1.40971	1.78864	2.01298			3.71809	2.08982	2.38824		3.30075		2.47704	2.45219		1.18932	1.12361	4.56859	2.4425	2.26175	3.98545	1.44371
	2.93174		2.3558	1.96052	3.17101	2.31302	2.60008	1.59637	1.98593	3.60451	1.23227	1.71089	1.62279		5.59219	1.69442	0.645	1.81748	2.66423	4.02751	3.47882	2.09402	1.78578	1.50162		1.65674	2.78249	2.04069	4.90868	1.72107	2.1285			1.1771	2.24514	2.99074		3.82261		0.461342	1.81178		2.83873	2.93641	0.85081	3.36947	2.81361	0.88673	1.8627
	1.59042		1.95425	1.62683	1.6658	1.57068	1.29322	2.57135	1.8849	3.60566	3.15589	2.75992	1.1823		4.35936	1.38461	3.88556	1.5667	3.32546	2.89963	2.5254	2.09799	3.58854	2.37952		1.15441	3.19324	0.82095	2.76415	1.83457	3.03424			1.06526	1.96052	3.30779		3.16479		3.42139	2.55584		0.38159	2.00416	2.48555	1.3375	1.6153	1.56404	2.93811
	1.19107		1.61379	2.63155	1.54531	1.90685	2.23714	2.33799	1.67576	3.60797	2.20907	1.37103	1.27214		4.42049	1.99246	2.0202	0.84345	4.41892	4.1456	3.12941	3.12875	1.64825	2.80111		1.28476	2.41337	3.17364	2.89632	1.97858	3.91436			1.88209	3.52742	2.99352		1.32242		3.49088	2.94436		1.87605	3.9761	4.54118	2.49557	2.74633	3.00393	3.78027
	1.79908		1.4849	3.29011	1.6633	1.00546	2.65235	0.922507	1.71259	3.61085	1.73312	2.53378	1.5345		1.44371	2.92843	4.77169	1.21356	4.042	2.02945	3.42336	1.95319	2.92044	1.83003		2.23994	5.01319	4.35602	3.01497	3.5633	2.65471			1.7652	3.42383	1.08314		3.03738		2.27884	3.09079		0.58762	1.53971	1.1502	2.60886	2.65896	3.43852	1.11157
	1.74031		0.18243	2.01346	0.85569	2.60328	2.35138	2.27	1.13197	3.61258	2.57597	2.8858	0.86295		2.58725	1.74874	1.01164	1.26722	2.00649	0.88673	1.67576	3.02532	3.03738	2.47717		3.18394	2.51881	3.87483	3.00487	1.61765	2.06803			2.3139	1.45219	4.71071		1.97951		0.992529	2.83431		1.24737	2.64308	3.70524	1.55871	2.34098	2.32647	1.54531
	4.85895		2.63741	0.96221	1.00338	3.40203	1.68319	2.41956	0.74385	3.61948	2.35491	0.803291	1.52225		1.30762	1.05049	2.41078	2.16243	2.00649	1.33594	2.57112	0.774	1.35387	2.80334		3.15591	1.00131	2.37251	3.50948	1.6419	1.28191			3.78577	2.43306	3.08658		1.7779		2.252	1.60368		0.15799	1.72586	2.70131	0.903	4.18746	2.1059	2.4314
	1.77228		1.92314	1.32242	1.12644	3.05882	1.35757	1.3863	1.33126	3.62866	2.87658	1.5321	0.93913		1.94144	2.83678	2.25104	3.1828	1.85765	1.19977	5.4429	3.47583	2.35492	2.3229		3.08397	2.31752	3.64182	1.34521	0.99506	2.33985			1.48132	3.0041	2.4425		1.93411		1.82214	3.41426		2.13533	2.70602	2.41337	3.22371	2.73353	1.65829	3.0595
	2.42969		4.29301	2.70602	3.66573	1.84475	1.13013	2.2772	1.57068	3.64525	4.75466	1.96052	2.47213		2.06601	2.76668	2.7403	1.94465	2.06166	2.53198	2.13045	2.21001	2.39431	1.86158		2.92923	2.13533	3.94137	2.64573	2.78622	0.35328			2.95629	1.9061	2.69437		1.83103		2.84496	1.24031		1.8981	1.63686	2.69591	3.82567	1.32065	1.26558	1.58124
	2.77725		1.35757	2.94912	1.24236	1.10594	0.98455	1.8589	2.00366	3.65152	3.39407	1.94735	2.71284		0.66093	2.50969	0.73258	0.66093	3.19054	1.43793	2.85627	2.06198	1.49346	2.51053		2.19352	3.33035	2.19395	1.41136	2.02123	1.81634			2.48504	2.5768	4.62605		3.90311		3.46377	1.37103		3.89465	3.85914	3.23595	3.24173	2.69737	4.24477	4.25993
	2.4527		1.6381	2.29254	1.39236	2.7067	4.93457	2.95466	3.47941	3.65437	0.86536	2.45219	0.73258		3.34593	1.4554	2.33094	1.69796	2.92923	2.28133	3.43792	1.9112	0.634141	1.68689		1.80013	5.36437	2.69205	3.11039	4.85852	1.59042			2.81285	3.24575	1.74389		1.23843		2.10547	5.21402		0.24134	2.98771	1.47224	2.7765	3.13137	2.69128	2.47717
	2.99908		0.413	3.62999	1.00752	3.32097	1.19107	2.59938	2.26578	3.65551	1.71259	2.72925	2.54836		1.85374	1.34347	1.97332	1.56404	1.38461	2.94024	2.64135	0.28845	0.870346	3.23337		4.10514	2.32021	5.45816	1.23465	1.89261	1.27703			0.795755	2.72497	1.27866		3.06496		3.05421	3.30287		2.79219	2.53471	2.86862	2.73954	2.06166	2.1682	2.93103
	2.07506		1.9691	2.36484	4.36079	2.29043	2.80631	1.84755	1.49607	3.65892	2.25842	2.03426	2.67345		4.77344	1.72721	2.17107	2.49057	4.12445	2.9677	2.93811	3.00739	2.20628	2.82993		2.36978	2.33362	1.19281	1.59491	4.74415	0.74664			1.26935	2.46361	1.78864		1.87269		3.7987	3.20735		1.94999	2.33097	1.91772	1.39684	2.85567	1.74389	0.645
	1.59303		2.33807	2.36285	4.04914	3.32785	3.09197	2.18284	1.98802	3.65949	2.74712	2.32395	3.63382		1.13381	1.38292	3.00116	1.76051	4.10115	0.91217	1.20668	0.413	2.71033	2.34518		3.70142	1.14294	2.62872	2.12312	3.05678	2.62635			0.581858	2.01695	3.06494		3.04966		3.39999	3.06496		2.1949	1.16449	2.18445	0.78468	1.60804	3.01568	3.95086
	0.68564		2.65706	2.69824	0.41801	1.50715	2.72202	1.1319	2.55814	3.668	2.00884	3.25008	1.01983		3.12609	1.6297	5.48629	1.85262	1.84248	0.5805	2.51219	2.09004	1.11526	3.86301		3.13287	2.58725	1.95744	3.65567	3.90478	0.524			3.21534	2.86466	2.43482		2.58765		2.51842	3.73037		2.35226	2.33899	0.6734	1.66829	3.74288	2.70131	1.34371
	2.00988		2.25012	1.10261	1.3545	3.98128	1.33283	4.4152	1.91881	3.67197	2.09402	2.74377	0.66719		2.94942	2.17211	1.19977	1.2255	3.32405	2.52211	3.17888	1.79445	2.51248	1.12089		3.38192	3.14533	2.63899	1.4682	0.94355	2.97889			2.35287	2.74377	3.51451		2.4938		2.82135	3.35903		2.38824	2.42921	5.1061	1.29964	1.48875	2.76449	1.46516
	0.73824		0.48267	2.24723	4.16112	1.06961	2.47297	3.15517	1.25402	3.67933	1.61894	0.634141	1.10406		2.22315	3.20808	2.72431	2.04984	2.2368	2.7705	3.42822	1.13564	3.35207	3.44336		1.08981	2.01608	3.27683	1.55031	2.16243	1.38187			2.48379	2.72667	1.96275		2.00416		3.47429	2.03426		3.01154	0.834693	0.64822	2.55163	2.37372	1.72349	2.57192
	0.75495		4.07577	1.64684	0.65777	0.93469	4.3364	2.36285	4.23643	3.68102	0.47398	3.58332	3.08591		0.77936	2.53378	1.69796	3.11409	1.66097	2.61921	1.67824	0.63525	4.91725	2.16436		0.615429	2.18254	3.20819	4.77199	2.83433	0.47398			1.42524	1.37784	1.86493		4.65644		5.47476	2.08982		1.9922	2.89632	1.46516	1.6215	2.37076	3.74489	0.66093
	1.73791		2.73194	1.39806	1.29964	1.69673	1.74269	3.12539	2.97959	3.69625	2.02431	2.67735	0.88673		3.19259	1.05049	1.2238	3.60854	2.59938	3.66744	1.51815	1.98278	2.61104	2.41423		3.43134	1.97332	2.7136	2.81194	2.4476	1.38487			1.08855	2.99083	3.53575		0.167496		0.666268	2.05939		2.09004	0.791565	1.11531	1.94999	1.59784	1.46374	0.59815
	2.1911		2.25012	1.37614	1.62791	2.65157	1.5878	3.32053	2.22969	3.69737	5.00156	1.85765	3.42458		1.82548	3.00331	3.47941	2.01298	3.22625	1.42922	4.78606	1.19107	1.77395	0.59466		1.06596	2.26945	1.84362	1.04826	3.06697	1.41312			1.65711	2.65632	4.60441		3.3909		1.82881	2.15915		0.77936	1.94496	1.86605	0.8385	1.79101	2.22315	1.82091
	3.63553		2.63425	2.02158	2.00781	0.99296	1.8705	1.97833	2.32647	3.69962	2.7765	2.4938	2.20907		2.20152	3.07638	1.65326	3.06222	3.18761	2.73194	1.45089	1.18406	2.45982	2.41337		2.12422	1.11157	2.61046	2.63155	2.83653	2.43909			2.16844	2.48911	4.43223		2.31386		2.32769	2.74973		2.53937	2.97202	3.44879	1.32343	1.23275	1.79676	3.18476
	2.17777		2.58161	0.932589	0.95014	1.81863	1.92206	1.93411	2.30221	3.71309	3.00324	1.01886	2.33807		2.08406	1.08119	1.39087	2.64214	1.29202	3.09936	3.52042	4.0042	0.927564	3.9891		2.51248	2.08106	3.93661	2.58946	1.92746	1.11531			3.02132	3.19127	2.28589		2.23052		4.04974	2.25657		0.78732	3.05886	3.53928	0.3225	3.96433	0.64822	1.11157
	2.74637		2.75318	3.0535	2.08306	1.90138	1.70529	1.28658	2.1682	3.71477	3.14995	2.63423	2.6445		3.15523	1.90119	1.14476	1.65578	3.08019	2.76749	1.94892	2.775	1.88141	2.709		1.14831	1.57992	0.97819	2.23575	1.84925	3.6321			1.84339	3.17879	1.56005		3.31489		2.3921	0.742808		3.2692	2.09763	1.95106	0.64177	1.99831	1.39236	3.92815
	1.50023		0.96965	2.36582	3.82567	0.84837	1.7247	4.04894	1.59825	3.71477	2.4314	2.23575	3.23852		2.64764	2.47214	0.18243	2.13728	2.06166	2.40041	2.44165	0.43268	2.04458	1.86605		3.45239	4.04143	3.26028	2.32998	1.85823	2.06097			1.99055	2.20628	3.98963		1.05049		4.01051	2.47214		3.77256	3.34508	3.71813	0.84345	2.12862	2.53034	1.87605
	1.65578		2.45947	1.56082	1.73791	1.61765	1.98593	2.05371	0.97179	3.71701	1.2272	3.28371	4.70364		2.13728	2.33799	0.86295	1.86716	3.22045	1.84812	2.7136	0.28845	2.99786	2.28042		2.60297	2.23621	2.43824	1.89626	2.72889	2.63504			1.33672	2.80695	4.23986		3.58527		1.13809	3.50482		2.91466	2.98458	2.40733	1.31713	2.35592	0.55859	1.27866
	2.51963		0.56599	2.28335	1.048	2.30492	3.02601	2.03081	2.05693	3.72149	2.17107	0.290115	1.57068		1.66829	2.14503	3.36947	3.86301	1.05271	1.75577	2.52293	4.93709	2.12091	3.05882		2.30678	2.55814	3.44396	1.93047	1.82548	1.3297			1.1556	1.85765	3.746		1.72315		1.87315	4.42632		1.38637	1.20008	1.43213	2.56464	2.73011	0.91217	1.88821
	0.80302		1.83683	2.9602	0.20397	1.935	0.524	2.8277	2.51633	3.72149	0.73258	1.48247	1.23396		1.21527	1.62107	1.94037	2.13728	4.84445	2.9025	2.67578	2.9705	3.74164	2.33807		1.72315	3.6235	2.66097	1.47773	2.56464	3.06154			3.04715	3.95901	2.26118		2.82273		2.88633	2.71723		1.16279	2.4215	1.51128	1.41753	1.07033	2.57516	0.95886
	1.28191		0.6734	4.02171	3.78797	2.26118	0.57691	2.59667	0.59815	3.72372	2.09302	1.22514	1.67327		2.09302	3.53007	2.05592	3.38671	2.49286	3.72707	1.6215	2.02123	2.44169	2.01608		1.67638	2.29497	2.25012	1.55031	3.91755	2.01091			1.58756	2.92843	4.53798		5.09977		0.670814	2.69476		1.65326	3.44222	0.23256	2.04984	1.03705	2.3558	1.63428
	1.27214		1.04203	2.00649	2.32021	3.00739	1.1393	2.31083	3.01499	3.74656	1.63937	2.97752	2.4459		2.675	3.52212	1.98802	1.94358	3.68623	2.33451	3.12808	2.56464	1.48562	1.47929		3.82995	2.25289	0.74664	2.38159	1.75933	2.63741			1.0564	2.47969	2.42712		3.52676		2.43119	3.03738		2.05895	4.05356	2.72202	1.85262	0.791565	1.43793	1.75933
	1.85262		3.17364	2.74036	3.85816	0.93247	1.88269	2.28335	1.19107	3.7521	2.20152	1.39638	1.2255		2.53034	0.997991	2.20812	2.02945	2.33399	0.97819	2.63267	1.30762	2.64131	1.37885		0.959772	0.87015	4.10019	2.03426	3.18672	0.88673			1.55564	4.01589	3.83761		2.73695		1.96968	1.69442		1.81175	2.96729	2.21471	2.05086	3.59374	1.40574	2.19679
	0.645		1.91989	2.00299	1.8515	2.21471	2.85918	1.2422	2.32379	3.75764	2.53527	0.870346	1.66455		1.49607	2.27412	2.01814	1.81748	3.38469	4.10425	1.72711	5.13211	1.97359	2.40214		2.40405	2.61364	4.3522	1.9854	3.06697	2.1363			1.70007	3.99955	2.72431		1.97714		1.632	1.91222		0.68867	3.24071	2.6594	3.13672	2.44933	1.33594	3.24493
	2.54182		0.97819	1.75939	1.69305	1.43358	1.05196	1.41136	3.75321	3.75986	1.8705	1.12153	3.89838		1.77931	2.13628	1.90138	0.59466	1.88637	2.48472	2.29134	1.11531	2.43209	2.46539		1.99831	3.73265	3.04792	1.61963	1.23396	2.6382			2.5461	2.21474	2.00988		2.05939		2.66962	3.087		1.82548	1.32242	2.62635	0.3976	2.18177	0.89838	0.41801
	0.75495		2.5557	1.92198	0.59466	3.01015	2.4425	1.07033	4.04811	3.75986	3.19128	2.62711	0.7577		1.11903	1.41136	2.45524	0.5473	1.8526	2.6208	2.9719	1.38487	2.72411	2.06198		2.4186	2.36549	2.04069	1.21941	4.31765	1.94465			0.250394	3.32546	2.75318		2.73695		2.52806	2.12531		4.79431	4.22525	0.59815	0.6119	2.71465	2.54836	2.91037
	1.62279		0.59815	2.32395	1.62279	3.39223	0.99296	2.84419	0.97393	3.77256	1.50577	2.4186	0.49543		1.47224	1.58017	1.46089	0.76317	1.43437	2.08306	2.43653	0.32889	3.07106	4.56357		2.42053	0.55859	2.23992	2.57316	1.94144	1.28029			1.52306	2.28232	3.83653		2.42053		3.48914	4.62621		0.59466	1.09623	2.60008	0.86536	2.63954	1.2015	1.40426
	1.57068		3.42579	4.63833	1.01779	2.90322	1.45519	2.91483	1.94465	3.78027	2.94872	1.46182	1.75222		2.28861	3.30075	1.22889	1.83116	1.89256	2.56869	0.59115	0.97606	2.06846	3.88395		1.16449	2.1911	2.1634	1.99363	2.64529	2.72431			2.91249	3.51214	4.00783		3.17291		1.23297	3.58006		4.22266	1.78839	1.87605	0.5473	1.03479	0.67648	3.50621
	2.21189		2.88813	3.59959	1.61765	2.18254	5.6782	2.83761	1.69796	3.78852	2.32021	1.07903	0.75495		1.39684	1.66519	2.31122	1.56537	1.70268	4.22266	4.77474	0.65777	2.55401	0.20397		2.82935	4.68059	4.02286	2.78269	3.02394	2.7159			4.57193	1.82975	4.38458		3.02504		3.05918	2.53194		1.53043	1.99129	2.2194	2.57112	1.67917	2.57354	3.32535
	1.29161		2.47801	1.36419	1.75222	0.96103	0.3976	1.63686	1.77111	3.80167	1.43358	1.73127	0.64822		2.71667	1.35904	1.69796	1.42631	3.746	2.23714	2.93386	2.25381	3.61321	2.9025		1.04379	1.49746	0.99296	1.32771	1.85487	1.9691			4.26177	3.0072	1.75222		2.00649		2.10113	3.31207		1.66829	3.12539	1.11157	2.07706	2.16671	1.87605	1.21184
	2.43568		2.30582	2.73011	2.26945	0.81587	3.29519	3.04122	3.09398	3.80331	1.31238	2.05028	1.73072		0.50787	1.9061	1.57465	0.72401	1.59784	2.76147	3.2692	0.81075	2.85403	2.76524		1.74204	4.45844	2.14699	1.6124	3.13937	1.03401			3.65946	2.49286	1.56005		2.42632		2.641	3.35903		1.19281	2.66071	1.43793	0.68867	3.18394	2.23528	3.38241
	1.96699		3.40448	1.35732	2.25381	1.87605	2.66409	2.3904	1.85711	3.80769	2.30221	2.65632	2.05592		1.31238	2.45219	2.00469	1.39833	2.7361	1.91447	1.76523	1.34371	2.77681	2.36549		2.39723	1.96699	2.08406	1.99597	3.72707	1.85711			0.811358	2.0954	2.56788		2.28335		3.55817	2.38845		1.67576	2.89551	2.02534	4.47241	1.63686	0.3976	0.81841
	1.31079		3.6748	1.12983	3.36638	0.97819	3.39958	3.05657	1.42047	3.8126	2.76975	2.73011	0.50376		4.00576	1.71907	3.60624	2.1634	1.77659	1.87161	2.80111	3.31909	2.47498	0.66407		2.44456	1.97121	2.63267	2.17962	2.74561	0.55859			1.49816	3.84274	2.5557		2.36285		1.154	1.5683		2.25381	3.01187	2.31482	2.86934	1.29744	3.57612	3.86408
	3.30779		2.62	1.87643	1.43358	1.81748	2.38039	2.37372	0.56599	3.81533	2.67345	1.29021	2.7974		4.05222	1.51984	2.17203	1.51541	2.63866	1.91447	2.56869	1.70773	2.15915	1.2507		2.9507	3.43731	2.64764	2.59307	4.18803	2.32647			2.41727	2.48629	2.78921		2.29764		3.55731	2.61194		3.54926	4.12332	2.04069	2.1634	1.66659	3.88556	0.52002
	1.21356		1.96804	2.73097	2.64764	1.65704	2.45524	2.11981	1.21184	3.82513	3.14797	2.24931	1.42777		1.55337	2.69216	2.22127	2.33985	2.75398	2.68741	3.92656	1.39236	3.69637	0.60849		3.04736	2.9025	3.20689	1.98422	2.29587	3.68836			1.56168	4.05874	1.57992		1.78053		2.50753	2.10431		2.10985	3.12838	2.05794	1.73672	1.81178	1.47365	3.17101
	0.35328		2.23621	3.28371	1.44946	1.31238	2.23621	2.84337	2.38824	3.83165	1.51952	2.59307	2.72279		1.78515	1.87892	1.74269	2.57192	4.10115	2.45947	0.90069	4.22413	2.9728	2.70977		2.97517	0.62535	1.60733	1.75541	2.34784	2.39346			3.49112	3.83055	2.31482		2.67124		4.62326	2.29459		1.07543	2.88338	2.01091	2.07706	2.31386	2.16243	3.62407
	0.645		2.11379	1.78053	4.02751	1.73312	1.98383	1.4554	1.71866	3.83382	1.31555	2.25347	2.12165		1.17878	2.21474	1.13564	1.77931	1.91832	1.61894	4.49144	1.76523	2.22528	0.83102		3.17438	1.95106	2.09699	1.66519	2.7705	2.48388			1.35765	2.35592	4.71203		2.55309		1.18263	1.75541		2.83286	1.28658	1.94144	3.85168	1.74338	1.16992	0.32889
	1.8981		2.86572	3.08927	2.00366	1.77931	1.83116	4.38333	1.39833	3.83761	3.36947	2.05256	0.47398		1.64443	1.75541	1.28677	1.05196	1.99481	1.95106	4.68369	3.31533	2.8277	1.60215		2.40405	5.73143	1.63683	1.96409	1.11903	4.02647			4.20923	3.45239	2.17203		1.96648		2.44739	1.47297		0.69169	2.48911	1.62918	2.5557	1.12983	1.3297	1.33126
	0.774		1.62535	2.44933	5.24477	1.62279	1.21698	3.02581	2.29859	3.8387	2.29769	1.82975	2.57597		3.19259	2.12091	3.92603	0.63525	1.96409	3.0595	2.6594	0.75495	2.81029	2.71284		3.41836	2.41164	0.50787	4.23576	2.06198	3.21854			1.83315	3.22045	4.28913		1.74874		3.05421	2.87282		4.41672	2.29866	3.00946	3.46984	2.62889	2.71284	0.76317
	2.2868		1.15561	2.88985	2.23248	1.13381	1.53179	4.07426	2.45863	3.84465	1.89919	3.48541	1.17878		3.32285	2.01346	1.16992	1.88048	1.02799	1.24068	2.13728	0.21392	1.67638	2.17682		2.60297	1.32343	1.85711	2.2772	1.97016	1.58124			2.64396	1.85639	1.43793		2.54208		1.46511	3.81343		2.64135	3.47669	0.64822	1.08122	3.35415	1.63301	1.79445
	3.85492		2.73118	3.67544	1.63428	1.59825	1.01779	2.22737	2.72431	3.85168	2.33985	1.65956	1.57597		3.62293	1.63829	3.93238	0.52796	1.79492	1.38036	2.67656	2.1682	1.87269	3.67254		1.74874	2.31482	2.28315	1.66378	2.56382	2.33005			1.97475	1.90119	1.97121		2.26898		2.21387	3.64028		2.14311	3.77213	1.62535	2.09004	0.421524	1.2272	2.08006
	1.66455		1.73192	2.36385	3.54046	0.63852	1.86716	4.96739	1.50577	3.85492	1.26558	1.19813	2.10096		3.17232	2.24514	1.95638	0.84837	2.65279	1.25402	5.57281	3.69906	0.588235	2.32916		2.31083	3.2895	2.06903	1.16248	2.63583	0.53188			2.16265	2.21369	1.30603		0.67694		2.2303	3.72284		1.7898	2.22842	2.60807	2.22408	1.58017	0.67648	3.75764
	1.03803		2.51053	2.76415	1.24737	2.86717	2.00158	4.44529	1.98383	3.86301	2.88309	3.45307	0.63852		2.15279	1.32242	2.02945	0.62535	3.4361	2.67578	2.03967	3.07848	2.7361	3.42154		2.33799	2.00054	2.77725	2.22212	1.82434	1.95744			3.54193	2.06732	3.08793		2.1341		2.70245	2.66949		0.63197	2.26898	3.69681	1.19107	2.26484	1.31713	2.35933
	3.44879		3.38855	1.9854	1.68936	2.38998	1.93715	4.46365	1.69305	3.86301	3.64753	1.4538	2.60328		4.51914	2.98849	2.35933	2.98865	1.04603	2.75846	3.61948	2.10689	1.21749	2.07405		1.86268	0.34734	0.84837	0.736489	2.41423	2.01814			0.488094	2.54484	1.79445		2.12422		1.16971	2.42632		2.17777	1.97478	1.80369	0.86776	2.35492	1.36063	1.19107
	1.57068		3.2819	1.6095	0.69469	1.325	2.10195	3.37846	2.34518	3.86785	0.98666	2.2854	4.01872		1.38036	2.63511	1.44371	2.25658	4.67848	3.20689	1.34371	3.12941	4.74447	3.20299		1.39135	0.35328	1.00131	2.30982	3.37564	3.30401			3.05639	2.49755	2.14311		2.63511		1.53405	2.54116		1.03401	4.86515	1.73312	2.2667	3.35763	1.42047	2.96279
	2.58322		1.048	3.81527	0.46957	1.63428	1.68566	2.96098	1.87383	3.88395	2.55244	1.56232	2.26945		2.05895	2.78773	3.04519	1.9393	1.35387	2.71054	3.62637	1.57729	2.19032	1.53856		2.82025	2.2194	5.16725	1.43925	1.50715	0.28845			0.657724	2.25864	1.12644		1.82207		1.20049	3.32616		0.66093	2.78438	2.91109	0.84345	1.91589	3.84087	1.18932
	0.71243		1.43358	4.16001	2.38301	2.59768	2.02842	0.902003	2.15086	3.88395	0.9076	0.502499	1.01164		3.16904	3.64798	3.35462	2.70746	3.60349	2.2194	1.97437	1.49468	2.25864	2.73726		2.938	4.30269	1.26886	2.00182	3.1605	0.93469			3.77665	2.5227	1.43938		2.05826		1.65972	2.47875		0.59466	2.01231	2.40733	1.52362	1.19618	1.45089	4.53431
	3.20299		0.72113	3.4988	1.18757	1.8515	0.78732	1.93047	1.47788	3.88395	2.70746	2.62622	1.74627		2.93811	3.03584	1.99638	2.13338	2.50222	1.8129	2.40041	1.19977	3.20371	2.675		3.22552	0.61529	1.90248	0.246553	3.89998	3.29455			1.29139	2.26794	2.00366		3.19274		2.74377	4.6358		1.89041	2.45696	1.93715	3.17888	2.06166	2.31572	2.9782
	1.2238		0.93247	1.18833	1.97648	2.09997	3.18672	2.41086	0.96103	3.88556	3.11275	2.44361	2.25842		1.38637	2.06053	1.92422	2.83873	1.32771	3.93978	1.47365	1.6658	2.91001	2.32916		0.619213	2.88669	3.11809	2.67124	2.30852	1.95425			2.74973	3.05657	0.92575		2.16348		3.21333	1.40306		2.13922	3.80606	4.04811	2.11281	1.32242	2.92748	0.40793
	1.36825		1.8627	3.31912	1.43793	1.37432	1.34371	2.47781	2.59768	3.88556	3.93556	1.79101	1.45232		1.29643	2.34797	1.96593	2.88236	1.33474	4.17659	2.61603	2.19395	0.600046	2.14892		3.32616	1.30443	1.94465	2.49755	3.86677	2.63346			1.9556	1.75541	1.77111		2.30272		2.43744	2.22423		2.36549	2.2772	2.05288	2.37251	1.71089	2.14602	1.60215
	2.67578		1.56935	1.86141	3.30023	0.82095	0.3976	2.46645	0.86536	3.89037	2.71207	1.78447	3.21013		2.33807	1.03705	1.75933	3.24429	2.23156	2.59367	2.51715	0.26594	2.53471	2.95435		2.77006	1.18582	3.6985	1.68334	1.29161	2.67267			1.37372	3.42588	3.27175		2.34299		2.65249	2.59037		3.00946	1.80402	2.78921	0.50787	2.38746	1.98278	2.33718
	1.38187		2.28315	2.1165	1.10029	0.89838	1.92854	4.42103	2.28861	3.89198	3.72205	1.69717	2.13533		6.68626	2.13191	2.1749	2.47633	2.03311	4.75116	3.00393	2.5097	1.92806	2.05288		3.66141	1.24737	4.89095	2.05028	2.75091	2.98169			2.22269	2.98144	3.07713		2.38551		1.84206	2.75058		2.33451	2.60207	2.04578	0.6734	2.29968	2.08306	1.39087
	1.71502		0.93247	3.17511	2.91537	1.53043	3.23402	0.856808	0.77668	3.89625	1.05788	1.73532	0.7577		1.70407	3.31771	6.05819	0.64822	3.34578	3.3861	2.36637	2.10689	0.930076	2.85918		3.88269	2.36021	3.3571	0.458714	3.9345	2.28861			2.9211	5.02728	1.61637		3.88088		1.22307	3.02117		2.31752	2.63244	1.84812	1.00958	2.10098	2.84824	2.88309
	2.6445		2.62555	1.57425	2.5097	0.79782	2.42111	1.72315	2.38301	3.90744	1.73552	1.88637	2.95928		1.21013	1.02571	1.10406	0.56965	1.66659	2.73194	1.10594	0.34734	2.26898	2.12459		1.65956	4.84652	4.5265	4.3042	2.62	2.07405			2.56939	4.71829	2.60727		3.16479		1.65421	1.48247		0.73541	3.63064	2.57354	2.89604	1.94615	3.30653	1.44946
	1.47929		2.08904	2.58585	2.08306	1.94144	1.24737	1.75274	1.2457	3.91595	3.83816	2.10654	2.4696		1.63428	1.09623	2.61682	0.52002	2.53747	1.81748	4.9126	2.86572	3.19348	3.72428		2.50129	3.0363	3.64696	2.15047	3.05406	1.86158			1.89537	1.17647	2.05693		2.69737		0.348736	3.27301		1.11531	3.72095	0.34734	0.37052	0.988577	3.21466	3.741
	4.63414		1.77931	1.35732	0.87966	1.21356	1.1097	2.29968	2.56707	3.92815	0.55859	4.34313	1.94465		0.77668	1.32771	1.0984	1.82548	2.9507	2.41078	1.05788	2.20624	2.12422	1.25402		2.84748	3.25645	1.16279	1.04603	2.2575	0.37052			2.44435	4.15157	2.27677		3.38744		2.62135	2.94832		2.15665	3.75598	1.161	1.54531	1.98893	2.56464	0.79782
	3.04314		0.63852	2.98144	1.72831	2.31662	2.70054	3.08473	1.23227	3.93661	1.93607	2.68433	0.78202		2.57112	1.83995	1.95957	1.18582	1.77528	3.0886	3.76649	1.71259	0.976671	5.15112		2.3747		4.56494	0.826254	2.12557	0.6119			1.65522	3.49078	3.76373		1.90855		2.65363	3.01497		3.21272	1.59197	3.2353	1.10029	1.01886	0.64177	2.03967
	0.96103		0.66407	1.07903	2.65	2.67111	3.12675	2.15698	4.83578	3.93661	2.57031	1.38461	0.98455		0.62535	2.92683	1.60733	2.45524	2.36978	3.39897	2.78921	2.92605	2.35294	2.73726		2.70256		2.50639	4.03737	2.27585	3.77477			1.97316	1.86894	1.94999		3.58332		2.07052	3.61191		1.78864	1.64399	2.94024	2.1873	1.88637	1.4087	2.57354
	1.14294		3.86301	2.6475	1.58649	1.32028	0.50376	2.50129	2.80853	3.94137	3.51273	2.92204	1.25402		1.29161	2.1032	3.60335	2.54264	2.02966	2.35138	1.12089	0.73258	2.82439	1.53992		0.622977		2.85262	2.29764	2.7403	3.77642			1.1637	2.40503	3.50206		3.10211		1.69954	2.50409		1.6381	5.27908	2.70977	2.14117	2.48535	1.76523	3.14533
	0.45608		1.74746	4.12616	1.38487	2.31302	1.5878	2.38942	1.36673	3.94242	2.53609	1.92684	0.6119		4.28719	2.44838	3.18215	2.89101	2.58223	2.5557	1.82661	0.84837	1.911	3.60797		2.21474		3.46023	3.8664	5.26456	1.54531			2.65224	2.77006	3.30716		2.58495		2.99287	2.48911		1.60863	1.73127	3.86677	2.32647	1.52445	2.46539	1.54396
	0.85081		1.47083	1.436	0.78732	1.05984	2.07004	3.46119	2.11969	4.01043	3.33035	2.60028	1.62407		3.8533	2.22423	2.02534	2.80705	2.50129	1.66455	0.3225	1.07349	0.458714	1.2204		1.98893		1.62407	0.867654	2.67111	3.73766			2.46479	3.45645	5.47984		2.23575		3.97165	4.26492		3.49849	2.86385	3.08118	1.87494	2.31891	3.13406	1.29322
	1.9691		0.27365	1.76338	0.88202	3.12143	1.68195	2.83678	0.75495	4.01457	0.26594	1.16649	1.21356		1.82548	2.59217	2.52623	2.06501	1.47931	2.62872	3.61948	0.5805	2.1483	1.83457		2.94832		2.22034	1.15035	3.12609	2.62555			0.250394	2.34098	3.58657		2.49004		3.53759	2.03081		1.5345	1.72315	1.16458	4.28767	2.77427	3.47283	4.18257
	0.69767		0.3225	0.758382	1.28677	0.5805	2.22782	2.80695	1.46516	4.02182	1.56271	1.53058	3.5475		0.33515	2.44169	2.42455	1.73432	1.63114	1.4146	2.92321	2.68741	3.95901	1.36216		2.47498		2.58322	2.45696	3.58483	2.80111			0.783847	1.89749	1.7415		3.78203		1.82714	3.3632		3.1334	3.23131	1.08122	4.46543	2.07184	1.29804	3.53399
	3.11876		0.89838	4.22969	3.77477	1.25402	0.62535	1.62252	3.02944	4.0306	4.57041	2.24307	3.07781		2.59768	0.78266	2.45524	1.04402	1.28476	1.24737	6.04685	3.2308	2.41376	2.68974		1.99246		2.32558	1.36419	2.35403	3.82077			1.75451	2.12091	2.89461		2.30576		3.10163	4.19917		3.02601	1.77528	2.4493	1.93392	0.630441	1.39535	3.00393
	1.21356		2.27585	1.93532	2.7765	2.4822	1.56271	3.80668	2.18445	4.04143	2.58161	2.85075	2.09898		2.12459	1.13397	1.57068	4.52466	1.64825	1.98278	2.34429	2.15665	3.167	2.06903		2.42824		1.20668	2.20734	3.74489	2.65471			1.85525	4.02228	2.78547		3.16406		0.836253	3.23204		1.17701	1.4682	2.02123	0.73541	3.04736	1.13013	2.86281
	1.86158		0.20397	3.23854	1.82548	2.72279	1.42631	2.25347	3.45963	4.0635	1.90138	1.79101	1.3297		2.56545	2.99475	1.24236	2.1873	3.50348	2.61682	4.06196	1.45089	1.75939	2.33005		3.47736		2.15665	1.47773	2.37689	1.4087			1.29139	2.88418	1.2457		1.89872		2.35238	4.02809		2.25842	2.87932	4.18157	2.78323	2.5162	1.39087	2.50556
	1.93715		1.09079	2.32193	2.77725	1.53856	2.10195	2.74633	2.78771	4.06401	1.10218	0.919973	1.54531		2.85335	0.555529	1.62279	3.77256	2.24307	4.42754	4.47102	1.68936	2.15807	1.65954		2.24098		3.55453	1.35904	3.3953	1.80369			1.58558	2.62177	2.58161		3.31842		2.89894	1.37614		1.61894	3.26085	1.1097	3.22435	1.08767	1.46374	2.02945
	1.78398		0.83102	1.89132	2.00158	1.8981	2.59768	2.83018	3.81151	4.07117	0.387	2.1341	1.03803		2.00781	2.90518	1.82091	1.1097	2.98849	2.34518	5.11058	1.14112	1.27929	2.82109		1.37103		1.71259	2.14176	3.35028	3.61085			2.28939	1.90242	1.69428		2.55218		4.70604	3.66589		3.2004	2.22842	2.12948	1.63683	1.43437	2.03252	3.1074
	3.0363		0.97179	2.49004	1.53856	2.10096	2.70977	1.9629	1.29804	4.09003	1.75696	1.39135	0.81841		1.9112	1.24971	1.63301	4.36365	2.55401	1.73192	2.90322	2.56869	2.27617	2.1911		2.23575		3.92868	2.50035	2.24642	2.13728			2.06173	3.35624	4.67258		1.94496		2.54006	3.69383		1.82661	3.43678	1.31079	2.59046	2.62711	1.42047	4.00628
	2.22502		1.78864	4.0599	2.02431	0.3225	0.99296	1.11316	0.66093	4.10019	1.61379	2.84748	3.36947		2.62555	1.62683	1.60085	2.4314	3.97493	2.01298	2.78921	2.25012	1.4311	2.01608		1.78447		4.68813	1.82975		2.1363			0.956742	1.21364	3.78137		3.34508		0.939006	1.5668		2.71667	1.46021	1.69918	0.80042	1.15441	1.26886	3.31909
	2.01711		0.84345	2.55492	1.54531	2.07405	1.6125	1.98305	1.12644	4.10425	1.4849	3.283	1.91447		1.5345	3.21099	2.56869	4.1461	1.94496	2.02534	2.31032	3.02119	2.36385	1.42047		1.99246		1.31238	3.25439		0.14423			2.17997	4.08	4.71203		1.85765		2.93646	3.87123		0.58762	2.62533	1.63428	3.15259	1.84882	3.03767	3.09398
	1.49746		2.53937	3.22335	3.22822	1.01983	2.04476	1.65392	2.88885	4.10931	2.23621	1.81048	0.47398		3.05474	1.54879	2.37514	2.98099	3.751	3.66403	3.39591	1.24068	2.10764	2.99908		1.41468		4.12397	1.22514		2.9684			1.1771	2.87363	5.80285		3.87184		1.57126	4.84734		2.29587	2.34199	1.90138	0.5805	1.19422	2.70208	2.90393
	1.12644		2.7136	1.39806	4.9803	0.97819	1.15561	1.19618	2.34518	4.11083	2.77725	3.15517	1.00958		3.20299	0.99093	2.77725	1.67824	1.41136	2.02842	1.3375	1.10594	0.971879	1.60733		1.82719		2.00884	2.84665		1.77228			2.6475	2.82273	3.37749		2.41279		1.72793	4.27094		1.36673	1.99363	0.80042	3.48897	2.90277	2.59126	4.6748
	0.86295		1.69305	1.6525	2.61921	1.94999	2.3865	2.29254	2.67889	4.14309	1.12089	1.45219	1.15921		3.54984	1.55933	1.66455	1.8705	1.07251	1.31238	5.00738	2.14796	1.09623	1.55604		3.33387		2.12459	0.826254		1.62918			2.82175	1.93532	2.66409		1.94615		3.27704	3.21536		2.71973	3.95133	2.16147	2.60886	1.6153	1.81748	0.69469
	2.75771		2.33985	2.21052	1.59694	0.64822	2.06601	2.73353	3.98545	4.14309	3.47702	1.35387	2.21377		1.49468	0.942565	2.45185	1.73192	2.18498	1.69796	3.58019	2.06097	1.40473	1.96169		1.35904		2.26853	3.70899		2.27311			2.08291	3.46861	3.38425		5.46919		3.05421	1.46979		2.66721	1.82719	3.83436	2.81888	1.75541	1.50853	3.08186
	1.93715		1.95957	0.580231	2.18254	1.6658	1.19107	1.94615	3.04246	4.16062	2.40733	1.26274	0.88673		3.23337	2.23156	2.62318	1.87161	4.29278	4.01561	2.41164	1.66205	2.71637	3.02738		1.79101		2.17107	2.35394		4.3565			2.20144	2.74718	2.17203		2.0262		1.06351	4.69892		0.56965	2.60387	0.47398	1.91989	1.37614	2.07506	1.74269
	2.76298		3.08591	1.29924	1.57068	1.59694	0.31598	3.49278	2.76825	4.16612	1.93715	3.91149	2.59768		1.94892	0.922507	2.44165	0.95233	2.17318	1.59564	4.10475	0.20397	2.30678	1.11157		1.68334		1.935	0.584249		2.67345			1.82973	3.55975	5.55974		1.91222		1.15926	4.41096		2.18349	3.79375	2.10985	3.00739	2.26588	2.85699	4.62425
	3.06018		3.8587	3.07106	2.23992	5.23842	1.5878	1.8079	2.46201	4.17061	3.26857	1.87892	2.14117		0.63197	3.70395	3.58309	2.18349	3.91328	2.58885	2.15183	2.76373	2.50875	1.54396		2.33799		4.80038	0.568018		1.31713			0.969755	2.5227	2.61682		3.88991		3.33225	4.99929		1.85711	1.68195	2.3952	2.20718	2.73097	1.44371	4.6748
	2.5097		2.06803	1.64542	4.16712	2.07606	1.82661	2.47875	1.67452	4.22216	5.38797	1.48247	2.64843		3.0751	1.75541	2.03661	1.38036	2.35492	2.81001	3.78852	4.01975	1.76206	3.09398		1.14831		3.40631	0.981452		0.50787			3.87336	3.30925	3.31971		1.37784		1.90214	2.96729		0.34734	4.90868	0.53578	2.16436	4.57948	2.69128	4.4752
	2.21283		2.31752	3.98491	2.35844	3.08927	0.4515	2.03311	2.5039	4.22906	1.54396	2.03541	0.94135		1.08122	2.18605	1.10406	1.34525	2.40405	1.93715	3.30023	1.24068	2.2084	1.61765		1.21941		2.65706	2.33999		0.55485			1.71659	1.08336	2.69746		2.64043		2.79971	2.56679		1.03401	2.90277	2.80037	1.03602	3.20297	2.64843	2.50307
	1.87605		0.37052	2.81942	2.27677	1.43793	2.09103	3.59374	1.1963	4.23839	1.34834	3.53669	1.29964		1.6125	1.34868	3.05065	2.74864	2.88418	2.5451	3.49373	0.43746	1.81048	3.83545		1.97833		2.64764	2.33799		0.64822			2.11427	1.99831	4.01665		2.33899		2.00638	3.7266		2.58081	1.60368	0.7659	3.28507	1.5668	2.76749	1.39087
	1.9922		1.79329	3.80114	2.64135	3.47762	2.29497	1.93047	2.2868	4.2433	1.95957	2.13848	3.40631		3.07036	1.42456	4.45891	1.60733	2.98066	3.30275	1.67452	1.42193	4.35496	0.99087		2.72582		0.63525	1.84629		0.7095			1.57964	1.97359	3.18672		3.30146		2.02899	2.77344		2.13728	2.3747	3.04246	3.1605	2.24098	1.08889	3.24686
	1.16992		2.65627	1.67777	2.84386	2.78323	2.78174	1.95575	3.37502	4.28331	2.51881	2.92204	2.14311		2.98448	2.7961	2.30582	1.44802	3.18834	2.92321	5.16403	2.97889	2.70256	2.20246		2.44742		2.7974	0.615429		3.43792			0.721362	3.72095	2.87441		2.33097		3.22183	2.68521		3.70468	3.23999	3.24814	2.1911	3.37015	2.89963	2.15376
	1.50577		3.1605	1.82591	0.62535	2.00054	2.4637	1.16649	2.21471	4.29494	0.524	1.30642	2.39085		2.81814	1.5183	1.52362	2.93811	1.69855	0.78202	1.96699	1.98174	4.96363	1.62918		2.40211		2.37427	1.00499		1.49746			2.6285	2.91241	0.83102		4.40248		2.05135	3.0535		2.20152	3.40946	2.71054	1.34216	2.35492	2.33807	0.94135
	1.88931		1.40426	1.94134	1.43358	1.8357	0.55859	2.96887	1.42047	4.30269	1.12829	3.57221	2.26394		2.4822	1.18439	1.23227	1.42631	4.55439	2.3013	2.35138	1.39386	1.17049	2.16243		0.981452		2.41767	1.68195		3.71981			0.982596	2.64485	3.34282		4.44686		1.9927	1.86644		3.99015	2.81444	2.8802	3.89678	2.58585	1.52907	3.67424
	1.55871		3.27556	1.75674	2.1873	0.26594	1.17878	3.98315	1.82548	4.30462	1.11531	1.42127	1.46089		4.36461	2.18177	3.65892	2.70208	1.29202	3.91595	3.73488	3.14995	2.4369	3.92232		4.22525		2.57839	1.57425		1.08889			2.68045	3.4019	3.95191		3.10136		3.15219	4.17852		1.74984	1.99129	3.11943	0.89606	1.69442	3.4979	1.02796
	4.19647		0.9076	0.622977	1.55604	1.80369	2.46285	2.3078	0.91217	4.30462	1.87494	1.72315	1.19281		1.3297	0.392814	2.79219	1.8129	3.93651	1.43213	2.20907	2.02945	3.19713	3.02875		3.59959		2.71284	1.70404		3.22629			0.885259	3.50482	1.77346		3.11715		2.42367	4.35334		1.90575	1.98893	3.18476	2.32647	1.17647	1.80023	3.39652
	2.44845		2.3558	2.44169	1.62407	1.56138	1.83116	1.31533	1.44371	4.30607	4.11286	2.52547	1.19977		1.72831	1.37614	2.60328	1.29804	2.87932	3.3602	2.93386	0.76317	2.85403	1.97332		2.86303		3.65607	2.37765		2.33183			1.0564	2.11539	2.31752		3.28656		1.80875	1.77922		0.71243	3.48743	2.51219	1.40278	1.39638	2.01298	0.45608
	2.90537		3.2622	2.51805	2.85699	1.0984	1.79329	0.952435	3.65494	4.30607	1.3728	3.12165	1.41607		1.50023	1.36076	2.61205	1.26558	3.03122	0.74664	2.82404	1.161	2.59938	2.90537		2.10654		3.84249	1.58017		2.28042			2.10387	2.9602	2.80556		2.44361		2.14127	3.47736		0.65777	2.52917	1.91555	2.5622	3.99839	1.73312	1.17347
	2.96209		1.8391	2.05826	3.45361	0.85812	2.33183	2.51526	3.30967	4.3162	2.63188	1.27929	0.93247		3.85384	1.84122	1.76169	2.02534	3.29933	0.76861	2.81075	2.27951	2.45506	2.67033		1.81693		2.91109	1.12361		0.66719			1.07987	1.30283	2.32021		2.07184		2.68552	2.66159		1.26722	1.50282	2.34163	2.36285	1.43762	4.24183	3.97918
	1.81175		3.00393	1.93893	1.97121	2.06803	1.806	3.13734	1.03401	4.3215	4.76515	2.45982	3.11809		2.35844	2.79359	0.97819	0.97606	2.82521	1.4013	3.67254	1.90248	2.95862	2.69514		0.76452		2.62635	2.7361		1.38036			2.1261	2.32294	2.37952		2.25864		0.718944	2.28131		1.78864	2.85075	1.90248	1.67948	2.83678	1.74746	2.50805
	2.3558		3.45	2.25243	4.46357	1.91555	1.72831	1.66659	3.56855	4.3215	2.66721	2.45506	1.78515		1.89591	0.634141	2.04476	2.54264	1.06375	3.36638	2.75469	1.25568	1.69165	5.21454		2.63155		1.57597	3.47332		3.58715			2.31932	1.79101	2.49474		1.84882		2.11986	2.24931		3.5475	4.0368	3.13738	3.30779	4.24293	2.57435	2.45947
	1.15381		4.32919	2.24202	1.74269	1.9691	3.39407	2.0887	3.02257	4.33783	2.4696	3.3964	2.59527		2.00988	2.406	3.45662	2.54836	1.50594	1.82205	4.2266	1.53043	1.46021	2.30311		1.95575		2.27311	1.63401		1.92422			2.13933	4.31071	2.25012		2.01579		3.25936	1.76603		3.27683	2.32998	1.94465	2.64843	1.6254	1.81748	2.91537
	2.00366		2.75469	1.05271	2.78547	2.31302	1.87494	1.5668	2.50307	4.34885	4.30607	4.18913	0.45608		3.26411	4.61964	1.11157	1.34525	3.23277	3.42336	1.22889	2.32647	2.37076	1.42631		2.90599		1.81175	4.91487		1.95957			1.60132	1.49032	3.40509		3.38054		3.96476	3.82261		1.46089	3.20735	2.58081	3.67763	1.39135	3.62694	1.38637
	0.67648		0.99296	2.81194	2.36637	3.8802	1.87272	2.91884	2.41767	4.3565	2.60886	2.47498	1.82889		0.71243	1.02571	2.83653	3.2179	1.61963	1.69796	2.45439	2.55488	2.92364	2.20246		1.22705		2.57839	5.85566		1.25402			4.28818	2.95387	2.15279		2.60297		2.26814	2.58042		2.72889	3.20297	2.1873	3.49314	3.3757	4.02647	1.32186
	1.16458		2.92321	1.63258	3.73544	1.80715	2.04476	2.61641	3.42093	4.35697	1.50577	2.16023	0.84345		2.91466	3.25079	2.4314	4.61074	3.18834	2.41767	3.4506	0.5805	1.82719	2.37427		1.07033		3.67933	1.33474		1.37432			2.06476	1.75274	6.24885		4.49445		2.53526	2.8858		2.70208	2.4244	0.87729	1.74389	0.981452	2.92534	1.11157
	1.468		3.33285	1.12153	1.95319	2.49891	2.10985	2.40892	1.15381	4.37508	1.86158	3.04736	0.67648		1.56537	1.17647	1.5667	1.93177	3.73413	1.2272	1.53992	3.06901	0.752191	1.847		0.834693		1.53856	1.57425		1.16992			1.48765	2.58585	2.05693		3.33458		4.30873	2.58946		2.55814	1.80013	2.6594	3.03219	1.78839	1.08314	0.4515
	1.31238		2.01298	2.92123	1.42777	1.161	1.97121	0.806196	3.39407	4.39595	1.54531	0.902003	1.69673		1.0984	1.6153	2.21659	2.04171	2.03886	1.94465	2.84532	1.97858	2.01926	1.69305		1.86519		1.20496	3.36181		1.8515			2.14956	2.4186	3.01499		4.44055		0.925973	3.45035		4.32679	2.21474	2.29859	3.95401	1.14014	3.45	0.77668
	3.19454		2.56382	1.29924	4.62515	3.09734	0.95886	4.22525	2.02534	4.41484	1.44371	0.742808	0.97606		1.49328	1.12153	2.51219	1.98278	2.74633	2.20812	3.46684	3.44879	2.31589	2.66955		0.502499		2.75921	3.82628		1.52362			2.86912	2.92364	1.2015		3.43338		2.86412	1.53819		3.33784	2.44647	1.53856	2.45609	3.6678	1.42485	3.45301
	0.46062		1.36216	3.31842	2.72584	1.61765	1.0984	1.83613	1.97332	4.41484	2.62635	2.97202	2.14796		2.87441	2.16023	3.04383	2.21659	2.3017	3.34779	3.98754	0.87729	1.94134	3.37194		2.63866		2.80408	0.483522		2.53855			2.56451	3.32967	4.59265		3.0343		2.10113	2.60207		1.80715	2.83761	2.66409	2.66721	2.72239	3.06426	1.14294
	0.85812		1.13564	3.30287	1.73791	1.61894	2.7562	2.13081	1.50577	4.45424	1.97858	4.44686	3.04041		1.6633	1.76338	2.95435	2.01711	4.28296	3.42883	2.60008	0.50787	3.05274	3.12143		1.60368		3.9619	3.86519		1.00752			1.98583	3.55318	4.44114		3.75598		1.32797	3.07714		5.84108	3.84942	1.90575	3.15984	1.14423	0.82095	1.0984
	1.62791		2.32021	2.55492	3.70861	1.20496	2.58725	4.90297	2.19963	4.53798	1.36825	1.92684	2.8982		0.72401	1.32771	1.08122	3.07781	3.42383	1.05196	3.08118	0.92124	2.1807	2.40214		3.0741		2.7067	1.87144		0.43268			1.81598	2.30272	1.43213		2.13628		1.05201	1.38292		0.87492	3.97317	1.85823	0.30253	1.85639	0.91445	1.06571
	1.00958		2.4822	2.65368	0.93469	2.14796	1.76169	4.11935	2.10886	4.55947	2.52376	1.63114	1.57465		2.14117	2.68782	1.46232	1.95319	3.181	2.27585	2.09302	2.06601	1.73801	3.4824		1.56082		2.30311	2.85649		3.07036			0.506999	1.30283	2.54999		2.26381		1.60761	2.54208		0.90069	2.1559	0.69469	3.44879	1.54275	1.16992	3.55511
	3.19194		2.22315	2.50969	2.85116	1.91772	1.10594	2.33799	0.52002	4.5654	2.28861	1.94496	2.68741		3.15523	1.8526	1.95638	3.15589	2.30576	1.82775	3.15325	1.64949	3.3632	2.98448		2.70342		3.4824	1.99363		3.23595			1.93466	2.4369	2.69128		2.55584		2.70245	3.58854		0.5805	2.50129	2.48388	3.16904	1.61963	3.21272	1.55069
	2.74712		2.59928	1.74204	2.38039	2.80111	2.57112	2.6422	3.67707	4.56722	3.87966	1.67638	0.72401		0.903	1.04603	3.39714	1.74031	1.98305	3.56271	1.69428	3.52101	1.02571	3.34903		0.736489		1.36825	2.36187		1.67576			1.5374	1.72315	2.23992		2.85649		2.60156	2.62088		2.3434	0.878372	2.096	1.59694	2.91643	1.82091	2.69437
	1.8391		3.33222	2.3179	2.66253	3.41363	2.15279	3.8863	1.01983	4.59446	3.59526	2.93083	3.37933		4.12245	3.1433	1.54531	2.2722	2.45982	1.60344	0.46957	1.59825	1.81693	2.22782		1.64399		1.1097	2.09763		1.58124			1.72387	3.70521	2.3978		3.24287		1.49998	2.3078		2.20907	3.25151	0.99506	2.34872	2.26381	1.66455	2.30492
	0.70656		2.86934	1.88637	0.76861	1.34371	2.62555	1.92806	1.36977	4.59763	0.87015	2.19246	3.1605		1.61765	3.4988	3.06426	1.74746	3.21971	3.32597	2.47213	2.80853	2.36187	0.50376		3.87184		2.85772	1.14014		3.1978			1.70559	4.63278	2.32021		3.24936		2.73043	2.2772		1.72831	2.12422	0.97393	4.22463	0.988577	1.98698	4.37508
	1.59042		3.14533	1.91711	2.0539	1.74627	1.59564	1.82591	3.21919	4.60893	2.322	1.32065	3.47343		0.3976	0.806196	1.11157	2.00366	2.41667	1.24737	2.35138	2.47297	2.88905	2.1285		2.11097		2.81001	3.24647		0.89606			2.05564	2.0887	2.41853		2.94991		1.39059	2.53932		3.09398	4.07139	1.73192	2.07004	1.77922	3.42883	1.43213
	0.50376		2.93599	1.6153	3.57612	2.5097	4.91894	3.11415	3.64068	4.65831	1.54934	1.52445	3.3953		1.06376	1.41136	1.3297	1.29161	2.11097	2.90035	1.56537	4.23594	1.63686	3.00393		0.559727		5.98253	3.35346		4.55901			2.48631	3.72409	2.65784		3.9661		2.55557	1.92198		2.34872	6.0786	1.04402	2.10393	3.87666	2.36637	2.88453
	1.90466		0.67648	3.94541	1.3297	2.06501	4.32583	3.34088	2.39694	4.66322	4.11336	2.54208	1.92854		1.00958	1.40805	1.47506	1.37129	1.85765	2.40819	1.88821	1.89261	1.74472	2.22875		3.32616		1.51815	1.98775		2.31931			2.132	4.13182	3.51688		3.40603		3.93473	2.60746		0.98666	1.92563	1.82548	0.68564	1.32947	2.239	2.43226
	2.84459		1.239	0.843058	1.65829	2.56139	0.64822	2.5227	2.94589	4.70143	1.58124	0.952435	2.79665		0.81075	0.947516	3.09398	2.09302	2.37864	1.59434	1.8849	2.0202	1.79101	1.9112		1.77659		3.2179	1.52751		3.02119			1.92979	3.53669	1.82091		0.988577		0.875328	1.94735		4.07781	2.11207	2.79219	1.76523	1.74338	1.66954	2.03456
	1.04003		1.92206	1.8374	0.3976	2.34074	1.14294	1.82975	3.03972	4.71865	3.20819	1.53058	2.16916		2.94801	1.77	3.05678	5.31724	2.54208	2.07004	3.99379	3.21854	2.62088	2.91323		0.298067		2.15665	3.73413		1.72831			2.54488	1.46661	3.66346		2.54851		1.65972	3.30004		1.72349	2.85158	1.6633	2.35138	1.64825	2.18159	1.79329
	1.23227		0.87729	3.44154	1.36825	2.8599	2.32558	3.49346	1.27214	4.8207	1.42631	1.911	2.53198		2.1949	0.940084	1.65326	3.83382	2.47025	2.1285	2.66409	3.98545	2.46457	1.59042		3.00021		0.21392	2.72582		0.50376			1.94918	3.28442	0.87966		2.57497		1.48981	2.65632		1.28191	2.18926	1.8129	1.70285	2.65368	0.32889	1.61765
	0.84837		0.524	2.71551	1.68936	1.88159	1.73072	4.69644	0.52002	4.85681	2.41853	1.48562	2.84751		2.52293	1.31533	1.45662	3.45783	3.27729	3.22887	2.83433	1.30762	2.8277	3.63839		4.06507		3.38241	1.15441		0.387			2.82175	2.2772	1.61765		1.36419		1.05201	1.86644		0.98455	1.22323	1.94465	1.2255	0.603926	1.15561	2.01298
	0.62202		1.84812	2.33799	2.71284	2.99283	3.01154	2.41376	2.18349	4.86366	2.42969	2.40405	1.33126		4.99698	2.01579	1.46232	4.74064	2.73865	2.79888	2.28407	4.03112	1.76206	3.25517		3.1224		0.76317	2.76415		0.58762			2.63326	1.93773	2.61364		3.52012		2.8127	1.85765		1.52362	4.16844	0.94135	2.95083	2.04115	1.16992	1.62535
	1.4849		1.40574	2.8663	2.70054	3.52042	3.05338	3.05657	3.10807	4.86537	1.56537	2.71292	2.31572		0.43746	3.15666	1.50577	2.24271	3.2248	1.61379	2.19774	0.59466	3.47466	1.61379		2.68869		1.78515	2.60297		2.974			1.36227	2.68956	3.40386		2.76753		2.55319	2.28335		2.42541	3.19786	1.5667	1.27214	0.976671	2.04883	3.29645
	2.93174		4.04914	2.58856	1.42922	1.3375	1.12644	1.73532	2.28133	4.89563	1.35603	1.6694	2.67033		1.41607	0.967055	3.84249	2.63741	2.21896	3.28507	3.50087	4.53752	2.65368	3.09197		2.87932		3.41667	1.39972		1.41607			2.45459	2.24723	2.50307		2.32294		1.74719	2.93401		3.04314	3.1149	2.09103	2.44165	0.845825	1.70529	3.08118
	3.02119		1.39236	1.83486	2.08904	2.69514	2.76749	3.38951	2.53116	4.89903	3.72707	1.63114	2.70054		3.55453	2.50969	1.70895	1.3297	1.69027	0.60849	2.03661	1.43358	4.07197	1.65829		2.11207		1.2204	2.75313		2.48973			1.11417	1.76471	2.62872		1.21749		1.43366	3.46051		2.33896	4.36086	2.37952	2.90178	2.55309	2.83653	4.16262
	3.72149		0.56599	2.24827	1.8849	1.58387	3.13738	2.66071	3.48598	4.95056	1.59825	1.39972	1.53856		1.28191	2.26484	3.64068	0.69469	2.64927	1.69305	3.61948	0.95451	2.54851	1.82889		3.03584		2.47633	1.29021		3.13141			3.03065	3.384	4.13857		1.70404		1.96195	1.33474		4.25993	2.01695	1.34525	1.59825	1.73261	0.49543	3.31971
	0.99087		3.30779	2.16887	2.98796	1.74269	2.369	2.62889	2.49974	4.9535	2.3229	4.84396	1.6215		2.16916	1.82591	3.37749	3.22887	2.6475	0.35328	1.94892	2.60727	1.79622	2.81223		3.07258		1.45662	1.70404		2.51053			2.38725	2.45506	2.60886		3.58397		2.06465	2.87363		2.42798	2.40405	1.38337	2.02637	0.997991	1.84475	0.86295
	1.34988		0.65142	2.00649	1.77346	1.16458	1.9691	2.12422	1.46516	5.02397	2.00158	3.00643	3.51747		3.86031	0.51626	2.2621	2.48388	2.66159	1.78515	1.65326	3.28697	2.32596	3.77697		1.21171		3.80277	2.40114		1.27214			3.57101	2.45506	3.76704		1.15441		0.961409	5.20819		1.75577	1.70952	1.46089	0.60849	3.84942	0.73258	2.60408
	2.88525		1.14294	3.29011	3.19975	2.5155	2.36988	3.6837	2.45015	5.02645	1.6955	3.02967	1.57465		2.4822	1.76471	3.53575	3.67593	0.776659	1.239	3.7058	1.86158	1.74069	3.62235		1.87768		4.25358	3.89532		1.79329			2.69446	3.384	2.18159		3.69573		2.2466	0.386824		1.61765	2.01114	1.93392	2.05086	0.8942	1.048	1.97121
	1.80715		1.70773	1.65956	3.04451	3.6629	1.59173	2.06166	2.00781	5.03926	0.32889	2.46741	1.94144		1.03401	2.53102	1.30443	0.64822	2.62889	1.8627	1.04203	2.4493	1.32595	3.88395		1.3556		2.69205	1.62396		2.23621			1.70007	3.34088	4.04297		3.40672		0.802861	2.34299		0.93247	1.18833	1.20668	2.61285	2.95862	0.27365	2.76975
	1.18582		1.05196	1.56381	2.4696	1.53043	1.06961	0.704027	2.16051	5.11668	0.88673	1.6525	2.47969		3.12941	2.42343	1.53856	1.46232	4.7168	0.72113	1.24236	1.31555	1.09623	3.25134		1.82207		2.76072	3.04199		0.56599			0.795755	4.63127	2.7136		2.44742		1.50807	3.31701		2.04883	1.94615	3.68667	3.15589	3.16775	4.30269	4.86238
	1.13197		2.95506	2.33999	0.77668	1.71744	1.47224	2.00299	2.20624	5.15919	1.10406	1.11316	1.61765		2.96209	1.37614	0.95886	4.56266	2.31386	1.03602	2.78622	0.45608	1.97359	2.77125		0.788607		3.29076	4.8401		1.45519			2.94035	2.49004	4.02441		1.60221		3.05022	3.2551		1.5547	2.30982	1.52362	2.18349	2.29459	1.40574	2.63188
	1.94465		3.32785	2.58042	0.88907	1.78048	0.95233	2.54484	2.5695	5.26969	0.15799	1.42947	1.29964		1.35757	3.06267	2.13045	1.32343	2.32294	2.79814	1.35296	3.21919	0.281942	1.74269		1.40306		2.7159	1.31355		0.41801			2.35952	5.96641	2.78249		2.84089		0.814141	2.66335		2.81814	1.02799	1.66829	3.06697	2.0887	2.13045	2.67345
	3.41911		1.468	2.26072	3.55628	1.935	3.53928	3.30075	2.08605	5.32818	1.35603	1.51522	2.28042		1.20668	1.60804	0.93469	2.41337	2.99942	0.91445	1.97964	2.10886	2.51248	1.72831		2.35394		0.83102	2.71895		3.15852			2.09791	1.91954	2.51963		1.88265		1.2428	4.61103		2.80853	4.53072	3.9308	2.49307	1.11106	2.11281	1.75933
	1.89041		0.87966	2.89632	4.12548	2.13922	4.21822	2.30272	2.33985	5.33988	3.45	2.79944	5.10692		2.3865	2.40892	2.20624	2.79665	3.16775	1.13564	1.19107	2.68354	2.27309	2.1911		3.26873		2.18254	4.36086		2.53445			3.60596	2.23994	3.84087		0.988577		1.96968	1.62683		2.69823	3.60867	2.02945	2.56058	0.40455	2.07706	2.12067
	2.55895		0.70065	1.50749	1.26722	2.90894	1.92314	2.58585	1.55069	5.34806	1.38487	2.67473	2.98099		1.74389	2.18498	3.8802	2.76975	0.572121	1.04998	3.3861	3.08388	2.98144	3.45		4.11765		2.08605	1.73666		1.36977			1.66655	2.12201	1.67452		2.09763		3.45323	2.71465		3.36638	3.32405	1.12644	0.38159	1.81564	2.04069	2.20812
	1.27703		0.48267	2.03771	1.47929	2.63899	1.4877	2.03426	1.81175	5.53724	1.71866	2.42343	2.36197		2.39346	1.69717	2.06601	2.08106	3.80974	1.67948	2.709	2.53034	2.28949	1.4087		3.75349		2.60966	1.4682		1.95957			2.85488	3.73851	2.6208		1.41136		2.47949	3.70332		0.53965	2.06958	4.24624	2.31122	2.3589	2.78249	1.51952
	0.83602		0.56599	2.00182	2.53691	1.96275	2.3952	2.12531	1.75933	5.57878	2.46285	1.44897	1.43358		1.16992	1.30642	1.82775	0.92575	2.43209	0.34734	1.25402	2.369	3.0173	2.06903		0.826254		2.3558	2.22842		3.64182			1.74016	2.25761	3.90691		2.21157		4.01959	2.44456		2.10491	1.34521	3.11342	1.79908	1.87892	1.93715	2.00781
	1.14476		0.43268	2.84911	0.81841	0.83102	0.413	1.29021	1.07543	5.59814	2.72508	2.04915	1.34834		2.50307	1.60221	4.20093	3.64182	2.03426	2.09103	6.07602	0.86295	3.55318	3.88127		2.85649		1.33126	1.54879		1.4087			0.643262	0.917429	2.18635		2.37372		1.56933	2.17318		1.24737	1.62107	1.17878	3.94717	2.54575	0.56599	2.61444
	3.54104		1.34371	2.80112	2.93599	2.48555	3.25645	3.26371	2.33807	5.65029	1.62279	2.76583	2.71896		2.0202	2.32294	2.13533	1.6633	3.1089	2.14892	3.80222	2.33451	3.63707	2.25012		0.791565		2.36988	3.6989		2.59607			2.12758	2.84665	2.45524		3.07334		2.45732	3.3646		1.6215	3.4252	4.00004	0.81075	2.58223	3.10271	1.32028
	1.92746		0.55859	0.806196	1.45089	2.33896	2.19774	3.27658	2.06198	5.71617	0.97819	3.0443	1.73072		2.26394	2.01231	1.56005	2.71437	1.79752	1.87605	4.32391	2.34429	1.81564	2.71667		4.26436		3.55687	1.34347		1.65578			1.94436	2.92044	1.71866		1.6095		3.70551	2.50035		2.58483	1.71226	2.69746	2.90608	2.79108	1.79096	2.25842
	1.16992		2.41595	1.06156	2.05693	1.36216	2.00366	2.70861	1.13381	5.79388	3.36947	1.66659	3.21078		2.21659	1.23465	1.85262	2.68199	3.17291	1.91989	5.95395	2.94236	2.90357	7.15311		1.90978		2.32647	0.622977		1.47506			1.19034	2.95387	2.31302		2.84994		1.00168	3.06649		1.40278	1.55181	3.42093	2.35844	1.65674	4.7904	3.52515
	2.45439		1.14476	1.34868	2.57435	1.5667	3.20364	2.16348	0.74664	6.78508	2.50307	1.8066	2.47213		1.54396	6.27766	2.62159	1.84812	2.67124	0.6119	3.00739	3.05542	2.84665	2.20624		2.05371		1.74746	2.628		3.00393			1.57168	2.63511	1.84812		2.65632		3.23878	1.69442		2.62872	2.40309	2.75846	3.17364	2.31386	2.13922	1.65954
	2.48973		3.06697	1.6875	3.15325	1.72711	4.62245	1.88885	1.75103		2.8402	2.07635	3.74211		1.71259	1.16449	2.06501	1.68195	4.22083	1.51815	2.07506	1.36825	1.74338	3.06629		4.04374		2.93386	2.49941		5.14264			3.61291	2.78689	2.91394		3.95429		3.22371	3.12913		1.02187	3.85671	3.32097	1.45089	1.5905	1.91555	1.63556
	2.67033		2.37251	3.70395	2.12948	2.33183	1.59825	4.07714	1.05196		1.72349	2.45601	1.20668		1.30443	1.01886	2.1363	3.08927	1.21171	1.74389	3.46263	2.67578	1.57276	0.76317		0.806196		1.56138	1.95932		0.89838			1.78639	3.46725	3.1828		2.62889		2.87684	2.69476		0.45608	2.44742	3.68102	2.42883	1.44412	2.00988	1.81519
	3.06969		0.89838	1.95096	1.67948	2.46201	2.06601	2.58314	3.63267		0.96965	1.46342	2.29406		1.61379	2.65896	1.53856	1.13197	3.38469	2.01711	3.32597	3.43307	3.96963	1.83457		5.20279		2.31032	1.62396		0.88673			2.28939	1.18636	2.09004		2.30272		2.98881	3.30146		2.10491	2.38551	0.64822	1.95957	1.58756	0.3976	3.01775
	1.28677		2.31752	1.92198	2.10985	0.59815	1.42047	2.36582	2.39346		2.1363	1.78447	1.23396		3.06086	0.5922	1.95744	2.41853	3.91268	3.38241	3.2353	0.86295	1.82719	1.81748		0.588235		1.38187	1.16449		4.30075			2.56939	3.65759	2.03661		2.38551		2.14694	2.72667		2.91037	1.39135	3.23337	1.14476	1.89256	2.22127	0.89606
	2.84239		2.06601	1.18242	2.4314	0.89606	1.59564	2.58495	2.85554		0.50787	2.03771	2.87658		1.29643	2.02966	1.91772	1.87605	2.55309	0.37052	3.61085	1.4891	1.41136	2.25934		0.878372		2.39346	1.90855		2.84386			0.930153	4.37905	4.6748		1.48875		1.15926	3.9079		2.03149	2.85977	2.98448	1.32814	0.834693	2.76749	2.20152
	2.15665		0.55485	2.62088	4.08952	1.19107	2.40819	1.4682	3.62866		1.96699	2.07522	1.52771		3.66744	3.93116	0.81841	1.69305	0.859533	2.22408	2.32647	0.78996	2.38256	3.12941		2.2772		2.24734	2.18926		1.78165			0.371386	2.5227	1.56537		1.19618		0.697484	1.34347		2.7136	2.10208	1.45519	3.37379	1.97478	2.55895	2.8358
	4.5581		1.239	2.16887	2.32379	2.99908	0.74385	2.72153	2.7735		1.60604	2.30881	1.85823		1.69796	1.73801	2.48973	2.88885	4.35657	3.61488	3.34779	0.66093	1.74874	2.90393		4.0368		3.46624	3.15517		2.37339			1.60523	2.94912	3.23337		4.89342		1.90055	3.0041		1.66455	2.10764	3.27873	1.31079	3.15813	0.41801	2.27585
	1.8627		1.60733	2.38256	3.88502	1.6633	1.38487	2.33699	0.95886		2.11969	1.99597	3.51983		3.68611	2.15047	3.50799	2.01917	0.912319	0.59815	2.48388	2.51053	1.49346	2.91394		1.87144		3.52161	1.34521		1.8357			1.48765	2.60297	0.75219		3.06267		1.85358	3.32616		3.14995	3.45577	1.53315	3.03904	2.28028	1.5547	3.24429
	2.58483		1.60733	2.06166	3.06901	1.36216	0.95886	1.61963	1.52771		1.42922	0.851338	2.81666		2.99283	2.72925	1.94999	2.79517	2.62533	3.20299	3.2017	0.67648	2.19459	2.49057		2.79108		2.95435	2.99708		1.81519			3.00467	2.83018	2.68587		1.64825		2.37681	2.46931		0.74105	1.49032	1.43358	3.68667	1.93532	1.46658	2.92321
	1.42777		4.16462	1.06375	1.53856	1.74031	2.22969	1.67498	0.94355		3.46263	4.14029	1.58124		1.07155	1.3863	0.84098	0.87966	2.16671	3.52928	1.572	0.39234	2.93641	1.76051		2.26484		0.85081	2.87851		1.61379			1.68525	3.58854	1.98698		3.17511		2.09679	1.43762		2.38214	0.572121	0.86776	2.14796	1.61384	1.33126	0.56965
	2.38388		0.60849	3.18468	1.98698	1.21527	2.15376	2.27412	2.17873		3.3602	2.68433	2.29769		2.98517	2.53747	1.43213	1.00338	3.40054	2.50556	3.20819	0.77936	3.68687	2.78846		3.87606		2.67267	4.36621		2.00781			2.83946	2.42343	1.71138		1.35904		2.37681	3.06267		1.19107	2.31083	2.84751	3.91914	0.767574	1.52089	2.82993
	1.33439		0.27365	3.22262	1.39535	1.03602	2.69746	2.66247	1.76169		0.55485	0.922507	0.64177		2.70746	2.63511	1.33126	1.99012	2.25968	2.42883	4.61569	0.9053	2.98144	3.12675		1.21941		3.67876	2.59307		3.13937			3.35653	2.67823	2.37251		2.88338		0.52311	3.93176		2.04171	1.18242	1.66954	1.91447	3.43882	2.7562	2.64135
	1.45662		1.83797	1.53058	3.15259	1.5547	3.15589	2.08982	1.1502		1.36977	3.31278	2.03763		2.33451	2.71033	0.65777	1.8515	3.82811	1.92854	3.09129	3.3953	1.21364	2.63899		2.37765		2.20246	2.51434		1.67824			1.84848	2.02966	1.8981		2.46931		3.59895	2.12862		2.09402	3.51481	3.46684	3.30967	2.68521	2.09302	1.69305
	1.12089		3.32034	2.43209	1.79676	0.88673	1.18582	3.78511	2.28589		2.85699	1.94615	0.42784		2.2722	1.97359	1.82205	3.12542	1.22514	3.89678	2.81223	0.93247	2.83842	3.54984		2.16023		2.47633	1.92806		0.98455			2.70723	2.85403	3.35462		4.28733		2.14977	1.42456		1.97648	4.79154	1.30603	1.97858	3.01884	1.70773	2.68819
	2.27311		0.29558	2.58223	1.28029	1.47083	1.5345	1.92076	3.46263		4.70364	1.82591	0.7095		4.59989	0.626719	2.53198	1.63937	1.48247	4.04914	4.03525	1.50715	2.61015	1.66455		2.95624		3.6748	3.26371		1.80715			1.69082	5.71216	0.78996		1.09836		1.71025	5.17034		2.1363	2.37372	3.4979	0.93247	3.80237	1.39386	2.1059
	2.88597		1.69918	3.07791	0.82852	1.91881	2.45524	2.97202	0.84098		1.18757	1.34868	1.55604		3.30716	1.8079	2.60886	2.4527	2.76583	2.74485	1.9922	0.91898	2.30982	2.26578		0.837492		2.78547	0.78266		0.63852			1.40531	4.56926	2.14505		2.47214		2.81918	4.77297		1.53992	2.44456	0.71534	0.413	1.90119	0.71243	1.27214
	3.24557		0.31598	1.51213	3.3266	1.53992	0.4515	3.21099	1.67203		0.9235	3.71718	4.32535		4.08851	1.84882	3.30464	3.5796	4.09088	1.68319	4.2765	2.48806	3.45035	3.89732		3.61127		2.60008	1.73261		2.63267			2.35419	1.82719	4.04965		3.82261		0.447959	2.23366		2.23992	1.23086	2.64135	0.98666	2.39821	1.8515	1.13564
	0.43268		0.32889	2.43977	2.322	2.07806	4.07781	2.20628	3.6878		2.22408	1.93047	0.85081		1.45947	2.3747	1.38187	2.1402	2.03886	2.70208	3.54984	3.14995	1.89256	2.31572		3.74164		2.29134	2.33799		0.35328			0.746982	2.2031	2.30221		2.04458		1.74195	3.38123		1.49049	1.97478	0.3976	2.13338	1.07903	3.15984	0.49543
	2.88885		3.15589	2.85321	0.77936	2.40041	2.9289	2.46361	3.06494		2.38998	2.42921	1.79445		1.84812	0.969472	0.7095	1.99116	2.1341	5.44634	4.13455	0.55485	1.14423	1.17878		3.06115		0.74664	3.61127		0.85081			2.06021	4.83333	2.01195		1.26088		0.756048	1.92076		1.8705	2.33799	2.34074	2.709	1.75939	3.24878	0.97179
	1.96275		0.22343	1.23275		1.74746	1.37885	3.27729	2.9168		0.66719	0.483522	2.76825		2.66409	2.19885	1.3297	3.79016	2.18284	1.19281	3.14533	2.4527	2.9602	3.53869		2.46645		3.24878	1.53667		0.79521			4.27499	2.71292	1.61765		2.91483		2.36654	2.831		1.82775	3.23204	1.52771	2.31122	1.69027	2.3978	2.7136
	0.31598		2.46876	2.05599		1.24236	1.43358	3.81343	1.58387		2.99074	2.64662	2.79665		1.15561	1.03705	2.37164	1.49607	2.82025	2.35403	1.97543	2.13825	2.93162	4.37603		3.31137		1.42922	5.38215		0.66719			2.46987	1.92076	3.89625		0.891582		2.65363	2.42536		1.37129	3.51082	1.75222	1.34371	0.645103	3.49671	1.25899
	1.86716		2.60168	2.0954		1.87494	3.15259	1.77922	2.60088		1.04203	1.33123	0.72401		1.71866	0.622977	1.62279	2.93174	1.30104	3.88341	2.23528	1.94786	2.15807	3.944		1.63258		1.29322	2.38648		2.37514			2.02954	2.12531	3.83436		1.63686		0.454705	1.73261		3.64525	2.67037	2.19205	2.63899	1.71635	3.17364	2.01917
	1.64949		2.33451	0.572121		0.62535	1.08889	2.84911	0.26594		1.29161	1.55482	4.63369		3.92444	2.88013	2.82109	1.80139	1.76471	1.897	1.82091	1.16992	3.2723	1.57465		1.02571		2.51881	1.40306		3.43307			1.79689	0.669996	1.68319		2.406		2.91359	2.61731		0.67648	1.64967	1.61379	0.74664	3.4881	0.88673	1.85374
	2.46285		2.29406	1.66519		1.29964	1.50577	2.64308	1.4863		2.28042	1.70404	0.50787		1.23058	1.74874	1.0965	1.58649	3.45239	2.02534	2.35138	3.03219	1.24031	3.37379		2.72325		3.26984	1.74874		1.57729			2.60815	2.45029	2.71284		1.74069		1.85849	4.99228		2.87369	5.27066	3.4264	1.19107	2.13301	2.75015	1.19107
	2.29859		3.44336	3.97904		1.61508	1.21356	1.87643	1.60474		2.25473	3.25151	0.84098		3.16379	2.06846	2.27311	1.50162	1.97359	1.47647	1.54396	3.43792	2.36484	1.99116		2.58585		2.90894	2.03541		4.16212			1.35534	1.16449	3.2539		3.24071		3.73656	1.54426		3.45542	1.5183	1.52089	2.25104	2.44456	2.67733	2.06601
	1.28029		2.59287	1.74338		0.84837	2.37427	2.91803	1.76169		2.53609	1.39972	1.65954		3.87966	2.13848	1.83457	2.7735	2.00649	2.82478	1.26722	0.29558	1.9629	1.29804		4.26436		0.58762	0.988577		1.36673			1.51481	3.59505	2.3013		2.3579		2.63408	1.69165		1.74746	1.96052	0.45608	1.7415	1.52445	3.09667	1.83003
	2.20907		1.59564	1.12153		1.69305	3.75543	2.24723	3.02257		2.22408	1.88017	2.9761		2.03456	2.12201	1.93607	1.93177	2.05256	3.55687	1.00131	2.02842	1.64684	1.61765		4.59732		3.73766	2.14176		1.14294			0.841692	4.3977	3.6629		2.6572		0.902688	2.18926		3.00739	1.92684	1.87383	0.72973	0.981452	3.69118	2.92036
	1.59825		3.09734	1.78447		0.79521	3.06969	3.12913	1.58124		1.49328	2.7361	1.27377		1.79676	2.77175	1.87494	1.46374	3.30783	1.68443	2.10689	0.71243	1.82207	1.45519		0.891582		3.25645	3.07258		1.00958			1.28896	1.93047	2.00781		3.05657		2.97657	2.71723		3.04929	3.7134	1.42631	3.08725	2.63333	2.60647	2.10096
	1.77931		3.65949	3.06496		1.84475	0.85081	2.92204	1.90466		3.97081	1.89749	1.69796		3.0595	2.09317	2.19774	1.93177	1.36933	2.63504	2.22502	2.05592	2.3579	0.34734		2.32294		2.06803	2.84089		3.6629			3.57804	1.67498	4.13052		2.82687		2.82242	3.85247		0.84837	1.44897	1.02796	2.71896	2.31487	2.58081	2.54101
	0.95233		0.6119	3.71593		2.09004	1.35757	2.7378	1.64443		0.88673	2.5777	1.12829		2.65157	1.03705	2.42883	2.17873	1.39135	1.92422	5.46464	2.23992	2.08085	1.43793		4.11083		1.4863	0.902003		3.04861			2.09641	1.63401	3.01154		1.8079		1.44211	2.86385		2.80482	2.91803	3.58541	0.65777	2.62622	1.75459	2.84166
	1.76523		1.01164	0.927564		2.35226	1.81748	2.47686	2.17968		2.53527	3.10438	1.00338		3.41972	1.74338	2.65235	1.59564	3.59569	2.94448	3.93503	1.03803	2.58856	1.47224		3.52279		2.95998	2.35492		1.9691			3.15729	4.81297	2.92321		2.92044		2.42242	2.1472		1.12644	2.79024	2.06501	0.63852	1.83867	2.10195	2.67889
	2.53609		0.62202	2.01231		3.6878	2.00054	1.49972	3.30023		0.5805	2.75653	2.52211		3.23402	1.67777	1.57068	3.9891	2.19779	0.75495	3.28887	0.87015	2.64308	3.41607		1.95932		3.27556	3.79868		0.74664			2.96476	2.84419	1.93285		4.2341		3.24722	3.94718		3.19259	3.7541	1.79445	2.38563	3.07182	1.6633	1.44082
	2.98796		2.10393	3.18614		2.1911	1.47788	3.08852	1.30762		1.00338	2.06166	2.10393		1.41607	3.27515	0.77668	2.07405	3.70206	2.15279	2.54182	4.0306	2.23052	1.61765		2.71981		3.47702	3.51148		1.95851			2.70723	3.83055	2.41767		5.21402		1.74195	1.40473		0.85812	3.52079	2.1682	1.45662	1.46502	2.06501	2.12948
	0.63525		0.93247	2.96256		2.08106	2.45185	2.09652	2.17682		1.42631	0.717184	2.42369		0.95233	2.2441	4.97111	1.47929	3.10363	1.30762	2.55407	0.63525	2.25243	2.07706		2.89551		3.37749	3.93829		1.86605			3.16918	3.89532	5.94626		2.77681		2.57571	2.31891		4.66456	2.51248	2.20246	0.78202	1.75939	0.27365	1.97016
	1.01164		3.90158	1.6722		0.76044	2.15665	3.00487	2.57112		3.71813	1.6153	2.08406		0.9235	1.01886	2.60008	1.239	1.49032	1.44802	0.93247	2.48973	2.75228	1.30603		3.2551		3.40814	3.49546		1.94999			1.92165	3.69573	3.28064		4.828		4.6068	2.80779		2.63978	3.05426	3.10271	3.48598	2.04344	2.9025	3.24942
	2.31122		0.80302	2.25864		2.16916	3.23852	4.05356	2.93811		2.89461	2.5264	0.74105		1.4863	2.27206	2.1402	1.90248	2.1472	3.43792	4.50855	0.14423	2.89954	1.18582		2.26898		2.59046	1.99831		1.44515			0.966514	2.95466	2.88309		2.60476		1.84865	2.37864		1.10406	2.67387	1.68936	2.42455	1.24596	2.0539	2.82919
	1.28191		0.88673	2.94436		2.8599	1.39386	0.979067	2.33362		2.06903	1.58756	2.7136		2.81666	2.90196	2.35403	2.43226	1.58609	2.05693	5.06356	2.10096	3.28798	2.02534		2.14503		2.00781	3.89771		3.13937			1.77407	3.70521	1.75696		2.7361		6.90908	2.23994		2.7159	1.6875	1.36825	2.30582	1.21171	3.87269	2.14892
	1.32186		1.38187	3.46254		1.58255	2.5557	2.63244	2.65079		1.62535	1.29021	2.17777		1.4849	1.8589	2.72508	2.7974	2.22423	3.01843	1.50991	2.78174	1.7013	2.2667		1.11106		2.27311	2.75992		0.96965			2.63326	1.82719	2.32021		3.28869		2.82135	1.76338		3.2692	4.55953	1.34371	1.16814	1.66097	2.12459	1.29964
	1.98278		0.68564	2.85977		3.36947	2.62555	1.73261	0.40793		1.71259	3.0741	0.99296		1.61765	2.58856	1.19107	1.28191	2.35095	3.1651	4.94846	1.64949	1.46342	3.21272		2.23366		1.24737	2.32897		1.75222			1.27674	3.61709	2.49224		1.34347		2.18484	2.38452		2.1911	3.27373	1.68195	2.37864	1.79492	1.42047	2.58805
	1.96593		3.74433	2.10542		2.09103	1.34216	2.76922	3.89144		2.1363	2.9728	1.74746		3.86462	1.22705	1.0984	1.53992	3.71655	2.34074	1.49746	4.73493	3.20444	2.26761		2.68869		1.34216	3.15072		3.87054			3.47762	1.62396	2.30492		2.37372		3.22937	3.91925		2.25658	3.98139	2.78622	1.60733	2.11539	1.51266	2.77425
	1.92422		0.67648	5.16537		0.15799	3.94031	3.77089	2.33896		2.54264	2.89228	1.29643		1.5667	3.03584	1.572	0.72401	3.37015	2.7403	1.87938	2.20152	2.32897	1.39386		2.06279		3.58309	2.60207		1.62279			2.02954	3.09683	3.25645		2.26794		2.98575	2.18926		2.21471	1.94014	1.63683	3.45783	0.8942	0.87015	4.30269
	1.50577		2.31302	2.27412		0.88673	1.83457	1.69303	2.69205		2.55163	0.881022	1.61379		2.57112	0.806196	3.15457	0.49543	4.33235	2.5622	2.36725	4.17261	2.02158	3.08725		1.6153		2.87586	1.46021		1.01779			2.78822	3.91208	2.66019		3.75598		0.961409	1.91589		1.84362	3.44086	1.52362	2.1402	1.44412	1.40278	1.24403
	1.59303		0.87966	2.24202		2.20907	2.56869	4.94096	2.58081		1.18582	1.85639	1.96275		3.68949	2.85403	2.87369	1.58255	2.63066	1.5547	1.5345	1.91989	3.6729	2.34074		2.12971		1.89261	1.21171		3.9598			2.1771	5.24621	4.02079		1.52445		3.42139	3.67862		3.28254	2.01114	2.28407	0.63852	1.50594	3.34282	1.32028
	2.17968		1.00338	1.92441		1.85262	2.17873	2.30982	1.46232		1.39087	1.46979	1.1502		1.19107	2.64485	2.21001	2.42883	1.84882	2.02534	2.02842	2.90178	2.59217	2.65079		3.79684		4.84094	2.44169		3.02669			3.34155	2.048	3.50146		3.51681		0.551401	3.65822		2.04578	3.0991	1.8981	1.4863	1.19618	0.71534	2.75242
	3.24365		2.49224	2.25347		3.32722	1.93177	1.79492	1.82661		3.20494	1.19618	0.41801		2.63504	1.89132	1.57597	1.20668	1.99246	4.09054	1.06961	1.38487	3.87968	2.01298		3.62741		2.60088	2.18926		2.60966			1.37144	0.969472	4.57814		1.5321		1.37299	0.8757		3.34779	3.24575	1.94999	0.903	1.03705	1.51952	1.91881
	2.98865		1.93607	3.34648		1.64443	2.4314	1.56232	3.02119		2.7735	3.31701	1.36216		1.92206	1.08119	3.27492	1.36825	3.66652	1.44515	4.46962	2.93457	2.56679	1.49607		3.01962		4.32679	1.66519		2.84751			2.73831	1.83486	4.01665		2.7633		2.60272	2.35592		1.06766	0.969472	3.49373	2.25196	1.57425	1.97858	2.33094
	1.16279		1.2255	1.04603		2.43738	0.9076	2.45696	3.7582		1.88821	2.43594	4.08851		1.06961	1.03705	2.03354	1.32343	2.57043	3.87913	0.53578	2.5254	1.80013	2.54182		1.65392		2.24734	1.14628		1.52225			3.7525	3.39847	1.88159		2.35592		2.3067	2.72925		1.31079	2.37175	1.73791	0.5805	2.06619	2.21471	0.81841
	0.86536		1.70529	2.00182		1.5345	0.93247	3.21899	2.1285		2.94942	1.63829	2.54182		2.86499	2.71895	2.20624	1.74031	1.37274	2.98099	4.04297	3.47223	2.2368	2.80482		2.24307		0.72973	2.09205		1.71866			2.17277	4.96739	2.01091		2.95704		3.59557	2.16348		2.36813	2.68172	3.78137	1.6381	1.32771	2.9719	2.9761
	0.81841		1.4863	2.05712		0.69169	2.56869	2.16456	2.5155		2.1682	4.00248	2.9698		3.10338	1.9629	1.21356	1.97648	4.11765	2.32647	2.9782	1.34834	2.15156	1.97858		3.01962		2.74712	2.74462		1.52362			0.643262	3.28371	4.34311		3.22625		2.03648	1.76471		1.38487	2.49004	3.23402	3.54398	4.17964	3.14533	1.91447
	3.8126		3.73321	3.57287		2.9733	0.85569	2.46457	3.18868		0.6119	3.15295	4.56175		2.1873	5.15222	1.74746	1.68813	1.60221	3.3602	2.04374	0.65142	1.20978	2.72431		1.15441		2.58403	2.28949		0.413			2.98479	2.22423	1.07543		3.71655		1.9307	2.58223		1.2705	1.08767	0.50787	1.50162	1.75807	4.50116	0.71243
	2.45185		2.97959	1.09623		3.26602	2.88813	3.16183	3.02875		1.51128	2.68172	1.84475		1.74389	2.54484	3.63153	2.59046	2.53932	4.37222	1.59825	2.44335	1.08981	3.3509		2.07184		1.42047	2.26484		2.94307			2.69795	3.23854	4.32775		0.859533		1.98812	3.96669		3.14136	1.50749	2.1682	2.2194	3.78821	0.3976	2.26578
	0.87015		3.144	3.5931		2.36988	1.11903	3.26013	2.21001		0.9235	1.76338	0.53578		1.3297	1.436	1.78048	3.38179	2.34697	2.8982	3.03493	0.95886	2.32697	2.15086		1.79882		2.45439	2.24098		1.58387			3.30002	2.2772	1.04203		2.41667		1.83544	2.54024		0.96965	3.23854	2.9649	0.64822	2.5777	3.34282	2.61682
	2.60088		2.38737	2.14176		2.36285	1.66205	1.26828	2.65471		2.00158	2.56679	1.97648		4.00991	1.96885	2.48136	3.2353	1.23275	2.33451	2.07706	3.13871	1.67638	3.8452		0.988577		2.58805	3.0072		2.51715			2.32337	1.65533	3.64924		2.23366		1.62267	4.58		1.88821	3.45849	2.70439	3.97605	1.24596	2.05895	0.57691
	2.53609		2.70977	2.88256		1.95319	4.99823	1.63686	2.53198		0.78996	3.21391	3.15259		3.05338	2.6182	2.1363	2.59768	2.66335	2.75846	2.53609	1.56537	1.4311	2.60328		1.14628		2.63899	2.4215		0.74664			1.58558	2.75653	2.92107		3.4361		2.02298	2.91403		1.49607	1.35041	2.04984	2.52293	1.6095	2.06501	1.9253
	2.27128		3.74489	4.05298		1.13381	2.20718	2.54484	1.572		2.81075	2.08422	1.47224		2.00781	2.38942	1.29161	0.75495	2.10542	3.6878	3.81205	3.18476	2.56679	1.94037		2.38256		3.35524	2.39821		0.50376			2.86912	3.92163	1.87605		2.02042		0.723163	5.37824		1.75577	3.14923	1.66455	0.55109	1.59637	2.20246	1.08314
	1.19281		1.7898	1.17845		0.78996	0.5805	2.78438	1.37432		1.80254	2.47025	1.20496		1.86158	0.834693	1.81519	3.22822	1.41468	2.32916	3.20299	2.33451	2.09763	1.67824		1.2553		2.82772	1.31711		1.8981			2.11871	2.9372	2.41078		3.59764		2.57808	1.05049		0.53578	2.81444	1.50715	2.27585	1.59491	2.50888	1.68443
	3.79455		2.80853	2.96572		2.04984	0.79521	2.89793	2.04273		2.93599	1.34695	3.69737		1.98802	0.726895	2.18349	4.61074	4.14707	1.46658	3.97448	1.52771	2.25864	1.8515		1.70268		1.94786	2.27		1.65578			1.92653	1.33649	3.35524		5.14769		1.79524	5.12584		2.24734	1.93047	3.11075	1.7415	2.17962	2.45947	1.43358
	2.81888		1.71381	2.21157		3.11809	2.35226	1.18636	2.22408		0.93247	1.30821	1.95957		2.36285	3.07029	2.19963	4.10678	2.30576	1.82548	1.4849	3.06697	1.9629	2.31032		2.65015		2.49641	1.73127		1.12829			3.17709	2.10208	1.8705		2.12422		1.40148	2.4186		2.54836	1.71363	1.01779	2.22221	1.27196	2.22502	2.6594
	0.62535		2.20246	4.2341		2.26118	3.8126	3.57744	2.28407		2.55895	1.52445	2.20246		2.95083	3.98609	2.08106	2.09302	3.68497	2.91466	2.19963	3.16182	2.22842	2.68896		3.01187		1.95744	1.53058		0.5805			2.07083	3.66524	3.40386		2.01231		2.07786	2.01346		3.17232	0.971879	1.49328	3.21078	3.03815	2.28952	0.58762
	1.4087		1.07349	2.42824		2.53034	0.55485	3.54132	0.9675		5.30706	1.71907	1.98802		1.90685	1.07033	0.74664	1.97121	2.02966	1.87938	4.09461	2.88525	2.95624	1.8106		2.59938		2.75846	4.36943		1.99325			2.2241	3.30854	2.16724		3.05196		0.647758	1.81564		0.94135	2.87118	2.15955	1.49468	2.10208	3.02119	5.26969
	2.32379		2.91466	1.66659		1.42777	0.47398	3.98785	1.23058		1.70407	1.11526	3.73042		3.93714	1.62683	3.62178	2.66955	3.43134	2.56058	1.8981	2.87658	3.73726	1.91447		2.406		3.16247	2.48911		1.00131			0.956742	2.26175	1.49049		4.0368		2.19733	3.1134		1.29322	3.67671	0.85081	0.14423	2.05826	1.52225	0.69767
	0.84098		1.07543	1.42784		1.53043	0.75495	3.15295	1.8705		1.41607	1.75807	3.79784		2.32647	3.11114	1.74389	1.50577	2.49004	1.19107	4.38078	2.15376	2.30272	1.33283		3.52411		2.59768	1.66659		2.94519			2.14518	2.66159	3.66744		2.76583		1.43577	3.97022		2.3978	2.28335	1.21869	2.19395	4.08115	1.58124	1.9922
	1.29322		2.11576	2.05826		2.15183	2.61285	2.53102	2.88236		3.36762	2.65544	2.62635		2.62635	0.511712	1.76051	2.9761	3.23204	1.81748	3.10338	1.42631	2.48722	4.21674		2.92683		1.90248	2.22842		0.97819			1.21896	5.57253	2.35403		1.03705		2.38192	2.2084		3.25645	1.98187	2.56788	3.04314	1.89626	2.06501	3.11342
	2.81519		1.80023	1.84882		1.3728	2.28861	2.52917	0.67648		1.71744	1.75541	2.71284		1.71866	1.31711	0.5805	3.00324	1.82975	3.59179	0.80818	0.7659	2.11539	2.33451		2.68695		1.56537	2.83761		1.06961			1.74016	5.14678	1.161		3.92759		3.3167	0.969472		1.74746	3.70899	3.56154	2.55163	1.83103	2.4889	0.96103
	1.96275		3.97291	0.767574		1.75459	3.34717	3.0443	0.65142		3.34717	1.53058	0.55485		2.53937	3.59113	1.71502	4.43364	1.68334	3.33472	5.09754	2.81297	2.79778	3.12076		2.98771		1.36977	3.67162		4.74064			2.03264	3.30146	3.12343		1.10261		3.85274	2.51713		1.13197	1.57573	2.25012	2.18254	1.20397	0.97819	2.10689
	1.73672		1.25568	2.21896		1.25236	4.09003	3.03584	2.57354		2.66253	1.55031	1.19977		1.24068	2.48629	3.26984	1.84249	2.7633	2.01917	2.06803	3.73042	2.08085	2.75921		1.66799		1.08122	3.59244		3.04588			3.27714	2.79862	3.70805		4.20752		1.52212	3.70899		2.65471	3.88449	3.31971	2.87441	1.36933	0.84098	1.83683
	1.58124		1.69305	1.50749		0.81841	2.88092	5.03843	4.43599		3.8893	1.52904	2.53937		2.73802	1.97597	2.19774	1.50439	1.57573	1.05196	4.07219	2.9656	2.06053	3.9891		2.48629		1.86158	1.14628		4.57086			2.79047	3.12314	3.76373		1.23465		2.6957	1.34521		1.00958	2.43401	2.25473	1.419	2.44933	1.4891	1.97648
	1.19281		0.63852	2.11207		1.14294	0.50376	3.54923	3.25006		3.24686	1.51522	1.81175		0.85569	2.70169	0.826	1.62535	2.90841	2.29587	5.00322	2.25842	3.20224	3.99275		0.940084		0.42295	1.95932		0.93247			1.81598	1.47773	2.02534		5.43058		1.72617	2.61104		0.50376	1.93652	1.80715	1.9922	1.56082	2.35315	2.00988
	0.46957		3.00393	1.60221		1.26064	1.24737	2.53747	0.91898		2.95506	1.48719	2.03763		2.7705	2.12971	3.77477	1.28191	1.51368	1.88821	3.44819	0.88673	1.41136	2.89676		1.99363		1.91989	2.09875		2.46201			1.05936	2.86466	3.54574		2.72582		2.36912	3.95547		1.66954	2.51991	1.42193	3.58483	1.32595	3.18737	0.76317
	0.81075		2.90035	3.28798		1.27377	1.46232	0.791565	1.69796		4.64624	3.75536	1.28191		2.44505	2.78773	1.77931	1.03401	3.08927	1.53856	3.38732	1.60344	1.8079	2.5451		1.5993		1.6633	1.82848		1.58387			2.21421	4.26984	3.57786		3.02581		0.945462	1.17647		1.82661	2.69563	5.05616	0.7659	2.11097	1.45519	1.13381
	3.05338		2.33807	3.07866		1.26722	2.21001	2.58404	0.59815		2.98308	1.6095	1.08122		1.52225	3.16775	2.15955	0.35328	2.52362	2.34074	4.36746	2.21001	1.26274	2.66721		2.47025		1.86939	0.281942		3.52928			1.17976	3.192	3.94295		3.51681		1.06064	1.32947		0.56965	2.10208	2.29134	1.71866	1.47456	2.88453	1.11903
	1.57597		1.77346	1.84882		1.16992	1.61765	3.79868	2.90823		1.84587	3.88148	2.03661		1.39833	1.27929	3.6748	2.00262	1.93168	2.02534	2.73194	2.52952	3.77398	3.26984		2.33799		3.93714	1.69442		2.10985			1.07696	1.71498	3.89198		1.82207		3.72025	2.16779		1.89041	2.98692	1.8357	3.5796	1.21749	3.08658	1.73312
	0.67648		2.13922	1.78709		0.94795	2.87079	2.49004	3.68328		2.33896	2.43977	0.77936		3.34593	2.16348	2.69051	1.468	2.42053	2.31302	3.36947	3.35152	3.92938	3.58889		2.54851		0.43268	4.7666		4.14058			2.6991	2.44073	0.84591		2.72582		1.12736	3.42246		3.0751	2.08758	2.33451	2.4425	0.736489	1.80023	2.18159
	1.72107		2.69205	2.28335		1.81748	2.13143	2.26175	1.52225		2.36549	2.95624	1.66829		3.86462	2.46931	2.09898	2.94377	2.39431	1.65829	3.6697	2.1911	0.993294	3.51747		2.44361		2.10096	2.47403		2.22875			2.97321	2.67037	4.11841		4.60036		2.31984	3.78141		1.30603	1.88265	1.77111	2.70054	2.24098	3.51924	4.1451
	1.20668		0.48267	1.40971		1.00131	2.04069	1.26274	1.10594		3.30275	2.12422	1.98802		2.69205	0.710632	3.06086	3.60162	2.65279	1.97121	2.1402	2.57597	2.23575	3.42093		1.86016		2.23155	0.246553		2.83947			2.58278	2.18498	2.49724		1.83103		0.885689	1.60221		0.59815	2.39333	3.47882	0.55485	2.0239	2.27311	2.10096
	1.09079		0.48696	2.48253		2.3013	0.60849	4.34905	2.21659		4.89733	0.99093	4.15061		3.52869	2.08422	2.79144	2.40127	3.03506	1.75103	2.74712	0.43746	2.38648	2.00781		4.67498		0.78732	1.40473		3.01223			2.81285	1.93773	3.19128		3.64926		1.37961	1.79752		3.28	2.8663	4.11387	1.67948	2.65015	1.16458	1.4849
	2.6382		1.8357	0.912319		1.59042	0.48267	2.79862	2.22969		2.31122	1.46502	1.73672		3.03835	1.52445	3.56271	2.41078	3.35624	2.97889	6.06231	1.02796	2.75992	1.23058		2.75568		2.53937	2.16456		0.37052			3.01717	2.30678	1.78048		2.65368		2.14269	1.66519		2.65471	3.19348	2.63899	1.31238	1.6694	2.66097	1.65326
	2.84532		3.40386	3.07714		1.80254	2.13728	3.9264	0.56599		2.74485	3.61903	4.29882		2.4314	2.84089	1.8357	0.26594	2.17426	2.47885	4.12245	1.98698	1.41632	2.48388		1.69992		5.5188	0.902003		3.44094			1.32494	3.31137	2.45947		2.57497		1.82714	1.33474		1.1963	2.34797	1.66455	0.97179	2.18177	2.93174	2.92107
	2.59928		0.26594	1.7013		3.95138	2.6208	3.61903	1.38937		2.4314	1.29021	2.61444		2.08605	1.77528	4.34454	2.20812	1.92076	2.74258	5.31411	0.26594	2.72239	1.97543		2.70516		2.41337	2.38942		1.70163			1.63042	2.54484	3.00324		2.62533		0.735664	4.38118		1.01164	3.01497	2.21752	1.90138	2.68956	0.95886	2.32647
	1.73312		1.65201	2.98144		1.50577	1.88159	1.72043	2.52952		1.7247	2.44361	2.48136		1.44515	1.81693	2.84532	3.64525	2.95387	2.69205	3.0595	1.68443	1.75939	2.44165		1.50749		2.1911	0.603926		1.08314			2.66638	2.55584	3.60393		3.29508		2.28285	2.77765		2.4696	3.11265	2.53937	0.98666	2.37273	1.77931	0.87729
	2.84824		1.94465	3.67735		1.87161	3.18411	1.63258	2.83066		4.60306	3.37362	2.56545		1.49049	1.7013	0.76317	1.01575	2.27515	4.35172	2.95294	0.34734	1.87643	3.00393		1.39135		1.11903	1.70404		0.70065			2.79047	3.76406	3.41607		1.72043		2.93128	4.5963		2.31931	2.63155	1.49746	1.08889	1.06156	2.73194	1.30603
	1.19107		2.78099	4.12842		2.73726	3.02119	2.97752	2.08904		0.81587	3.45781	1.94892		2.63346	2.5227	4.73669	3.23016	1.38123	2.31302	3.03287	1.67824	1.48719	2.95998		2.71895		2.95928	0.687223		2.65392			0.751168	4.42632	2.05794		2.61104		2.55795	2.49755		0.63852	2.06619	1.27214	1.01779	1.73127	1.73672	1.08889
	2.13241		3.16182	1.90119		3.21596	2.28861	2.12201	2.58805		3.54809	2.65984	4.71997		3.17364	1.82719	2.79219	1.4835	4.60189	2.99838	2.23528	2.98448	1.61095	3.19454		2.69216		2.07606	2.46645		2.27585			1.88874	1.82207	2.7974		2.0741		3.97011	1.34347		2.67578	3.53669	1.87161	0.9235	2.87363	1.63428	1.57597
	1.84023		0.80302	1.65815		1.31713	1.56404	4.28296	2.71284		2.92107	2.56314	1.79445		3.83599	1.00731	2.66721	1.79676	4.41786	3.70356	2.57839	2.49891	1.58017	2.00158		2.00182		2.37602	2.35095		2.45185			3.24155	1.99246	2.22502		3.13734		2.50632	1.76471		3.09734	2.37076	3.43792	3.97343	1.88637	4.85296	4.03112
	1.69182		0.87729	1.71498		1.94465	2.70439	1.97478	3.54984		2.04374	1.52599	3.54104		2.94377	1.31533	2.49557	1.8357	4.20029	2.62238	1.27214	3.32222	3.94601	2.4822		2.72925		2.80631	2.5768		3.77477			1.13645	3.09003	3.04041		1.70952		0.945462	1.62252		1.77228	2.7361	1.57465	3.27429	4.06047	1.83116	2.60328
	2.38737		0.29558	1.00963		1.4835	2.38388	2.70948	1.00546		1.96804	1.11106	1.15921		3.02944	1.4682	2.77725	2.62318	4.69842	0.75495	3.3707	2.08106	3.87365	3.54691		1.69992		2.80408	0.870346		0.72113			0.296269	2.8663	3.40386		1.5183		3.39999	2.55675		2.43568	3.55778	1.87161	0.93247	1.62252	2.76524	3.746
	2.13338		1.06571	1.32242		1.572	1.36063	0.600046	3.55043		0.73824	2.44838	3.10807		2.44335	1.04603	2.24456	2.64529	3.37362	2.93457	2.7136	2.60328	1.32595	2.25104		1.71498		3.31156	2.18605		3.17888			3.26468	1.84122	3.87269		2.84008		2.46226	2.89632		2.60727	3.79991	1.42631	1.26722	1.79492	1.70773	2.65079
	0.59466		1.70895	1.29021		0.80818	4.59628	1.69992	3.2876		3.97448	2.8858	1.8129		0.78996	1.21364	2.10195	2.76298	2.28642	4.81768	0.71243	0.55485	2.00182	2.98726		1.86769		1.45232	2.19885		3.38548			2.83725	2.42632	2.5097		2.02042		3.08885	4.08802		1.06571	2.12422	2.974	1.88159	0.717184	2.88092	1.76641
	2.55488		2.4476	2.91563		1.59303	1.04003	2.37372	2.03456		2.58885	1.34347	0.69469		2.17682	1.58461	2.21659	1.65829	1.83867	2.1059	2.85699	2.84386	0.619213	3.80112		1.01886		2.8982	2.29357		0.95886			4.05368	2.33198	1.21184		2.86385		0.647758	2.73097		1.88821	3.50482	3.04861	3.09936	1.74874	3.56446	1.80254
	1.89591		1.64443	1.36933		0.84345	1.83683	2.63511	2.94801		1.93715	3.10136	0.49543		1.74746	1.24031	1.1097	2.57192	1.25344	5.35311	3.52574	4.21329	4.52246	2.71514		2.15156		2.89461	2.73695		2.89101			2.24515	2.92044	2.88309		3.26586		1.72793	1.94615		2.20058	1.66519	2.55163	0.61529	1.22514	2.50223	4.73801
	1.77346		4.11488	1.42292		1.32343	2.63188	3.19421	2.67578		2.69205	2.11539	1.15921		2.63346	3.51681	1.82434	4.12901	3.34228	1.68936	2.91109	2.1949	2.92204	2.53527		1.86268		1.50577	1.01886		2.78547			3.69102	3.34298	2.09302		3.26228		1.77481	2.87688		3.17626	3.29224	1.70773	1.60733	2.71895	1.60604	4.2123
	1.29		2.48973	2.83431		1.08122	0.98877	1.46502	2.64843		0.29558	2.8858	1.75933		1.64443	2.06732	2.22502	1.51266	3.04045	2.46792	2.88525	2.74485		2.31122		4.69842		1.76405	1.42292		1.36825			0.46844	2.84665	2.67656		2.3078		1.34389	1.38461		2.45015	2.48629	1.05394	1.239	1.57573	2.21001	2.58483
	2.44079		2.95294	2.64927		1.74746	2.46876	2.95624	1.91555		4.14911	2.14176	2.79219		0.9675	1.71089	2.28042	2.74409	3.1194	2.72431	0.97819	1.90903		2.322		2.41569		2.8802	1.50438		3.43913			2.10983	2.0887	2.47213		2.83183		1.36187	4.37371		2.00781	3.83239	2.60408	2.22502	1.33474	1.8981	1.77228
	1.84925		2.37164	1.47456		2.21189	1.5345	2.01231	0.36487		2.13143	2.82108	0.9235		3.19714	1.82719	1.99638	1.42922	2.10654	0.95014	2.02637	2.7403		2.7974		1.46342		2.92179	2.12531		2.08306			1.35765	2.66861	1.31079		1.18242		4.76958	5.93183		0.48267	2.78102	1.25899	1.51678	2.28949	2.78547	3.86354
	2.13045		2.67889	3.32827		1.65954	1.98698	3.87908	1.16992		3.1651	3.5188	1.77228		1.76523	1.62252	2.45185	1.25402	3.85247	1.53992	2.65706	3.45542		1.239		2.80612		2.99977	0.40455		0.34734			1.13091	1.60221	2.91466		2.91483		3.53157	1.26458		2.24364	4.9542	0.95886	2.29497	1.98658	0.92575	1.53856
	4.80471		0.34734	1.60804		0.98243	0.63197	2.01231	3.43307		2.80334	1.01886	2.24364		1.29964	0.341905	2.46454	2.90608	3.07182	1.20668	3.73321	0.69169		1.28677		3.31983		2.43226	4.18746		2.44505			1.67966	3.36251	0.70065		2.16887		2.91776	2.02158		3.51747	3.54923	1.37129	1.41607	2.32998	3.39162	2.70131
	1.59564		0.56599	2.15482		1.98383	1.27377	5.22969	1.32028		2.49307	0.700698	2.22969		2.25842	1.50749	2.24271	2.4314	2.86466	1.36977	2.26118	3.02944		2.53198		2.92204		1.60733	4.29767		1.69305			2.44049	2.50502	3.07983		3.60024		3.03724	4.0668		0.32889	3.474	0.6119	1.572	1.60221	2.82993	3.33534
	2.75015		2.52128	2.59487		1.53856	2.51219	2.45029	2.13728		3.57379	3.17659	3.39162		0.68564	1.28476	1.83457	4.54851	3.43338	4.63144	2.28042	2.22875		3.27683		1.19618		1.84475	1.93047		0.55109			2.32337	2.49755	3.30527		2.77344		2.86518	4.25613		3.9598	3.26013	2.10393	2.58483	4.33667	1.68443	3.22758
	3.12343		0.34734	1.04603		3.89998	1.82775	1.09836	1.73672		1.572	2.9602	0.76044		2.10985	1.82975	1.12089	1.19977	2.6991	2.45693	2.33807	3.89732		3.05814		2.73695		2.90608	2.01346		3.15127			2.26875	5.5122	3.41607		4.69991		1.99423	3.94066		2.01917	3.69637	0.46957	0.86054	1.39135	2.54182	2.05288
	1.2272		4.39027	1.04826		2.27585	0.29558	2.43306	3.70187		2.66721	3.4252	3.29266		1.27866	1.08119	1.43793	1.37432	2.59667	2.82993	3.367	2.52376		3.51983		1.77395		2.08206	2.6182		2.4637			3.47131	2.02158	1.58387		3.41289		1.43789	3.19274		3.42762	1.56531	1.74746	2.34518	2.94118	1.10029	1.28515
	1.1502		2.9289	4.18523		1.12829	1.58255	1.55633	3.02119		1.8849	2.82439	1.28677		3.46384	2.31891	2.91466	0.5473	1.71226	2.98657	1.83116	2.60727		3.32285		2.19139		2.06198	1.35904		2.62			0.506999	4.0691	3.9255		2.52362		2.54961	3.12165		3.56738	1.54275	3.17953	1.42047	3.76406	1.51815	1.30443
	2.60008		3.55687	2.23366		2.94236	1.56935	1.26274	2.5451		2.66331	0.645103	1.1246		2.21001	2.4844	1.76523	1.42485	1.45701	1.7898	1.55203	3.04929		2.84532		0.930076		6.37246	1.4538		2.23155			2.31119	2.76077	1.61379		2.07635		1.20303	2.01114		3.83219	1.59784	3.19194	1.56138	1.80142	2.02431	2.76749
	1.6955		2.13728	2.42728		1.50577	3.53634	1.31711	1.93607		0.76044	2.33198	2.36988		1.92854	2.57861	1.25568	1.95957	4.17572	2.82846	2.56788	3.39162		2.42111		1.70404		1.10594	1.34173		2.23807			2.03725	2.36285	6.30947		2.18284		1.26943	2.77006		1.28029	2.75653	0.52002	1.73192	1.97004	1.26886	1.70407
	1.09079		2.38301	1.71226		1.36825	2.57758	2.57135	0.65777		3.28444	2.67037	2.34872		2.10096	2.67387	0.66093	1.50853	2.07972	1.26064	2.00677	1.94465		1.79445		3.71089		0.93913	1.21171		2.29497			1.86536	1.00731	1.15561		2.14285		1.62455	3.40809		0.89838	1.57276	3.31721	1.10029	2.60297	1.8357	2.14796
	1.31079		1.88159	1.15441		0.77936	0.6119	2.42053	1.61765		1.00338	1.99481	1.47647		1.19107	2.32697	1.31238	3.23787	2.36285	2.58644	1.52362	0.68564		1.23227		1.01655		2.62	1.21364		2.65471			1.90855	2.69042	3.29771		3.49747		1.9417	3.20808		0.79782	2.77344	4.60125	1.74746	1.11526	0.75495	2.58403
	2.21283		1.59825	3.12838		2.1911	2.54999	2.70516	0.74664		2.2667	1.56082	2.51219		1.87494	2.40988	1.56537	0.64177	2.66774	3.56913	3.36267	0.6119		2.28042		2.23994		2.55895	0.954884		0.97819			1.1771	2.06619	1.75933		2.7112		1.32797	2.67473		1.42631	1.74338	1.12829	0.34734	2.04915	2.05895	0.86054
	1.90248		2.98517	2.09205		2.10886	2.02637	2.57135	2.72508		2.86281	0.690616	1.20668		2.63188	1.39135	1.15561	2.84751	1.39638	4.58313	2.81519	2.00781		1.12089		3.09608		3.15325	1.44412		2.01298			3.15631	2.14611	2.47801		2.90518		1.67431	2.20204		2.93457	2.048	3.41058	0.46512	2.25657	1.29483	1.53043
	1.93715		2.28315	3.0642		1.15921	0.81841	1.20397	4.36794		1.70895	2.30982	1.25236		1.2272	1.51984	0.74664	2.43653	2.65015	2.82404	2.80631	0.99296		1.42922		1.64256		2.32916	2.60746		2.03967			1.63425	2.46551	1.37432		4.13125		1.55375	2.406		2.30492	2.02274	3.49373	1.67948	2.83431	1.60733	2.35403
	1.60863		2.45947	2.20946		2.45947	2.26578	2.63066	0.62535		2.7705	2.29254	2.27677		0.9235	1.36419	1.84023	1.26064	1.35732	1.8981	3.14136	2.66409		3.03493		2.81694		1.9112	2.63155		2.37952			1.52922	1.10684	1.68936		2.53378		2.34979	3.42246		2.08605	3.78882	1.67824	2.26394	2.6182	1.98488	2.20624
	2.7159		1.67824	2.96965		1.14112	2.68974	2.75992	1.12089		3.59526	2.50875	1.89371		3.21272	2.95545	2.08904	1.73192	3.43678	3.86031	3.3266	3.92285		2.92605		2.84501		3.2876	1.63114		3.31156			1.83828	3.60089	1.38487		3.22625		2.50875	2.0239		3.27619	2.18498	2.98657	3.28697	2.13739	1.42631	1.17878
	2.51633		2.33718	2.84748		3.69062	3.69287	2.89309	1.62535		1.18757	2.07522	1.05788		3.32597	2.19246	1.60215	1.468	3.62354	3.21013	1.50715	2.7974		2.11674		2.46645		3.40631	2.86303		2.9705			1.50651	2.75653	4.11841		2.70516		2.69005	2.66423		2.42111	3.39571	1.42193	1.51952	1.06814	3.23595	2.78846
	2.00366		4.6449	0.851338		3.12941	0.76044	2.28642	1.70895		1.0984	1.19422	2.44165		2.43824	2.34797	2.51219	2.51963	2.62622	1.52771	3.12875	0.78996		3.25581		3.36181		1.40278	1.37614		2.23992			1.86368	4.743	0.95886		1.12361		7.01694	1.84122		0.88673	3.01342	1.47929	0.258	1.35904	2.10689	2.97889
	2.49474		1.7898	3.30146		2.29134	2.88741	2.01346	0.60849		1.36825	1.47456	1.2507		3.73989	2.91563	1.36673	3.56213	3.03506	2.47969	1.79676	3.53634		2.00262		1.74874		4.64848	0.458714		2.10689			1.014	4.46784	3.23595		3.32335		2.95607	3.10814		2.70362	2.7361	2.9025	3.18672	4.38706	3.29708	1.88821
	1.79096		3.02119	1.04379		1.06961	2.17203	1.80402	2.00366		1.34371	0.648718	2.28315		3.71645	1.70268	1.17878	2.54918	1.61963	1.57465	4.90751	2.42969		2.12165		2.93083		2.30942	1.42947		0.97179			1.36456	2.0887	4.61975		3.10513		1.10831	2.40988		1.35757	3.04966	1.60863	1.02796	1.61384	1.31871	1.239
	1.21869		2.86789	1.32947		1.98802	0.52002	1.99246	2.08904		2.5451	1.37784	2.56382		1.97437	3.39571	1.41607	5.64882	2.77427	2.07506	2.20624	3.55511		1.39236		2.94991		3.3422	1.04379		1.05788			1.69268	2.1472	2.62635		4.77151		1.2156	4.13973		2.32647	1.40306	1.59694	2.80631	0.940084	1.78398	1.94037
	1.76169		4.19795	3.58723		3.90904	2.8982	4.10456	1.39684		1.19281	3.27658	1.32028		0.78732	1.87768	1.75222	3.3861	1.98893	2.60567	1.52225	1.2255		1.69305		2.81361		2.88885	3.19127		0.64822			4.09063	3.05962	1.44802		1.38461		2.9021	2.94991		1.19803	2.53102	1.15921	0.6119	1.23086	0.95233	0.55485
	1.25402		0.52796	1.38461		2.45015	0.55109	2.94118	1.73072		4.66768	1.58017	1.65578		2.01711	3.15887	1.65954	2.99352	4.0599	3.23144	2.47969	2.70977		2.3978		2.50782		4.36746	2.24931		2.51302			0.899315	1.39638	2.65471		1.73127		1.66886	1.61963		2.7705	3.29437	1.80139	1.55604	3.29437	2.43824	2.90608
	2.58081		2.00988	3.27729		2.60008	2.10985	2.03081	3.82295		1.53856	2.06279	2.12557		0.64822	1.17845	1.47788	1.42047	2.54575	2.59046	2.61364	3.25453		1.73791		3.51681		2.73118	2.80528		1.97437			2.1641	1.48875	1.73312		2.77681		1.71379	2.99786		1.99533	2.1483	1.44946	4.05633	2.1624	1.23396	1.70407
	2.15279		2.10886	1.70404		0.81841	1.59173	3.15517	1.20668		2.06803	2.07635	2.2575		1.51128	3.74663	0.63852	1.19107	2.80446	4.24035	3.14797	2.01298		2.51302		2.35394		1.88931	2.48535		3.70637			2.18428	3.3964	2.24456		1.98775		1.41443	1.83867		3.597	2.37961	2.7403	0.79782	2.1559	1.87938	2.72202
	1.71623		1.82091	3.10814		2.35226	1.28677	2.55309	2.34784		1.87605	0.673473	2.60008		1.61379	0.669996	1.59825	2.59928	3.33738	2.1682	3.35214	1.21356		2.88309		3.43338		1.68195	0.899416		0.88907			0.46844	4.12616	4.15111		3.88148		3.67916	2.0887		1.8515	2.33899	1.39087	3.11809	1.20203	1.95319	1.06766
	2.12557		0.55485	0.797449		2.24178	2.64843	2.60476	0.50376		0.413	3.49814	2.32916		2.60408	1.47456	1.0984	2.57112	2.71292	1.36825	3.2692	1.82205		2.45863		2.11097		1.2272	2.71637		1.3468			2.17277	4.17684	3.56446		1.27929		1.96505	2.62444		1.77931	0.969472	2.2722	3.00324	0.673473	2.20907	2.59527
	3.81587		3.21402	1.72721		1.93715	0.78996	3.07866	1.70407			3.28656	1.69673		2.07305	1.03705	4.15061	3.0143	2.70256	0.63852	1.25899	1.77931		2.21471		1.09623		1.62279	2.92843		0.74105			2.52509	2.79694	3.19259		2.30272		1.5141	1.27196		0.413	2.86058	1.17525	2.1285	3.66589	2.3558	2.9118
	1.49607		2.45947	2.07748		1.18932	2.50307	0.834693	2.60008			1.33474	0.24134		1.87605	2.08085	2.91965	1.94465	1.16248	3.03835	1.03401	3.89892		2.20718		2.76415		1.62279	3.67544		2.70208			2.82619	2.1032	3.40142		1.88885		1.51611	3.70206		2.47297	1.20203	1.88159	3.49195	2.39431	2.28589	4.33879
	1.5667		1.55604	1.32065		0.9235	4.03164	0.881022	2.88597			1.59637	0.98666		3.30716	3.0072	1.90794	3.56446	2.49755	2.0539	3.354	2.09799		2.17682		2.12862		1.79908	2.00182		2.48388			0.531158	2.70861	3.18215		2.36187		1.79186	2.27		2.40127	2.57407	0.3976	1.91881	1.56531	0.55109	0.85812
	2.43055		0.50787	2.04458		1.95851	2.60008	1.21171	2.3013			2.66335	2.90608		0.90069	3.92581	2.03456	1.44371	1.4425	2.84532	2.42197	2.1402		2.02431		0.867654		2.70823	3.95133		0.6703			1.63234	2.49004	2.1363		2.21896		1.71025	2.11981		1.05196	1.66659	1.82548	1.84475	1.63401	3.62465	1.72349
	1.10406		1.32028	1.42456		5.25626	1.29161	3.46928	3.30212			2.27515	2.42283		3.03493	3.20297	1.77931	0.58762	6.27468	3.68385	1.04998	2.89101		2.68354		1.53819		1.88159	2.29357		1.76051			1.23175	2.89309	1.57332		4.03737		3.13478	1.37103		1.84812	1.90855	2.10886	3.18411	2.73097	2.47213	1.50577
	2.239		3.4979	1.84629		2.52293	1.1097	2.45219	1.72831			1.77528	1.94999		2.36197	1.26274	2.3229	1.76287	1.42292	0.71243	1.32343	2.62951		1.85823		1.55332		2.08006	1.65533		0.87492			1.4449	2.68782	1.77814		1.97833		1.27182	1.98893		1.78515	0.843058	1.10029	2.57112	0.993294	1.68195	0.35328
	2.65706		3.94295	1.71498		2.39085	2.07405	1.04379	3.99327			0.78266	2.27585		3.06901	1.17845	4.21723	0.30253	3.70899	2.82698	2.02945	2.33005		1.3545		2.95624		2.41423	3.15517		3.70861			1.82114	2.48629	2.61682		1.70404		4.79818	5.62929		3.80932	2.43306	3.43792	1.32343	1.32771	1.3728	2.57192
	1.55871		1.89591	2.32193		1.34371	2.2053	2.65015	2.974			0.752191	4.05325		1.12089	1.25717	1.77931	1.16458	0.914874	2.65079	2.39259	1.79096		2.26026		3.33598		3.99588	1.59637		1.43358			2.92217	3.62548	2.66955		2.47025		2.34591	2.872		1.53315	3.25223	0.99506	0.79782	2.11097	1.61508	4.28136
	1.04203		2.02534	0.803291		2.87152	2.92321	1.86141	3.13738			1.71089	2.55244		2.4527	2.07748	4.40965	2.88885	2.41086	2.69205	3.85384	2.51053		3.23144		2.57316		1.1097	2.81111		2.83873			1.0564	3.5794	2.80334		1.53058		2.58161	3.05657		2.94589	2.80112	3.63153	1.08122	2.16564	2.98448	1.30284
	1.83116		1.67824	1.8526		2.09699	2.0202	2.80695	1.36673			1.78447	1.8357		0.81587	2.01579	2.4696	1.51128	2.048	1.28677	1.61508	2.98865		2.34074		1.94496		3.53869	2.85158		0.52002			1.54756	3.21099	1.88821		1.62683		2.84388	3.69763		1.31079	2.27822	3.43852	1.14294	1.73127	1.43358	2.00988
	1.97648		2.19205	1.1319		2.35933	3.47403	1.38966	2.00469			1.25717	2.45947		2.30311	3.33458	3.46263	1.239	3.63257	3.12875	2.45947	2.09699		1.76993		1.30642		1.63937	2.09205		1.19107			2.99737	2.40405	1.64949		4.48612		3.17908	1.79622		1.28029	1.436	2.09004	2.67345	1.55031	3.30904	3.86408
	2.28407		0.80818	2.19885		2.07506	3.65209	2.24307	2.54836			2.32495	3.45482		1.572	3.01652	1.86716	1.41607	1.74204	2.46116	2.87658	2.40819		2.39607		1.87768		1.29804	0.167496		2.77425			2.33816	0.43785	4.1471		3.12838		2.21936	1.64256		0.32889	2.55675	0.45608	0.14423	1.57573	2.69128	1.87827
	1.14839		2.82625	1.07251		1.85823	1.81748	2.78017	2.01917			1.8526	1.56005		3.0751	1.36933	3.40203	2.23621	3.71278	3.5334	5.9354	3.30779		1.98383		3.38744		2.83653	3.58854		1.75577			0.681134	2.71551	1.44946		3.03969		1.47133	3.76592		0.516	3.22117	2.20058	1.77814	2.87363	3.24686	3.89198
	2.41337		0.95233	3.34018		1.12829	2.95998	1.27929	2.56464			2.12422	2.92179		1.94999	1.09623	3.54574	2.02534	2.58495	2.35315	2.65	1.91772		4.74897		1.19422		2.46285	2.5301		2.65471			1.86032	3.30925	2.88309		3.76158		2.93956	2.61373		0.18243	1.84629	1.55203	1.59434	2.91643	2.30582	2.26945
	1.80715		1.82775	1.00731		1.239	2.03763	1.89626	2.62714			4.9258	2.23248		3.06222	2.07071	1.87605	1.05196	3.697	1.41607	2.46454	2.6208		2.39085		3.05886		1.58124	1.65956		3.89037			1.53943	2.54484	2.36197		1.20978		2.40857	2.12091		2.79888	2.96729	1.60604	0.26594	2.76668	1.74627	3.56388
	2.61523		2.67345	1.36933		1.0984	3.22113	2.85649	3.09667			2.53102	2.00054		2.94872	2.42536	6.61117	1.67948	1.99363	2.39607	3.41119	0.95886		1.50715		2.8858		4.8521	0.410286		2.78846			1.14743	2.49286	3.37194		2.32998		1.18006	4.16001		1.98593	2.78689	4.78432	1.65578	1.64967	2.1363	1.90685
	1.86158		0.413	2.90841		1.80023	3.50265	2.72925	3.66744			1.91711	3.06154		2.85043	2.34996	0.62202	2.04883	1.64542	3.45722	3.50562	2.23714		3.99015		3.48676		1.76169	2.0262		2.32021			1.95721	1.64825	2.75015		2.41667		2.96429	4.6504		3.12343	2.75568	1.93715	3.74989	2.79778	1.34834	3.01775
	0.99296		1.00752	1.78578		0.48267	2.16436	1.95455	0.71243			2.12422	2.94589		4.27066	2.03081	2.34784	2.10491	2.2772	2.7159	1.75222	2.26945		2.48136		2.82273		3.01568	2.25243		3.39162			1.59544	2.78689	2.70977		1.72179		4.22608	5.32582		1.13013	2.90277	0.55485	0.79782	2.74633	2.81223	2.6382
	0.98455		2.08406	3.48676		1.1097	2.51963	1.37103	3.23402			1.32771	2.08904		2.69746	1.9061	2.91466	1.5667	1.98422	2.00366	1.25402	0.46957		2.26578		1.81564		0.69169	2.80779		3.01775			2.56573	3.35415	1.76051		2.76668		1.03747	3.58332		2.13045	4.8896	2.35403	2.45693	1.19618	2.85627	1.39833
	1.42047		3.77972	2.81776		2.2868	1.00338	3.56107	1.93715			1.69027	4.21181		3.30275	2.06166	1.67576	2.86572	4.44265	0.77668	3.94137	3.06426		1.19107		1.63114		2.83066	1.63686		2.92179			2.81619	3.7134	4.63817		2.59938		3.91614	2.93083		2.00366	2.9092	1.37432	0.50376	1.60076	1.3297	1.46089
	1.92854		0.91217	3.15887		1.67452	2.55163	4.33829	1.78515			3.0991	0.61529		0.55859	1.86141	1.31713	2.9761	1.99363	2.84459	1.05788	0.76044		3.22435		2.14285		2.95998	3.58071		2.66643			0.76768	4.39982	2.45947		2.37076		1.39713	3.5591		1.048	4.42632	3.06697	1.83343	1.08336	1.01983	2.05895
	2.1749		2.73346	1.50594		2.04069	1.29964	3.67862	3.32097			3.02581	3.10338		2.84532	2.88905	2.63504	2.5622	2.55675	2.03763	2.60328	1.65704		1.4849		2.00649		1.82775	2.9507		2.36285			2.23114	4.01356	3.13672		2.23575		3.49436	3.76902		2.29134	3.27729	1.00338	2.84532	2.41376	1.29964	1.28677
	3.13937		2.46201	1.49972		0.58407	1.63683	1.37444	2.60727			1.90487	2.43738		4.09207	2.46741	0.86776	2.62318	4.07598	3.99588	2.87731	1.02796		2.30221		0.167496		2.29497	1.79492		2.29406			1.74016	3.78079	3.42093		4.28624		3.93705	1.56082		1.14839	3.91149	2.43653	2.57839	1.72586	1.51128	2.87948
	1.72831		2.29769	4.16001		0.80818	0.8385	1.39135	3.3861			1.18636	0.96103		1.70407	1.69717	1.26722	2.29769	1.76471	2.07806	4.8099	2.31931		3.03767		2.34498		1.26722	2.68956		1.8838			2.167	1.71363	2.04883		3.36251		1.63014	1.88017		2.17873	2.88985	3.1828	1.65704	1.88141	1.85711	0.52796
	2.89389		0.72113	2.56405		1.49746	3.56388	2.68085	3.7058			3.28087	1.68936		2.39085	1.69303	1.63428	1.47224	3.78079	1.02796	3.18933	1.92206		3.1074		1.03705		1.92854	2.83018		2.84459			2.20713	1.89749	2.10985		2.3589		3.86063	3.82323		1.65326	0.717184	1.42922	1.5547	0.488335	1.58649	3.63095
	1.57068		0.53188	2.02158		2.57192	3.12143	0.971879	2.83066			2.01695	1.04402		3.04041	2.98849	1.8515	3.0205	3.85186	1.45089	2.02945	3.71477		1.60215		1.51058		3.95559	1.46502		2.61682			6.91093	3.3757	1.94144		3.28585		2.46843	1.82207		2.91537	2.85731	1.7898	0.774	2.82025	1.72228	2.73346
	2.76975		1.14294	0.797449		2.1402	0.41801	1.61095	2.26945			2.42343	2.31572		1.86493	1.23275	3.04246	1.36216	1.47456	0.524	3.39591	5.04586		1.59434		3.87908		1.63683	2.2772		3.39469			1.36915	3.80606	4.75247		2.09429		2.92608	2.2158		1.94144	1.71498	3.50503	4.12548	2.86385	2.90823	2.71284
	0.20397		0.62535	1.29021		1.59825	1.87605	1.20203	1.05196			2.4186	1.28191		1.56537	2.68433	1.98802	1.68319	1.92684	2.91751	2.37514	0.37052		1.14839		3.10363		3.48658	1.51522		0.72401			1.376	2.95545	2.15376		1.20785		2.97759	3.23204		3.02188	3.69194	1.57332	2.10985	1.69442	2.4696	1.2238
	0.82095		2.78099	3.03815		1.18582	1.81175	2.2368	2.1949			0.726895	0.34734		1.70773	1.94375	0.55859	1.39087	2.79778	1.50715	3.93714	0.95014		2.33896		2.1472		3.42822	2.7378		1.5345			2.35686	3.06191	1.77931		1.81564		1.4568	2.06053		2.42283	1.75674	1.52362	0.15799	1.92198	2.43824	2.98517
	1.26558		0.29558	3.69194		3.08388	1.21869	1.86519	2.7562			1.81564	2.43909		2.67111	1.14014	2.21189	1.4849	2.93561	3.50028	2.71054	1.80023		2.93599		2.91001		3.0595	3.32405		3.24493			1.0682	2.74292	2.37339		3.40123		2.05727	1.83486		0.32889	2.81194	1.08314	2.75846	3.20444	0.91672	1.97753
	2.8599		2.25658	2.71808		3.49314	0.55109	2.92843	1.14476			2.59667	3.53928		1.63301	2.63866	2.16628	3.89678	3.17217	1.95638	3.14466	3.61948		1.69305		2.64043		1.56935	0.834693		0.91672			1.43838	2.65279	1.74031		1.62252		1.17231	3.42861		2.21752	4.13917	1.49746	0.78732	3.02504	1.3545	1.39386
	2.00988		1.60733	1.4538		1.26886	0.66407	3.08397	3.81914			3.47466	1.8357		4.78866	1.88017	2.29134	3.45482	3.20297	2.42111	2.5557	2.84532		2.27403		2.22002		4.03679	2.21896		2.9775			3.34905	2.86466	2.30852		3.50415		3.4267	3.35137		0.645	1.92198	1.90466	3.04383	3.4122	1.85711	4.77474
	2.68509		3.0561	1.76471		1.29322	2.53855	2.53932	2.28589			2.44169	2.84751		4.13605	2.39723	3.05338	1.28677	2.96098	1.03602	3.16576	4.18605		2.45947		2.36187		1.02594	2.47403		3.8533			1.79514	3.52477	2.92819		3.42792		0.875328	1.53515		2.87658	3.02736	0.24134	2.95506	2.2368	1.02796	1.40426
	1.97332		1.6419	1.71226		1.65704	1.39236	3.32616	5.43257			2.3589	1.3297		2.4696	1.44412	1.41753	0.99296	3.22552	2.48472	1.9307	1.36216		2.37689		4.31775		3.93133	0.588235		2.30852			1.70007	2.66159	3.4361		3.31137		1.0047	4.98947		1.16992	3.5545	1.6381	2.56788	0.969472	2.82772	1.94144
	3.36762		2.10985	3.60024		1.161	2.02945	3.63514	1.31079			1.62683	2.79888		4.86964	1.9629	1.325	2.77725	3.07486	1.8981	2.85627	4.33304		2.43568		1.16046		0.88907	1.01194		2.5557			0.685725	2.91241	2.13922		1.93411		3.08196	2.03081		1.68319	2.99083	2.974	0.48696	3.384	1.13013	3.18606
	2.07405		0.86776	2.15156		1.45519	3.46263	3.43269	2.63109			3.08927	1.66829		4.3841	1.02571	1.5547	1.3297	2.04915	2.44505	1.16458	3.62694		2.52952		1.99481		0.82852	3.0741		2.88525			1.0078	2.99631	1.5547		2.62177		2.41362	2.65896		2.21471	3.92759	0.91898	0.57691	1.55332	1.26886	2.53034
	2.30582		1.28029	1.79622		3.48121	3.08388	0.645103	2.25473			1.71907	1.62535		2.42541	1.78709	1.36673	2.90537	3.70899	2.34784	1.47365	2.16436		2.37164		0.749074		1.82889	3.78327		4.01198			1.88874	3.96727	3.25453		2.66071		1.99879	3.58854		1.89261	1.24031	2.27403	2.86717	2.0239	1.69796	2.54918
	1.72349		3.58251	3.13882		1.95319	0.91672	1.53819	1.76641			1.90733	0.95233		4.716	1.18833	2.44845	1.5345	1.21749	3.17101	2.59928	2.26026		1.03401		3.25008		3.71813	1.78053		0.99506			1.51273	1.59491	1.65829		3.51681		2.32115	0.902003		2.77725	2.09763	1.79792	1.10218	2.01463	0.81841	3.11943
	2.07806		1.99116	2.51154		1.15921	2.3865	2.89793	1.58255			1.30821	1.88048		1.85711	2.65632	2.69823	1.82889	3.13211	2.36988	0.5805	1.1963		1.10406		2.25243		1.31871	1.6875		0.72113			2.36217	3.48876	2.71973		4.01181		3.14446	1.57425		1.87494	1.20203	2.56788	2.31122	4.51004	2.50805	1.88269
	2.39954		1.61379	1.42947		1.87494	2.38998	2.42921	2.79814			1.12361	2.25842		2.50473	3.91149	0.95886	2.42883	2.41956	2.54836	2.08904	3.02669				2.86466		3.11409	0.952435		0.50376			2.89198	2.85567	2.4637		3.4395		1.58475	3.82995		1.01575	4.31885	1.87494	2.83286	1.70542	1.15921	3.63839
	1.325		2.62635	1.6153		2.88885	3.964	1.08981	1.41753			1.65533	0.79782		3.31783	1.37103	2.2667	2.8599	3.87908	2.67267	2.16916	2.64529				1.54879		2.08306	2.06732		2.80111			2.35419	3.1433	1.53856		2.02042		1.16971	1.14014		1.97858	2.16779	2.13728	3.13406	2.84748	2.369	1.65326
	2.89173		2.06501	2.82025		1.62535	0.89606	2.14503	3.21531			2.77681	1.2272		1.54396	1.91711	1.09079	1.12644	2.69737	0.88202	1.76523	0.50376				0.8757		2.19774	3.0741		3.24557			1.7652	1.69442	1.66205		3.30925		2.96429	2.36187		1.80369	2.36484	1.72711	0.64177	1.42456	1.98278	1.50715
	1.38337		3.17364	1.64542		2.95365	2.40906	2.67037	1.27377			2.29051	2.65157		2.70823	0.949976	2.9705	1.32343	2.8858	2.28407	4.27504	3.0363				4.61103		2.1402	1.23275		3.72205			2.45586	2.02042	3.77477		1.55633		5.25949	2.81942		0.46957	1.64542	1.12644	4.72658	2.23471	1.81748	2.22408
	1.68936		0.66719	1.40473		2.35844	3.14995	1.00963	4.06708			0.870346	1.52362		0.52002	1.46502	1.31713	2.63346	4.77151	1.94144	3.09466	2.79814				2.65368		1.52225	1.95813		0.35328			4.06295	2.91563	2.32379		1.58313		2.73377	2.48629		3.24686	2.72925	2.84532	3.09197	0.969472	2.72202	1.24236
	2.28133		1.31238	2.83348		4.26725	3.74211	1.62683	2.55651			3.80791	0.56965		0.89838	2.40114	1.78048	2.63583	3.22335	1.468	3.24365	3.2996				2.16671		4.30075	1.79622		1.87383			2.0187	1.16248	4.01457		4.64739		2.27884	1.97359		2.79219	3.2371	1.75933	1.239	0.717184	2.42883	0.95233
	1.77111		1.64949	0.791565		2.75846	3.46684	2.69476	4.17809			1.06814	0.76044		0.73258	2.06166	1.16279	1.01164	3.17879	2.60966	2.26761	1.00338				3.54923		1.41607	1.68612		3.12609			1.53536	2.31083	2.59688		2.82521		3.4541	2.05143		2.46116	1.75541	1.95212	2.59126	2.26691	2.73422	1.41607
	0.84098		1.89041	2.19885		1.78515	1.05788	3.37292	2.39954			5.65127	2.2722		1.69796	3.42246	2.29134	0.95451	2.18498	1.50715	3.69737	1.45662				2.85649		1.70773	2.01114		2.46201			2.06173	1.77922	2.93245		2.50129		1.06064	4.16844		0.79521	5.13813	3.92656	2.56058	1.10473	2.67578	3.04451
	2.62714		0.76861	1.73261		1.96804	1.49746	1.17647	2.40387			3.6989	1.00958		2.92605	1.27746	3.30212	1.87938	3.45849	1.59694	3.05678	4.39548				1.99246		2.09302	1.37614		2.2575			1.86368	3.97963	2.11969		1.65815		2.08224	3.13361		3.52397	1.95575	3.27683	1.15561	1.64825	1.02187	0.83102
	1.4835		2.17107	1.46502		1.00958	2.67578	0.534071	4.15762			2.47969	1.12829		2.25196	2.24098	2.31032	2.61285	1.03253	2.10195	3.03767	0.88673				2.97202		1.6215	2.15156		0.91445			3.56047	1.88141	2.78697		2.20734		4.21022	2.51713		3.21854	2.55492	1.56271	1.29161	2.28642	0.78732	1.39386
	0.69169		4.29446	1.35732		1.87383	0.78732	2.32294	0.90069			2.0262	3.10204		3.54809	3.9661	2.78547	3.24942	1.05049	4.25407	5.3814	1.45089				1.20397		4.27163	0.919973		2.57516			1.40307	2.60028	1.41018		2.11097		1.75413	1.64967		1.05196	3.9466	3.64297	3.1978	1.9724	2.58725	0.774
	0.72113		1.94572	2.80112		2.52211	2.64843	4.41255	1.07349			2.68521	4.53064		2.82772	1.11944	3.93978	0.38159	3.63257	1.41607	1.61379	1.50439				1.09623		1.00752	1.98893		2.70131			2.28665	1.91954	2.24456		0.952435		2.30802	3.34158		0.58762	2.29459	1.00958	4.19051	3.10964	1.81748	3.48897
	2.23435		2.05895	0.988577		0.93247	1.12829	1.4682	1.50162			1.26828	2.61682		2.3229	1.89749	0.55485	2.7735	3.54197	1.65326	2.66253	4.32968				2.01231		4.2197	2.69216		0.11172			1.35534	2.03311	1.95957		3.57025		2.63754	3.22552		0.73824	2.30982	1.36063	3.01775	2.04458	1.97543	1.239
	0.84098		0.73258	2.78353		1.95638	3.37687	4.1774	3.90585			3.60867	1.50715		3.33285	0.896808	1.61894	0.77936	1.92441	2.83873	4.16462	2.12165				2.64927		1.05984	0.634141		3.47223			2.67343	4.60036	3.4185		2.20628		2.07786	1.89872		2.5695	2.4369	1.58649	3.59931	1.46342	1.67452	0.68564
	0.87729		2.70439	3.59569		2.23621	2.11379	3.41836	4.18455			2.75143	2.64686		1.70895	0.739649	1.49328	2.83873	2.33999	1.27866	2.13143	0.90069				2.83761		3.39039	0.919973		2.25934			1.75451	2.37273	2.53445		4.62066		2.86518	1.86268		3.45421	2.87607	1.52225	0.82348	1.48247	3.76704	0.60849
	3.84032		0.24134	3.0041		1.4849	3.00393	1.94134	1.97016			1.91711	2.55488		1.16458	1.84122	1.60215	1.85487	3.03506	1.62279	2.32379	2.92321				2.33498		4.39642	1.70542		0.59466			2.43664	3.62032	1.56138		1.13603		2.57336	2.60207		2.99074	2.31487	2.63267	3.25645	1.76471	1.77111	4.10273
	0.76044		1.70773	2.83761		1.95319	0.09122	2.71033	2.34074			1.68334	1.8357		3.4264	1.60221	3.16904	4.15862	1.08336	1.3545	3.17101	3.64297				4.13803		1.80369	1.20978		2.43055			1.84339	1.78315	1.82889		2.6475		0.633516	4.49549		2.79888	2.19032	1.02187	1.87827	2.28642	2.23621	1.80369
	2.73194		2.6382	1.64825		1.42777	1.78398	1.73261	1.6633			1.86769	1.19107		0.55485	2.21157	1.96275	1.91555	3.19567	2.12459	2.9649	1.23396				2.24098		3.76594	1.21941		1.79676			1.11978	2.63423	3.99327		2.41279		1.32337	3.11715		2.39259	1.81693	2.33451	3.38917	2.16887	2.11281	1.58255
	0.91445		1.11344	3.08019		1.62918	1.66205	2.42343	3.48658			2.68433	2.1363		1.98383	1.43762	3.91755	0.72113	3.3964	1.56935	3.22306	3.04724				1.41632		2.01298	3.50081		1.54396			2.27704	2.45219	2.82846		3.25008		1.85193	4.07657		0.89838	1.67638	4.6908	2.19015	3.46051	3.94242	2.21659
	0.68564		0.91672	2.70169		2.52211	0.84345	3.85731	0.98877			2.17748	0.96103		0.76044	1.4014	0.95886	1.08122	1.34868	1.38487	3.83653	2.43653				1.04379		2.94872	3.18541		0.9235			2.03264	3.22625	3.77532		0.255861		2.40731	1.47614		1.84925	3.79498	1.17525	2.49641	2.01114	2.3865	2.05288
	1.16458		1.31713	1.27929		2.20907	2.60727	2.99708	1.8849			3.48206	2.81814		0.33515	2.51154	2.49891	2.44079	2.37175	1.77931	3.11075	3.3059				0.969472		2.02123	2.85403		3.0143			3.07481	1.44897	3.48598		1.60076		1.2156	2.12422		1.03803	3.16183	1.02187	0.7095	1.35732	1.97858	0.87015
	0.78996		1.80369	4.22083		3.43428	1.29161	1.24783	1.91011			2.60207	2.31752		1.51952	4.24017	1.30603	2.37689	1.58017	1.82889	1.07155	2.30221				1.4682		1.83457	3.99019		3.56855			3.05434	2.67735	1.88931		1.5668		2.47335	2.26588		0.92575	2.12531	1.97648	0.4515	2.1483	1.57597	1.50577
	1.8849		2.37602	0.979067		3.54926	1.67824	2.26691	2.1634			1.92684	0.15799		1.82548	1.73532	2.82993	3.04724	1.65956	2.83433	1.94037	0.9235				0.826254		3.46684	2.60387		2.25012			1.62464	3.01652	2.61205		2.55858		1.74545	1.30642		0.66407	3.01032	4.81725	2.74409	3.3632	0.84345	2.29406
	1.39386		0.28115	3.16257		2.20907	0.93247	1.99363	2.9677			2.79024	1.12829		2.54918	1.55633	0.63852	2.21471	4.34798	0.72401	4.13002	3.6765				2.5264		6.15629	3.0466		2.78547			1.23175	2.92123	6.45322		2.15156		1.18263	2.60746		2.06601	1.12777	1.52362	0.46512	2.44742	2.76524	1.28677
	1.31713		3.48837	2.19885		1.65829	3.71813	1.88637	3.5151			4.09201	1.99638		2.58081	2.10764	4.09867	0.43268	3.52477	1.43358	2.94236	4.2123				3.14849		1.17701	1.26274		2.63425			3.43409	2.81029	2.87441		1.6875		2.12273	2.88418		1.69918	2.9602	1.27214	5.11221	2.62177	2.80334	1.05591
	2.39346		2.9775	0.952435		2.51963	0.86054	4.22747	2.52952			4.53227	1.82775		1.15921	3.1164	1.77228	1.90575	1.96885	2.34872	2.88309	2.27128				2.19352		4.64937	2.39333		4.78432			1.65522	3.78635	1.94144		2.33498		1.33708	1.24031		3.95191	4.75432	1.52362	0.89838	1.43925	1.88048	0.84098
	0.42784		0.34734	4.828		1.47224	2.21659	4.38172	2.23528			1.31711	2.42969		2.75846	1.93532	2.14796	1.62918	2.45886	2.1911	3.75488	2.41595				1.80142		1.66455	1.79492		5.1753			0.734289	2.1472	4.40776		1.94134		1.77138	1.44897		2.46285	3.03506	1.8357	2.14505	1.92684	2.40127	2.76749
	1.99116		2.62555	1.54879		1.74389	2.67111	1.49972	3.42883			2.1472	1.95638		1.10406	2.2441	3.15127	2.00988	4.04894	4.09003	1.81748	3.02875				2.3579		2.369	3.28585		2.88525			3.30097	4.62824	4.38979		3.0923		2.23982	3.14032		2.34606	2.28131	2.72889	3.11809	1.63114	3.56096	0.64822
	3.01015		4.09054	3.0489		1.08889	1.56537	2.62088	2.76147			1.03705	0.72401		2.42969	0.845825	2.26853	4.10475	3.20371	1.38937	1.94251	0.85081				2.00182		4.16462	1.89626		3.00393			1.90527	1.28658	3.73432		1.54879		2.58632	3.45577		2.16243	2.45696	1.49607	2.04476	0.645103	1.92854	2.81888
	0.66407		2.19205	2.18284		2.01504	3.06697	3.00021	2.85772			1.42456	2.87152		4.1751	1.58017	2.11281	2.28133	1.37614	1.88821	2.61603	3.08118				2.46361		1.99116	1.90242		1.86158			1.92328	3.15295	1.847		0.290115		2.47088	2.66335		2.57758	2.96965	1.8129	0.43268	2.33899	1.62918	3.58947
	1.10406		1.7259	1.88513		1.31238	2.09302	3.34508	2.87586			1.95694	2.36988		3.17953	1.45058	1.71623	1.61894	2.21474	0.97179	3.14268	3.4264				1.39638		1.93607	1.96528		1.73072			1.77052	5.22298	2.36197		2.48535		1.89414	1.08119		1.34371	2.99162	1.58124	2.60727	1.73261	3.10003	2.09799
	0.524		2.15955	1.01655		0.75219	1.68195	2.80446	1.59564			2.19992	1.94358		2.51219	1.436	2.62635	1.00752	2.86303	2.14796	2.0539	1.3375				1.3556		3.55511	0.226792		3.06969			2.54118	2.68521	2.03252		2.4938		1.68878	2.0741		2.36549	2.54208	0.49543	2.10886	1.14014	3.82567	2.66097
	2.57758		1.30762	1.28658		2.10195	2.09699	2.09763	1.75222			0.755297	2.5155		2.42541	2.20204	1.8705	2.86717	3.6678	3.89411	2.60408	0.60849				1.7897		5.16685	2.50035		3.05065			0.815212	3.37015	4.38647		2.9728		3.18481	2.51805		1.16458	3.71278	1.1963	2.4637	1.69303	2.95506	2.49641
	2.08506		1.40426	3.03506		1.73791	2.5097	1.14831	1.4087			2.60207	1.55203		3.55745	1.8374	1.98802	3.32285	3.77646	1.06766	4.53935	2.8174				2.66949		3.32285	1.21171		3.31533			1.11135	2.24307	2.04476		2.02966		1.60761	2.22737		0.83602	2.29051	2.4527	0.96965	2.46645	2.63346	1.58124
	0.68867		2.92107	0.76452		1.16458	3.10338	3.1194	3.75321			1.79622	2.56301		0.6119	3.59895	2.16051	1.25236	2.34498	3.37132	2.84532	0.9053				2.11318		1.60733	2.2368		2.12557			2.02954	2.22737	0.85081		2.93083		2.49781	1.93532		0.66093	2.75822	1.95744	2.05592	3.26944	3.32222	1.05196
	1.28191		4.41484	0.791565		2.69437	3.42458	1.93532	0.64822			1.84755	1.8981		0.7577	0.739649	1.572	2.86934	3.48475	2.10985	2.55651	2.1911				3.78203		1.9922	1.05271		2.59046			2.52757	2.77849	3.46804		3.58266		1.7332	2.01231		1.58255	3.34648	2.42197	2.38737	1.85765	1.27214	1.05788
	2.80111		1.82548	2.55309		1.98698	0.9076	1.52445	1.88931			2.20946	0.93469		0.645	3.21464	3.35648	1.39087	3.06191	1.05788	3.64525	1.05788				1.11526		2.66955	2.33498		2.61921			1.28164	2.23261	3.97029		2.54208		1.19287	2.67387		4.36746	1.43437	1.01164	0.26594	2.32998	2.81593	2.44505
	2.55244		2.63188	1.67777		0.9076	0.86054	1.23465	2.80334			1.62396	1.935		0.39234	1.27929	1.93285	2.81666	2.25864	1.47929	3.12143	0.413				4.39823		2.25842	2.83431		0.42784			1.88874	3.09533	4.65831		1.89749		1.49795	2.59577		0.78732	1.89132	1.05984	2.22315	4.34529	4.13455	1.64949
	0.93247		3.39223	2.56405		1.3728	2.74409	1.54879	1.10594			2.98849	1.6457		1.65326	0.927564	1.3545	1.3297	2.84748	1.06766	0.89606	5.26574				1.69992		2.29043	2.56679		2.86281			4.3441	4.75777	2.52376		1.02799		1.55375	2.31891		2.39085	2.50035	3.75044	1.99638	4.27532	1.95744	1.63428
	0.38159		2.54836	1.93773		1.21698	3.4979	2.15156	2.73194			3.79807	0.55485		3.82785	2.11207	4.04503	2.57435	3.46659	2.22782	1.57597	0.43268				0.811984		1.56005	0.870346		0.88202			1.41199	2.85977	2.51053		2.67037		2.59337	2.99083		2.87441	4.66898	0.524	0.87492	1.4682	0.9076	0.80302
	1.38487		0.65777	1.20203		1.35296	1.38937	2.36978	1.10406			1.81564	1.15741		3.46924	1.52445	2.1911	2.41853	3.40328	2.35491	2.02945	1.84925				2.08085		1.93177	2.12752		2.00366			0.643262	3.20516	3.54104		1.98775		0.989458	3.29721		2.49307	4.80616	2.1682	2.99491	3.18394	1.76523	1.51128
	3.15325		3.76815	2.71033		1.35296	1.80945	3.69573	0.61529			1.60221	2.83433		2.05693	1.56232	1.93392	3.92391	2.43306	2.06198	2.19774	2.77425				3.97375		2.54836	2.831		1.81519			0.899315	2.88338	3.66062		1.06814		2.05727	2.08758		2.66409	5.58928	1.36216	2.30311	1.47456	2.63267	2.7403
	3.08051		1.30603	2.56679		3.00739	3.15655	2.62088	1.62279			3.10211	1.71866		1.50577	1.61963	1.419	1.29964	4.59478	1.51128	0.9675	1.73672				2.58132		3.81369	1.44897		1.89041			1.521	0.930076	2.05693		2.84337		1.77994	1.48247		2.91751	0.767574	2.23155	0.88673	1.21749	1.64443	1.32028
	1.62279		0.74664	1.29202		2.62951	2.82183	3.54593	1.79213			1.436	0.84098		3.53869	0.8757	0.67648	3.29771	2.53102	3.57321	1.8981	0.15799				0.856808		2.0539	3.05886		3.57088			1.70007	1.77528	3.8877		3.12689		2.09389	1.9629		0.77936	2.14066	3.04246	0.24134	2.10654	1.99638	2.35933
	2.83653		2.43824	2.42053		1.30443	2.40041	1.16649	1.14294			1.42947	3.10941		1.65704	1.31711	1.94465	2.403	1.78839	3.02188	2.369	0.21392				2.17426		2.34872	1.68195		0.77936			3.1012	3.19713	4.32246		4.20195		1.86665	4.60443		0.63852	2.42632	1.29	4.30269	2.95229	1.5667	2.67889
	4.36175		0.6119	3.50615		1.59173	3.30023	3.5545	2.10393			0.8757	1.92854		1.46374	1.84629	1.90903	2.42111	1.19618	2.63425	1.57068	4.25211				1.93773		0.56965	1.19618		3.14599			4.09141	1.79492	3.60566		2.70256		4.8329	2.35592		1.24737	2.44073	1.01575	2.02534	1.46661	3.75709	1.82091
	1.7898		1.85711	3.70837		1.23227	1.8515	2.03081	1.16814			3.77832	1.80945		3.50918	2.18926	1.30284	2.39346	2.80779	0.60506	1.76051	0.46957				0.845825		1.39684	2.34199		2.68819			1.03542	3.97493	2.76825		1.5683		1.95263	1.82719		3.20819	4.8613	2.13338	0.89606	2.57043	1.2015	1.8849
	2.94307		2.78622	2.09205		2.27585	1.4891	2.48722	1.69305			2.28949	1.0946		1.36216	0.687223	2.43568	1.8515	5.33109	3.99119	3.2876	0.95233				2.51805		2.3952	1.69442		1.96593			1.38961	3.25151	2.56869		2.0831		3.92778	1.59784		2.1285	1.24596	2.15569	1.3297	2.26898	3.07781	3.71253
	3.80495		0.88673	1.01194		0.87729	2.09004	3.52609	1.32028			2.51154	3.4824		2.15376	2.38942	1.8515	4.11336	2.87932	2.18254	3.29897	3.00739				2.47403		4.54759	1.03253		3.31219			2.7972	3.02349	4.24917		1.64825		1.47957	3.12539		3.16773	2.11207	2.4637	1.30603	2.73267	1.935	0.74664
	1.8981		2.05592	1.41136		1.1502	2.21659	1.76206	1.33126			3.48676	2.06198		3.50977	1.53819	2.40906	3.00324	5.5809	5.5188	2.69205	3.39223				2.86466		3.597	1.32947		1.29643			1.10285	5.35734	2.52293		3.35415		3.34953	3.54197		2.98935	4.64287	1.50162	1.21184	1.54275	1.572	2.30221
	1.07929		4.07985	2.628		2.5014	1.70407	3.22842	0.81841			2.65984	1.39833		1.76993	1.36933	0.9675	1.1393	3.95074	2.86572	2.25934	3.4506				1.39806		2.38737	3.12314		1.21184			4.47701	2.32596	1.79792		2.36681		3.00605	4.58662		1.8849	2.22632	2.25381	2.4314	1.68334	2.40127	2.18349
	2.3013		0.71243	1.57573		1.20668	1.88821	2.48911	2.09103			2.44169	2.94024		0.46957	1.51058	1.78048	1.51815	1.83995	1.10406	2.66643	2.32737				1.88017		1.20668	1.47456		3.06222			3.52508	2.96098	3.98702		2.43594		2.10691	1.26828		1.76169	2.30678	1.05788	0.645	1.14014	1.04402	2.05895
	2.52211		0.96965	1.87144		1.70285	3.90531	2.11207	3.58541			0.814857	3.61948		1.10594	1.2553	1.50162	4.55582	2.1165	1.13381	6.64099	5.02604				4.36247		3.31533	2.57316		3.43428			1.59544	2.62088	4.40918		2.11207		1.78505	2.4966		1.73672	1.49346	1.40426	0.92575	1.22705	2.95365	2.9775
	1.52771		1.75577	2.42632		1.47224	0.93913	2.70602	1.08314			1.58313	1.77228		2.91394	1.65533	0.85812	2.42111	2.39528	5.81001	2.40819	2.22875				2.05143		1.21698	3.42997		3.50562			3.58853	2.96965	3.87483		1.30642		1.99423	2.07522		1.71259	3.78882	1.25236	1.74746	2.86711	3.23337	2.72584
	2.74334		1.048	3.00331		1.93392	2.82846	3.38469	2.15955			1.97597	0.87729		1.32028	1.75807	2.73346	2.87079	1.71226	2.43226	2.90178	0.56965				2.05028		0.48267	2.70256		2.47969			1.73475	2.59577	2.38214		1.17845		1.982	1.49815		6.4873	2.71292	0.7659	1.1097	3.35833	1.08122	3.37564
	1.92746		2.22782	0.914874		2.32737	2.24271	2.08085	3.14665			1.55633	2.45609		3.04929	2.01463	1.80715	2.42969	2.27412	3.35276	1.09079	1.16279				1.17845		3.3291	0.463782		1.572			1.1447	2.23994	2.60886		3.14923		1.77994	2.28232		1.10406	3.80053	2.21471	3.36453	1.74874	4.29446	0.64822
	1.06766		1.80023	2.33799		3.32972	1.10029	4.02287	1.08122			1.67777	3.17101		0.39234	0.96221	2.36197	1.72349	3.8397	0.42295	3.38487	3.11809				2.09317		0.60506	2.61462		4.74853			2.60935	2.5264	3.9891		4.34313		1.59813	3.34788		2.25473	3.79067	1.44371	2.02842	2.29968	2.31841	2.12165
	1.98174		2.83873	2.92843		1.07155	2.35315	2.65632	1.5667			1.84248	2.769		1.56404	1.76867	2.08904	1.47788	3.8122	1.76169	3.56388	0.93469				0.680385		4.22807	3.31207		1.78864			0.643262	2.18605	2.72889		3.80299		2.51963	2.24931		3.29013	6.27244	1.90248	1.25402	2.40211	1.2272	3.30904
	0.5805		1.23396	2.77765		1.67948	2.07806	2.57316	1.69305			2.79778	0.68867		0.69767	2.22842	1.8849	2.63583	3.04199	0.99296	2.39694	0.24134				1.75541		1.82548	1.56232		2.63188			3.00989	2.97987	1.92854		1.77922		3.01916	2.01114		1.52907	2.99396	1.25236	0.48267	2.21474	2.67578	2.76223
	2.95998		1.26886	2.1807		2.08406	2.04578	3.29011	1.44082			1.99246	3.66744		1.00338	1.95813	2.26945	0.89606	2.4966	1.7259	1.59825	1.79329				0.76452		2.64214	1.08119		1.01779			2.38725	3.56238	3.52397		2.19032		1.08614	2.13191		0.56599	2.66423	0.34734	1.28677	0.878372	4.24035	2.18349
	1.26886		1.85711	2.4244		1.23396	1.92746	1.66799	3.44457			1.95694	2.59768		3.56855	1.03705	1.42193	3.31219	4.24072	3.48598	5.06684	1.47929				2.87932		2.89963	2.39723		2.3978			3.1012	2.32294	2.13825		1.92076		1.66886	2.45886		0.50787	2.55401	3.26729	1.74746	1.12153	1.91989	1.7758
	0.7095		2.76298	1.64825		1.05984	1.54531	2.96729	2.77725			0.867654	4.27309		2.08406	2.32897	2.64056	1.31238	1.58756	1.87827	2.52623	2.71973				1.25903		1.239	2.90518		0.96965			1.48765	2.2031	2.1285		1.93532		3.23971	4.33452		1.06571	3.82078	2.86789	3.03424	1.35904	0.73258	2.81666
	0.91898		1.05196	1.27196		2.4696	3.13008	4.93624	1.81519			3.03584	1.25236		3.72707	2.60566	1.59564	0.95233	1.76471	0.94135	2.78249	0.65142				1.15642		1.87827	0.77966		1.7415			3.07583	5.05095	4.74371		1.47931		1.65238	1.74204		0.81075	2.75822	1.21184	3.44215	2.0262	1.59825	2.51715
	2.31302		0.4515	3.31207		2.1363	2.94872	3.79807	2.42541			2.26588	1.36216		1.9112	1.59637	0.826	3.11876	2.70169	2.02534	0.83102	1.11157				3.03969		1.62279	2.80528		2.3978			1.16908	4.66095	2.24271		1.25344		3.04923	2.27412		1.49049	2.85731	1.95744	2.81297	1.65956	2.98935	1.99116
	2.71667		2.24734	1.68888		2.9726	0.69767	3.78079	2.84751			1.18833	2.09402		0.94135	1.77922	2.86572	3.12076	2.38256	1.78165	2.55488	2.45015				1.22514		1.29643	2.09763		1.67576			0.899315	2.87607	1.45089		2.83266		2.35108	1.41468		1.70407	3.53007	1.14839	1.50162	3.14627	2.07506	3.61775
	1.90248		2.32916	1.27929		3.78632	2.33451	2.02042	1.18582			1.63114	0.60849		1.15921	1.98893	2.68974	1.16814	0.700698	0.68867	3.00116	2.33362				3.12614		2.75318	0.502499		1.47506			2.94248	1.52904	2.19774		3.22842		1.72264	1.36933		2.1634	2.63155	1.32814	0.7659	2.23052	1.51815	1.57068
	0.71243		2.10689	2.65015		2.15183	3.11008	1.42456	1.72228			1.2422	0.52002		1.01575	2.58404	2.08805	2.11281	5.23773	3.85384	1.63683	3.26411				1.94375		2.82993	2.94832		0.86776			1.94113	1.28839	1.36216		3.10211		2.51721	2.38942		2.31931	1.29744	2.096	0.71534	2.2368	2.05086	1.47647
	1.94037		0.24134	1.46979		1.51678	1.69918	0.829074	1.94037			3.07866	2.91965		2.71284	2.70256	2.50639	3.5668	1.44897	2.69514	3.69681	2.70439				1.52904		3.07036	3.25941		0.97179			0.902789	3.33668	2.7136		1.84755		1.71911	2.12862		2.72202	3.22335	2.32916	2.23062	1.70268	2.62	0.97819
	0.97606		2.66097	1.74606		2.36549	1.08506	2.48629	2.90608			3.84031	1.6457		1.79445	2.00649	1.6381	2.26945	1.94134	3.15259	3.58019	0.97606				2.58946		1.71259	1.42947		4.03937			0.852801	2.82521	2.13143		2.26484		2.34071	3.35624		2.57112	3.01884	2.17586	0.87015	1.77	1.36673	1.39833
	3.5074		3.42822	3.22335		3.81642	1.65954	3.9466	3.06154			2.66335	1.70529		1.51815	3.39228	1.42631	2.00988	2.53102	3.30401	1.73672	2.57839				1.97714		1.97858	3.565		0.83102			3.35933	2.60746	4.04143		3.99312		0.967708	0.800375		4.0635	4.33181	3.11075	0.74105	0.851338	2.80631	2.16436
	2.1634		1.90466	1.99481		0.9076	1.21356	2.2772	3.65892			2.83431	1.4835		1.27703	2.24202	1.59173	1.45662	3.09759	2.90966	3.26984	0.93469				1.96409		1.69796	1.36248		1.52089			0.826666	2.45219	4.42895		2.15807		0.892532	1.83613		3.60566	2.84419	2.11477	3.29013	2.25864	1.46658	3.2819
	0.71534		2.23155	2.25864		1.67948	1.37432	3.9602	3.22564			3.12614	2.34784		2.08904	3.65759	2.68974	3.21725	3.31489	3.39714	1.53856	1.28191				2.73695		2.37251	2.79359		1.66205			0.488094	3.42042	1.01983		1.66659		2.86518	2.67387		4.4505	2.77849	2.15279	1.97753	1.50749	2.11969	1.64949
	3.01499		1.43213	2.19885		1.76523	1.93607	3.87968	2.1682			0.851338	0.55485		1.5667	2.79024	0.96103	1.6381	2.18605	2.68896	3.0067	2.4696				3.05579		0.73541	2.23366		1.26558			0.956742	3.4361	3.64297		4.6504		3.36403	2.1165		2.67111	2.37175	0.68564	1.27214	3.33878	0.85081	1.73432
	0.15799		4.0635	2.65279		2.28133	1.90685	2.41763	0.59815			3.17291	2.64607		3.29455	1.94496	1.91664	2.81297	1.1319	3.00393	2.63188	0.78732				3.71152		1.36063	1.99831		0.78996			1.42305	5.1304	2.15665		2.53471		2.45607	2.16887		1.83457	4.7272	0.69169	2.39694	1.50282	2.10195	2.96279
	1.52635		0.6734	0.954884		2.72049	2.04578	3.33177	2.05592			1.41632	1.40278		3.39714	1.911	2.15569	2.51963	3.09079	1.325	2.48388	3.8533				3.72723		1.90794	1.32242		2.54755			1.7652	3.38192	1.42485		2.25761		5.27392	2.75568		2.7136	1.6708	2.29859	1.56537	1.4554	1.81519	3.03835
	3.69287		2.52293	3.49278		2.38824	1.88931	1.95932	2.86426			2.37864	1.19977		1.98278	1.76338	1.53043	2.16724	0.78266	1.54934	4.68769	1.60733				1.59637		2.83653	1.93411		0.45608			0.979404	3.20808	2.66019		1.94615		2.7515	2.31487		2.78921	4.51677	0.87729	2.58403	1.19618	2.77725	0.99087
	1.74269		3.52869	2.0741		3.37564	1.97121	3.13435	0.58407			1.00731	1.43358		3.09398	2.65191	0.53965	2.1285	3.01652	2.36725	3.02944	0.62535				0.736489		1.29322	1.16449		0.49122			1.67966	1.42456	2.56139		2.68521		2.49293	1.98775		1.85711	1.17845	5.03637	1.29322	2.55584	4.51408	2.21752
	1.81863		1.67452	1.97478		2.48304	1.3297	2.30576	1.03803			2.09317	0.50787		3.16313	0.76452	1.94144	2.11379	1.96409	1.82661	3.13539	1.83116				2.54942		3.37995	2.98614		2.84093			0.576444	3.12539	5.50219		3.09533		1.66155	3.29153		1.21013	2.3747	2.38039	0.72113	1.46342	3.05474	3.47702
	1.05788		4.25798	1.32242		2.1059	2.82109	3.41973	1.2238			1.69027	0.93247		1.83457	0.919973	2.239	1.78864	2.1807	0.66719	3.1756	3.13738				1.48247		4.07373	1.80142		1.59825			4.48331	1.46342	4.81682		1.62252		1.40581	2.86221		0.52002	2.60387	2.33183	0.60849	1.94615	3.92656	1.34834
	1.77814		2.31572	3.86338		2.26026	0.84837	0.99093	1.88159			2.58856	1.50162		1.45232	2.39528	2.23992	1.77931	3.32616	2.60008	2.71284	1.81863				1.51213		2.2194	2.84665		0.64822			1.75451	3.24071	3.3266		2.39333		0.397628	3.25151		4.29591	2.46645	0.76861	2.85554	2.35592	4.06196	1.08122
	0.55109		0.74385	2.1472		0.55109	0.89838	1.86268	2.57516			0.568018	2.41078		2.08506	1.71635	1.83116	2.10393	1.89256	2.59367	3.33472	1.36977				4.89724		1.6633	0.837492		2.95083			2.31932	3.70332	1.91555		1.47456		2.13559	1.75274		1.59173	3.61903	2.91109	2.76223	2.55309	0.81841	2.31302
	1.30284		3.02601	5.36388		0.524	2.25842	2.04	2.39694			1.11106	0.59815		2.62238	1.20008	1.1717	4.00004	2.26898	1.93715	2.09302	3.44094				3.04966		3.11943	1.96409		0.86295			2.79833	1.02571	1.16992		2.71033		5.38687	5.192		1.36673	1.71363	3.49373	1.79329	0.67694	2.55895	1.43793
	1.80945		3.22048	1.6525		1.90794	3.76539	1.68195	3.56096			3.08019	0.89606		2.52952	2.6939	1.4877	2.30221	1.67498	1.2272	2.35138	1.00752				3.14923		4.73054	2.42921		2.85772			0.708215	4.39238	2.09302		1.72586		1.36633	4.08515		2.74561	4.47883	1.8083	1.2015	2.4186	2.78921	0.59815
	3.03356		2.38039	0.902003		2.32647	2.81149	3.23277	1.98802			1.75407	2.775		1.13381	2.21474	4.88202	3.33035	1.17845	4.25651	1.05788	0.3761				1.76603		2.98517	3.9079		1.31713			2.57549	3.88811	2.30221		4.12389		3.37485	2.12531		1.04402	2.1559	1.572	1.2272	2.62533	1.61379	1.44802
	2.10096		2.19679	2.19992		2.2621	2.47297	1.51984	3.4979			2.89954	1.93285		1.6125	1.04603	1.30443	1.90248	1.95932	2.67189	3.46744	3.64182				4.60189		1.19977	3.63514		2.46201			2.23114	3.26873	1.27866		3.69511		3.58201	3.32897		1.88931	2.38256	2.60966	1.19803	1.57425	1.73791	2.45947
	1.74627		0.387	2.66159		2.19395	2.239	3.19786	1.93607			3.29721	0.79782		1.70895	0.952435	2.42455	3.18215	1.97478	4.09461	2.63346	1.21869				3.69763		1.06766	3.14923		2.16436			3.52418	1.59637	2.26486		2.29866		1.83213	1.86644		0.89838	2.66335	1.60733	2.71054	2.46645	2.4527	2.01917
	1.54934		2.23992	3.16183		1.82434	2.81149	2.00416	1.4849			1.37614	3.64068		2.08805	0.152908	1.84587	1.94999	1.92198	0.7577	2.31302	2.53937				1.70404		3.29076	1.29202		1.73192			3.57101	2.50035	3.95138		3.07638		0.795244	2.79024		1.52225	2.33799	2.13338	2.32647	2.33899	1.30443	1.84587
	1.66829		1.87272	2.08085		2.75015	1.50162	3.22915	0.9076			1.73532	3.11008		0.99296	1.13603	1.4087	2.35138	2.5677	0.59466	1.27377	1.83683				2.0831		3.00946	1.8589		2.81297			1.69268	4.46523	3.08793		1.75674		1.82714	3.58854		0.41801	2.15156	3.73321	2.25196	3.34298	3.09667	2.35138
	1.20496		0.93247	3.28798		2.25658	0.97819	1.6095	0.42295			1.63829	2.05086		0.60849	0.791565	3.00739	1.68195	2.60297	1.8627	2.27677	1.78048				2.61373		1.40278	1.01194		3.61315			1.52512	2.11981	2.33985		0.988577		2.46103	2.79108		2.369	2.12531	1.92854	1.59434	2.48629	1.84812	5.2404
	1.45519		2.49891	3.40603		0.89838	2.01298	1.22514	2.49557			1.27746	1.3297		1.41607	1.51984	1.90903	1.26064	3.20224	2.60008	2.64764	1.47224				3.08473		3.85546	0.580231		2.51053			2.51015	3.32405	2.57112		3.77832		1.01075	2.82439		3.05678	3.52477	2.03661	3.49314	1.37784	3.08793	1.99116
	3.73265		1.21698	2.69476		2.85918	3.09734	1.92806	2.10491			4.02171	2.28042		2.95154	1.52445	3.15193	1.468	2.89309	3.03835	1.49049	0.92575				1.24596		3.27556	2.33799		2.29769			2.1408	4.1936	5.02397		4.25119		2.43369	2.32596		2.00677	1.69992	0.82095	1.84023	2.72239	1.847	2.04984
	0.95014		2.63188	2.7361		2.49224	2.97889	1.99597	1.69305			2.63155	2.59046		1.66455	0.930076	1.57992	1.97543	1.84122	3.144	2.73954	0.48267				1.77659		3.97448	2.83678		3.1756			2.82064	3.33948	2.1911		3.05196		3.64512	2.00299		1.82205	1.54426	1.85823	3.68836	1.45701	0.72113	1.91989
	1.11531		2.59367	2.14611		2.4696	2.21659	2.13081	1.4891			1.88637	1.71866		3.41363	2.51154	2.00366	1.31713	2.05143	4.3746	3.60566	1.86605				1.96409		1.47929	3.45849		2.60408			2.78935	2.49004	1.88159		1.39135		2.76913	3.06878		1.56138	3.1224	1.59303	2.60727	2.42053	0.53188	3.4506
	2.76524		3.72428	1.56531		2.63899	1.92206	1.07033	2.00469			3.25151	2.43909		1.4849	0.713918	3.00116	3.93714	2.2368	0.89606	2.45863	1.64822				2.30678		1.94892	1.3556		3.62407			2.35153	2.79443	2.75846		3.91268		1.94483	3.15813		0.99087	3.6145	1.69305	0.9235	1.76603	2.78697	1.3545
	1.69305		0.21392	3.41768		2.45947	1.73791	3.35763	1.44515			0.800375	2.26578		1.32028	1.47297	2.78249	2.32647	1.92076	3.41058	2.775	4.98489				2.77681		2.14408	2.05256		4.43317			1.19034	2.71895	2.38214		3.14923		1.34163	5.21716		4.59809	3.46861	1.59434	4.49191	1.9061	1.7898	2.75695
	1.6381		1.60863	2.84665		1.55203	1.07929	3.2371	2.34872			0.988577	2.15665		2.22315	1.8526	3.92656	3.25581	3.01575	3.3953	1.47224	3.53634				0.40455		4.61028	2.37765		2.45778			1.88375	5.02356	2.16436		2.34797		1.15926	4.56106		1.12089	3.01032	4.35076	0.413	2.22212	2.65235	2.84166
	1.6457		2.69591	2.30272		3.24493	2.67267	0.700698	2.31302			3.24215	1.87161		0.69169	0.826254	1.84362	1.38036	0.927564	1.09079	2.4527	2.01298				2.98614		3.01499	0.891582		3.43792			1.75986	3.92163	1.85487		4.18411		1.9417	3.67098		2.08805	1.8526	0.387	1.13381	2.46931	1.05196	3.11409
	2.36637		3.67027	3.00487		2.94872	1.4849	1.82207	3.64068			0.959772	1.03803		3.05065	2.18284	2.02842	3.46984	2.81694	3.0751	3.32285	1.31079				3.1522		2.26486	2.63155		3.03424			2.61534	2.25864	2.84532		2.31589		1.39713	1.97597		1.12644	2.48064	2.25658	2.86281	1.81048	1.68195	2.42883
	2.48973		2.04374	3.12539		2.94448	4.18306	2.08982	1.13197			2.1032	3.57379		2.33005	3.34158	1.20668	4.2692	3.40946	3.58135	6.0938	0.88907				0.687223		2.675	1.80402		2.82183			1.45355	1.42456	3.07578		3.13659		1.60193	1.67498		0.79782	2.13301	2.12459	1.66455	2.44933	3.40448	0.77668
	2.23621		1.47647	0.848581		0.75219	1.91664	2.68172	1.28677			2.67124	2.00781		0.71243	2.4215	4.93625	4.42472	2.33799	2.369	2.85262	0.258				1.75141		2.21659	1.69165		0.79782			1.30587	2.1807	1.51128		3.375		1.02568	1.96885		4.40729	2.41667	1.95425	0.413	2.78353	1.56537	1.3297
	1.12829		1.72711	1.72315		0.86536	2.09699	2.72925	2.22221			2.74292	1.49746		2.93245	2.29254	1.61379	2.1911	2.19032	1.14294	4.00939	1.49746				2.67387		3.97709	1.01194		1.92746			0.870982	2.00182	2.40819		1.22514		2.33942	2.06958		1.70407	3.33738	1.11903	0.87729	0.891582	1.07929	3.06426
	2.29406		0.27365	1.95932		1.05984	3.24878	3.4834	2.54264			2.53471	1.20496		3.01843	2.71033	2.61444	3.89998	1.91832	2.4527	2.40041	0.46512				3.17364		1.50715	1.25903		0.85081			2.02026	2.17533	2.32916		2.87769		3.15605	3.95251		1.6633	3.53007	1.53315	1.56537	3.0489	1.47788	3.1074
	0.64822		3.29266	2.31386		3.78027	1.92854	1.14831	2.40473			1.73261	3.09936		1.2238	2.4244	1.93715	1.85823	2.54851	2.58081	5.04339	2.04578				3.14032		2.47633	2.69129		4.90327			1.45571	1.55633	3.83436		2.19992		3.18672	2.95624		1.74746	2.06166	1.42047	3.15589	1.28839	0.28845	1.43358
	1.35757		2.25381	1.37103		1.29322	1.45519	1.86644	4.37175			2.89551	2.65784		2.64764	1.95575	2.89029	1.86939	2.68521	4.08087	3.28444	1.34371				2.50875		1.22889	1.02571		3.35276			2.04033	1.97714	3.35524		4.3961		3.13768	3.34648		3.38487	1.91222	0.78202	2.21189	2.44933	1.70407	2.26945
	0.77668		1.05788	2.51062		2.00262	1.62407	4.25997	0.69469			1.75141	1.20668		3.09936	0.626719	1.34834	1.19107	3.30075	5.13778	2.84824	2.04984				2.7709		0.74105	1.03705		2.10096			2.37672	3.44969	1.79445		3.19786		1.85521	3.29224		0.55485	3.89411	1.96275	1.56537	2.92843	0.95014	2.63583
	1.24737		0.84345	1.64256		3.77862	1.08889	2.20946	1.1502			2.48064	1.98174		3.87322	1.11526	2.95646	1.91447	2.48629	2.7136	1.05196	4.4547				4.04663		2.68199	2.89874		3.07036			1.52717	3.03969	2.51219		2.12201		1.01674	3.24575		1.12089	3.08094	1.82548	2.31302	0.52524	2.60966	1.0984
	1.28677		3.14268	1.71635		2.22502	1.62279	2.88338	1.677			1.62396	2.03456		3.37995	1.84248	0.92575	3.93503	3.10814	1.71259	2.12459	2.66955				1.73532		2.5451	4.26492		1.42777			2.77357	3.8664	1.94892		3.21391		2.46349	2.90438		1.23227	2.02158	1.19977	2.27311	1.16649	1.4849	2.74334
	2.61046		1.09079	3.96845		3.00185	3.48718	2.26794	2.82035			1.60804	2.93811		1.29161	1.71226	2.2575	3.04451	2.60387	2.1363	3.63153	0.52002				3.39709		3.13141	1.12983		0.26594			1.32494	2.91803	1.10594		1.6254		4.12708	3.0991		2.67578	2.14176	4.00576	2.59046	2.2772	0.77936	0.95886
	0.95451		2.32469	3.77337		1.62918	0.74105	2.60746	2.56464			0.648718	3.11075		1.62279	1.10049	2.07405	3.63553	2.21474	3.28507	6.63002	3.7593				2.66949		0.6703	2.1624		1.50577			1.35765	4.62723	1.72228		3.57809		4.01505	1.36933		4.13505	1.65533	2.42111	1.74746	2.84748	1.71866	3.62407
	0.85081		0.82852	1.71089		1.6419	2.02534	3.88811	2.11281			3.69826	2.58161		4.20043	0.981452	1.72228	1.12089	2.05371	3.85546	2.54428	1.13381				2.63155		3.87483	1.55031		0.59466			2.9211	2.75143	3.37502		1.46342		1.08614	2.43594		1.68813	2.76753	4.65384	2.77275	2.87769	2.5097	2.5097
	1.6633		3.46263	1.26274		2.17107	3.14533	2.79024	2.32558			2.89874	2.92534		2.66019	2.25347	3.58309	3.90691	4.2114	2.42969	2.10689	2.43568				1.89256		2.42283	3.94541		2.39694			0.979404	3.01032	3.18672		2.99083		3.14833	2.11097		1.9112	4.75432	2.00677	0.5805	2.75992	2.11477	1.75222
	2.06601		4.02286	0.888952		2.50556	3.12343	4.00014	0.97606			1.65392	2.61682		2.10886	2.2441	1.37129	3.44275	1.69992	1.29322	1.97437	2.04069				2.87037		1.30603	1.07687		1.93715			1.59544	3.0991	2.65392		1.8526		1.82548	2.99942		1.69305	2.77427	1.4849	2.47297	1.45058	1.91011	2.05693
	1.19803		2.90608	1.02344		1.64317	2.91537	1.63114	2.37952			2.96256	2.9705		1.63301	1.28839	1.8981	3.72819	2.02158	2.46876	2.45609	3.05338				2.53102		3.11943	3.46321		2.98657			1.38282	2.55584	1.16458		3.93651		1.02568	2.11207		2.41164	1.22514	3.89465	1.68936	2.06053	3.98702	3.42093
	1.11531		1.60085	4.15383		1.42631	2.8982	2.45791	4.04965			1.61384	2.79293		2.60008	1.83613	1.21356	1.72711	2.40405	3.90478	5.2945	1.78864				3.50881		2.00884	2.636		1.97332			0.860118	2.23366	2.81593		2.79024		2.36526	2.60746		2.239	3.65759	1.07543	2.81001	1.74204	0.29558	1.0984
	2.73954		3.91808	2.12201		1.77111	1.85711	2.03196	2.1634			3.06115	1.29643		1.52362	2.19139	2.60328	1.62279	2.15047	2.88525	2.7735	3.14533				3.697		2.49057	1.5183		1.88159			3.09107	1.74204	1.62918		1.36419		3.18672	4.65493		4.82372	3.11114	0.50787	1.38487	0.867654	2.66409	2.16436
	0.89838		2.25473	1.68195		2.18349	3.48658	1.91222	2.18349			2.03311	4.21477		1.31555	2.53471	0.94355	1.13197	3.4361	2.54999	3.22887	0.55859				1.96885		2.63583	2.03081		2.80334			2.20287	2.831	2.51881		1.03705		3.05123	4.15439		0.86295	2.23575	0.98666	0.29558	2.46457	2.34872	1.76523
	2.90465		2.10689	1.22514		1.6419	3.04246	1.85513	1.048			1.79882	0.78996		2.33896	4.22083	2.16916	3.24686	2.40892	1.75222	2.93599	1.82548				2.01114		0.97819	3.62677		1.72349			1.78111	3.4713	1.97332		1.87892		3.0701	6.04312		2.23062	2.30982	2.40733	3.29645	2.00999	0.5805	1.23227
	2.64764		0.34734	2.60207		1.5547	3.43428	1.28476	0.95886			2.10431	0.92575		3.45301	2.87688	2.45863	2.1911	2.06279	1.87605	2.73954	1.33439				2.3589		2.66721	1.58313		0.71243			1.62272	3.10136	4.20489		3.47063		3.69976	2.18605		1.12644	1.99597	4.54851	3.29076	2.66423	2.66409	1.01164
	3.59063		0.4515	3.12539		1.3297	4.09054	2.80112	2.02329			3.65759	1.69305		1.677	2.45219	1.68813	4.71909	2.74036	0.86054	2.1749	0.9235				1.35041		0.60849	1.33474		1.79792			0.699302	4.60189	3.16707		3.87063		1.36855	1.90242		1.93285	4.84685	1.43358	2.92534	1.72721	1.65829	3.04314
	2.90608		1.87938	1.99363		1.66829	0.18243	2.30982	2.00781			1.78447	2.50307		2.08106	1.84882	1.4863	2.20246	2.24307	2.69746	1.87161	1.93607				1.80142		1.32028	3.81036		3.37872			0.795755	1.77395	3.74433		0.43785		1.97893	1.99831		3.85546	3.29082	2.07706	3.11609	1.70952	0.7577	1.28029
	1.8838		1.79096	2.72582		3.29266	1.76051	2.88338	3.01568			3.17291	3.02394		1.41753	0.290115	1.42193	2.14505	3.474	2.15665	2.43909	1.65326				1.33474		1.21698	1.93047		1.53043			2.71878	3.49747	1.26064		3.06878		0.739787	2.85649		1.04003	3.69826	1.81748	2.83947	1.4682	2.98726	4.09816
	2.48304		1.45519	2.93162		1.935	3.86354	1.97478	2.63583			2.65632	2.11969		0.80302	1.94615	2.7403	4.69744	1.36762	2.85116	3.99379	1.05788				1.71498		4.03628	2.40503		1.91555			3.61204	2.40892	3.97605		1.58461		1.2428	3.0366		0.43268	2.28232	1.34988	1.62535	1.62107	1.325	3.46444
	2.33896		2.60727	1.48089		3.62005	0.70065	1.88637	2.91537			0.563883	1.28029		2.39259	3.16183	1.57068	2.02945	1.65533	1.71381	1.14476	1.12829				1.14628		3.80659	2.6182		2.51219			1.42744	2.10764	2.96209		3.58854		1.6413	3.61967		1.41753	1.08119	2.34606	2.04984	2.54851	1.45662	2.25196
	2.52293		1.85823	0.959772		1.62535	2.25104	1.5183	3.4057			2.39431	3.71701		1.20668	2.1165	4.46916	2.25104	3.05196	1.77228	1.95957	2.03252				1.42619		3.3571	1.62252		2.13045			3.04097	2.36285	7.7039		3.49078		1.04039	4.46262		2.10886	2.53378	0.66093	1.10406	1.33474	2.15376	2.7365
	3.21272		2.17968	2.21474		2.05288	1.0984	1.38461	1.40426			2.07522	1.45089		4.4752	2.81029	2.1949	3.42336	1.436	2.87731	2.25012	3.82893				1.9061		3.55862	3.03815		2.72431			1.47921	1.08981	4.19498		0.8942		2.90628	3.57221		1.62791	2.04458	0.86776	1.12829	1.21941	2.46876	3.15061
	2.43482		2.83653	3.0923		1.4087	2.78846	2.63954	4.23004			0.348679	2.72279		2.49974	1.51213	2.63425	1.3728	3.09003	3.60739	4.7804	3.62465				1.53819		1.7898	2.25553		4.92148			1.29865	2.05826	3.96242		2.38256		1.69596	2.50222		5.21214	2.34797	2.85845	2.75921	1.23843	2.15086	1.86493
	1.7758		4.16462	1.69442		1.73072	1.47788	3.15295	4.11083			4.11765	2.369		0.98666	0.216243	4.90115	3.61948	1.65392	2.30221	3.13539	0.3225				2.40114		2.49891	1.14628		1.4013			2.43406	3.04199	2.51963		3.70395		1.9149	3.18468		0.1935	1.84882	2.95154	3.46684	2.82439	2.40819	2.25842
	1.38187		2.19774	3.95074		0.79521	2.50888	2.67561	1.67452			2.28335	2.05086		2.40819	2.87118	1.8981	2.30492	3.6837	0.91445	3.46263	3.16116				1.51368		1.75459	4.41998		2.11576			2.30304	3.31771	1.79445		1.23275		1.57513	2.13301		3.69625	1.82463	2.04069	1.41607	2.42921	2.08106	1.64949
	2.52211		1.91555	1.18833		1.64443	2.68199	1.86894	2.26118			1.05493	1.66205		2.5014	0.619213	2.69746	2.56382	4.92485	2.31572	6.27012	1.59564				5.41463		2.59447	3.77646		3.00393			0.960008	2.13957	2.77949		2.19779		2.81379	2.54484		4.93794	3.46861	2.56707	1.37432	4.11765	2.35226	3.32597
	1.05196		1.94144	1.84122		1.12644	1.25899	1.8066	1.79329			2.88338	1.90138		4.37175	0.622977	1.74746	3.90318	1.66097	3.22048	5.553	3.33534				3.181		2.34872	3.4834		1.36216			3.26565	4.07139	1.51128		1.61095		4.16449	3.35972		0.32889	2.07071	2.59527	2.54755	1.68195	2.4476	3.04246
	1.55069		2.54999	1.96409		1.239	2.72431	3.02271	0.53578			1.4682	2.2575		1.60085	1.34868	2.21189	3.13008	3.7008	3.26984	2.4696	4.55947				3.32897		3.06629	2.66159		3.37749			1.34373	2.36582	1.21184		3.54066		1.78676	1.22896		2.72508	3.79868	2.07405	2.44845	2.69216	1.29964	3.12143
	0.387		4.42754	1.31355		2.66409	2.10096	2.38256	3.24622			2.24098	0.92575		3.00739	2.8858	5.04421	2.87658	3.57548	2.76524	1.20668	2.74106				1.17845		2.14408	1.911		0.413			2.10983	3.3964	1.97858		1.81178		3.59218	1.79492		1.03602	3.3964	3.09197	1.65829	2.29866	0.67648	2.72202
	1.70773		4.74722	1.71089		2.64056	3.44457	2.76922	1.88159			1.51368	1.68813		2.67345	1.71498	1.39684	4.42895	3.53074	2.35756	4.15312	1.59825				2.28028		2.49974	4.0368		1.29804			1.93466	2.9092	1.86382		2.23575		1.47133	1.61095		2.45439	2.68869	1.68936	2.79219	1.90119	1.76169	1.17701
	1.32028		3.13473	2.42053		2.09302	2.02842	1.87269	2.19395			1.10261	1.47224		4.04914	2.27206	2.08605	2.73498	2.86711	3.45542	2.92321	3.72652				1.24408		1.9253	2.73011		2.67033			1.91675	3.5545	1.2272		2.24827		1.90055	2.26072		0.80302	3.21681	1.84587	0.6734	1.50749	3.61775	1.76641
	1.44226		0.98666	4.17964		1.58255	2.23062	2.78521	1.40426			1.01655	2.01711		0.93247	1.04603	1.20668	2.54182	2.49004	1.10594	4.22856	1.60215				2.50875		2.43226	2.17748		0.89838			2.86584	5.07909	2.68974		2.31083		1.57706	2.32294		2.50556	3.72095	2.49724	1.33594	1.6153	1.88159	1.97858
	1.2255		3.23787	2.86385		3.19975	1.81748	3.53272	1.5878			2.81942	1.47506		2.88885	1.82719	2.08904	3.02188	4.1465	4.09308	3.33784	3.38179				4.32209		0.82095	0.652312		1.91447			4.00858	2.56041	3.30212		3.12764		2.43119	1.5321		2.61444	3.21464	4.0512	0.93469	2.42536	3.10807	2.29406
	3.15984		1.72349	1.6875		2.71284	2.1363	1.43437	2.63899			2.3747	0.88202		2.37602	2.32596	1.62407	3.39591	2.57316	1.87605	3.34655	2.85918				2.89309		1.05984	2.30982		1.28677			1.0078	4.11254	2.82404		3.15517		2.29877	2.65368		0.56965	3.91984	3.10003	2.369	3.93354	1.8129	2.90393
	0.413		1.78864	3.6748		1.34371	3.31658	3.65759	2.15183			2.49004	3.94559		2.5287	1.5993	1.63937	2.81297	2.89632	3.11876	1.1502	0.47398				1.5668		5.14506	2.99083		3.22758			2.38725	1.39638	2.28861		2.82439		1.11923	2.26072		2.5014	3.47466	2.08106	1.62535	2.16456	2.66019	2.1059
	2.03354		0.39234	2.19032		1.8083	2.86934	2.48722	0.87966			2.47875	2.7974		2.30311	0.739649	1.97858	3.63668	5.1938	3.84898	3.54574	4.47381				1.57573		2.75846	1.87892		0.50787			1.85525	2.95624	3.16379		2.26484		1.90214	1.41136		3.30779	1.73666	3.81914	2.69823	0.619213	0.524	0.45608
	2.29134		0.85812	1.55633		1.53856	1.61765	3.15813	1.98802			2.43498	4.40776		2.88525	1.38461	2.02945	2.0539	3.77584	1.44371	2.82109	3.80495				2.22317		2.36988	5.72688		1.50577			1.11417	3.35137	1.239		2.49474		0.38202	3.17953		1.75696	2.62088	1.62279	1.90138	3.2551	0.97606	2.5097
	2.81519		4.08647	3.11114		1.30443	3.57612	4.3118	1.83457			2.11539	1.01983		0.9675	1.17049	3.68046	1.74746	2.91884	2.41423	3.48181	0.72401				1.17049		0.47398	2.85403		2.19395			2.52385	2.88823	1.87938		2.29866		2.86201	3.75785		3.0595	2.60297	0.95451	0.95233	1.40971	2.69437	1.70407
	2.36637		3.50799	1.46661		2.9663	2.17777	2.26588	2.25104			1.66097	2.6382		3.1074	1.38292	0.97819	2.6382	2.58585	1.43793	2.43653	2.76524				2.66071		2.62555	4.65644		4.89181			2.44691	3.34788	2.65471		4.15157		0.573042	2.06619		2.64843	2.05371	1.77814	1.62279	1.64967	2.29043	1.42777
	1.10218		3.09801	3.17953		1.97121	3.84249	2.72239	2.01195			1.48247	1.64317		3.77697	1.39638	2.11477	0.18243	1.18044	1.30443	3.58715	1.325				3.17069		3.40448	3.22625		0.72113			0.746982	3.7541	3.15325		5.13267		1.42301	2.26175		3.32097	2.41763	0.76317	1.239	1.87892	1.55604	3.09667
	3.27556		3.69118	2.048		2.62238	1.3545	1.6153	3.29266			2.80446	2.369		3.71085	1.4538	2.14408	2.74106	3.01109	2.05895	4.52191	3.52869				1.84122		1.73791	1.38966		1.75103			1.81598	3.29366	1.59434		0.867654		1.8861	1.88637		2.62951	3.27515	1.82548	0.48267	0.733309	1.88159	1.03803
	1.42777		1.18582	1.03026		1.95957	1.34834	3.30571	1.87605			2.54116	2.99908		0.73258	2.0741	2.63741	1.71866	2.1341	1.47224	2.05086	1.11157				3.10211		5.74376	0.662977		3.4518			2.56451	2.75398	2.43653		4.24348		2.44616	1.64256		1.65704	1.58461	2.75242	3.69062	0.622977	2.46454	1.61765
	1.34525		1.74269	2.73011		2.51302	1.25899	2.05712	3.6985			3.06802	1.34525		4.64624	1.98422	1.89261	1.3545	3.50415	1.08889	1.57597	0.3761				2.99708		3.45722	4.22581		0.5805			1.08855	1.86141	3.09936		2.62088		3.08196	2.16348		1.99533	3.60802	1.05196	1.60215	4.50018	2.37339	3.54281
	2.23621		1.61765	3.04966		0.9675	3.38487	1.57276	2.15569			2.97202	1.66954		2.16916	0.806196	2.72202	4.30559	2.25864	4.08443	2.9712	2.37251				1.51984		2.93174	2.69129		1.04998			1.54147	5.0426	1.44802		2.62533		1.25498	2.64308		2.01711	3.63707	0.7659	2.05592	2.08422	3.4355	3.75986
	1.68936		2.33183	2.96572		1.00338	1.38487	1.29383	0.71243			1.62683	3.49611		2.35491	1.43437	3.18933	2.239	2.12422	0.7095	2.52293	2.42111				2.99475		4.59084	1.32242		0.62202			1.56168	3.76406	2.99283		2.71895		1.22804	4.50018		2.60328	1.66659	1.18757	0.93247	0.803291	2.09898	0.71534
	3.14268		3.00185	3.25726		1.00958	2.97889	3.8561	2.10689			1.33474	2.47969		1.69305	2.05371	3.20299	1.74031	2.90599	1.39087	1.92422	0.15799				2.97202		3.43428	2.42053		1.55203			2.3139	3.44154	2.13922		1.82207		1.9927	2.10208		1.81863	3.13287	2.63109	1.14839	1.86141	2.14505	2.13728
	1.83457		1.05788	2.14176		1.14839	3.09734	3.45443	1.26558			1.09623	2.38301		2.5014	0.791565	1.97332	0.74105	3.62097	1.83457	1.42631	0.524				0.881022		2.7136	5.6268		1.01779			1.96201	2.50875	3.25453		3.1089		2.30538	2.55218		1.52771	1.81564	1.7898	1.80715	1.49972	2.65392	1.2457
	2.66409		2.37339	2.65632		0.80042	2.90894	1.436	2.6382			0.634141	3.04451		2.31302	2.54575	2.02945	0.35328	3.38192	2.8982	3.48658	0.64177				3.86338		2.50223	3.08094		3.13406			1.94758	1.91711	2.24364		3.263		2.10403	3.13287		2.86281	2.00299	0.64822	2.21752	2.68521	2.69591	3.21531
	1.75103		0.96103	2.68869		1.34371	3.57088	2.03311	3.02875			4.09258	1.69796		2.50805	2.00182	1.75103	2.46454	1.5668	2.32469	2.51963	1.16458				2.20204		2.37339	2.3747		2.42712			2.68863	2.97909	4.28864		1.58461		2.23846	0.942565		4.04503	2.93641	1.56005	0.96103	1.70404	1.04203	2.42883
	1.96699		1.70407	1.23465		0.83102	2.98169	3.37846	1.19107			1.48089	2.22408		2.69514	3.04966	2.25842	2.39433	2.45791	1.98802	3.01775	1.6419				1.69992		1.12089	1.98775		4.04091			3.85145	0.600046	2.66019		1.9061		1.72441	4.08515		3.41363	2.49286	1.8981	1.572	1.24971	2.98796	1.33283
	1.54531		2.05693	2.37273		1.572	1.84587	2.77344	0.99087			3.74912	1.57465		1.70773	1.08119	3.02394	4.32391	3.90311	3.23659	2.47969	3.02875				2.85977		2.01195	0.580231		2.90966			1.3484	2.67387	1.14294		3.00643		3.86456	4.75825		4.17111	1.72315	1.28353	1.51128	1.05049	1.68319	2.31212
	2.52952		2.72508	2.49286		2.14505	1.87161	3.0443	1.90248			4.14876	4.14058		3.04519	2.69216	1.77931	4.31379	1.87643	1.2015	2.15665	2.10985				2.18284		1.8849	2.27412		3.51155			2.52633	2.3589	1.24068		4.01647		1.19287	2.05028		3.59873	1.82207	1.82548	1.55871	2.9728	0.66093	2.95435
	0.3225		1.51815	2.79443		2.09302	2.88597	1.21364	2.35138			2.6475	0.78996		0.98666	0.410286	0.78732	1.45089	3.33878	1.73552	3.38056	2.48639				2.50875		2.4527	1.99481		1.91555			2.17421	1.01886	2.64764		2.25657		1.27898	3.10814		2.50556	4.27805	2.88525	0.85569	3.02349	2.77725	3.34033
	1.91989		1.46232	0.826254		1.40426	2.02534	3.35067	0.78468			0.680385	2.2053		1.79329	2.69737	2.21001	1.59173	2.78521	1.89919	2.9761	1.44371				1.4554		2.53116	1.50749		1.59303			2.32876	1.86519	1.82091		3.58332		2.55795	2.44742		4.22758	1.53058	0.74664	1.7898	2.2772	3.02601	3.15589
	2.59527		3.51451	2.12531		1.1823	1.24737	2.86221	1.84475			3.14032	3.93027		1.20496	1.38966	2.22315	1.239	2.32697	1.94358	3.01637	3.87322				1.17049		2.64764	1.4554		1.02796			2.89198	4.24293	1.16458		3.16848		0.609046	1.22514		1.07543	2.12862	2.37952	2.45524	0.622977	2.89029	2.04171
	1.9253		5.2245	2.26691		1.16992	1.06571	0.733309	2.60727			2.73011	1.34988		2.34784	2.89874	2.78099	1.08889	1.73127	3.12009	1.49746	0.26594				2.23994		1.4891	1.08336		1.95638			0.795755	2.73011	1.59694		2.73865		1.8634	2.71292		1.04003	3.5433	2.5097	4.29833	2.81776	2.05086	4.01975
	2.74485		1.7898	3.26657		4.29688	3.39897	2.25035	0.59466			3.69573	0.78202		3.78852	3.06496	1.12089	5.61409	1.80402	2.7974	1.92854	1.572				1.15441		2.22315	1.50749		2.97959			1.25944	3.15295	2.82993		1.82207		1.57126	2.86058		2.04476	3.37015	0.43268	1.4087	2.06732	2.25934	2.1402
	2.48472		4.12699	1.93047		2.61682	1.79445	4.29985	1.29964			3.56238	2.88813		1.572	3.8863	1.77931	1.72349	2.42053	1.25236	3.98545	1.64949				2.36187		1.14112	1.48719		1.96275			3.68167	1.96409	3.78742		2.5677		4.10639	2.18926		3.87966	1.64825	0.3976	0.98455	3.04353	1.79676	2.12557
	1.239		2.47969	2.85321		1.10406	1.68195	2.45219	2.9649			1.51984	1.61894		0.58762	2.32294	1.83457	1.95638	4.65996	1.66205	2.17873	3.20819				1.70404		3.62637	1.67917		0.81841			1.95721	1.92684	2.4889		4.00423		2.20975	3.67671		0.645	2.96336	2.68354	2.31032	0.68381	1.12644	2.82183
	1.25402		2.60807	1.79101		1.19977	3.04041	1.36933	2.32558			2.28642	2.99491		2.74485	1.68195	3.05474	1.19281	3.92878	2.86281	1.44226	2.77125				0.205143		4.04503	3.14923		0.5623			1.55564	7.17642	3.81151		4.28624		2.78774	2.41763		2.22034	3.6989	0.8385	1.39833	1.71089	0.80302	3.55277
	0.52002		1.77931	2.39236		3.36947	1.806	2.58223	1.84475			1.92076	2.2667		2.62714	1.43925	1.55203	0.58407	2.23994	2.81519	2.94872	3.68102				2.55949		0.88673	0.78266		1.70285			2.99108	2.33097	3.26411		3.67226		2.2303	5.17667		3.23916	2.91403	0.6119	2.51633	2.3179	1.56138	2.17968
	1.53856		2.25289	3.95784		2.03661	2.9677	4.18131	2.21001			2.19352	2.08106		1.72228	1.95813	3.42579	2.86717	1.98187	1.68443	3.72819	1.06961				2.43594		1.19281	2.62088		1.47224			2.63684	1.38292	1.83457		3.52544		2.73933	2.21474		1.68319	3.38744	2.72889	2.00988	3.6837	2.46116	2.67889
	3.44094		1.76287	5.0551		2.58885	2.48555	3.24575	3.09936			2.12091	1.50853		3.98336	2.53747	1.8083	2.63267	5.11944	1.50577	1.70163	3.88395				3.27801		1.3728	1.57425		1.72228			0.85646	3.58854	1.99638		2.15047		1.9573	1.68612		2.49307	1.84629	3.58773	3.54984	2.41763	1.79329	3.29013
	3.06426		2.71284	3.15443		1.71866	1.08122	0.979067	2.49307			0.717184	2.28771		1.40426	0.974275	2.5622	1.70407	3.32616	4.53706	0.78732	3.06086				4.23134		2.44505	1.48089		1.89041			2.58884	3.77337	2.33718		3.384		2.91255	3.90191		2.1873	1.17248	2.80111	2.51302	1.50282	2.40819	1.94251
	1.90903		1.53043	3.87425		1.35603	4.0042	2.11539	3.87322			2.4938	2.61364		0.826	2.3589	3.01223	3.54809	3.09306	3.0595	2.31032	1.43358				2.70516		2.9775	1.29924		1.7758			1.48765	2.35294	2.59688		2.36187		2.92816	2.75737		3.11275	1.75274	3.90691	1.94892	3.0173	2.9705	2.22875
	1.28677		3.10338	1.5993		3.04519	1.70773	0.888952	2.52211			2.29968	1.42193		0.53965	1.78315	4.06964	2.76298	2.85895	0.95233	4.71203	1.38637				1.27746		2.58885	3.58006		1.85374			2.35153	3.6531	0.80042		1.99715		2.74709	3.05886		2.64764	5.32582	0.97819	2.42369	2.48629	1.67824	2.00366
	2.98726		2.63899	3.07106		3.64696	0.46957	2.40503	4.57995			1.51058	1.80715		2.3558	3.02581	1.61765	2.87369	2.45506	1.77463	3.91276	2.43738				3.05503		2.99838	1.66659		1.53856			2.52757	1.36933	2.63188		2.40988		2.17228	2.32897		3.76207	2.58132	2.9656	3.16379	2.1165	2.50888	2.5097
	3.15259		3.90531	2.69476		0.97393	1.58124	2.82687	2.28589			2.29459	2.42369		2.69205	2.28335	1.75577	1.60474	2.32495	3.25453	4.32246	0.9053				3.30571		2.37427	4.89963		4.16712			2.41986	2.55401	1.84475		4.01181		2.6433	2.23994		2.40819	3.62225	3.46684	0.97393	2.4215	3.74822	1.02594
	3.24686		2.04984	1.15642		1.239	2.86789	2.47969	2.62318			1.39972	1.75933		0.78732	2.79192	2.0202	1.47224	2.885	2.2722	1.94251	2.42883				2.91884		2.39346	2.38648		1.50162			1.81425	2.12091	2.74712		4.69693		0.861328	4.32101		1.86158	1.33649	3.29771	2.06501	3.83117	1.59825	2.51633
	0.6119		1.13564	2.2772		0.85081	1.91555	2.00765	4.32006			2.85977	1.93285		1.29322	1.53819	1.72107	1.89591	2.48158	1.5547	3.73432	3.88556				2.45982		2.87152	1.79101		0.6119			2.68396	2.04344	5.38102		1.18636		1.69058	3.33458		1.76523	3.746	0.78468	2.78024	3.22552	0.96103	0.93247
	0.77936		3.19259	1.56082		1.2457	1.52089	3.43338	1.62918			1.51984	2.18349		3.53928	1.12361	2.02534	2.14117	1.51522	1.3545	3.36453	3.65437				1.72721		1.07155	1.87768		2.66019			1.27674	2.75992	2.7494		2.03886		1.23544	2.20098		1.06571	1.44412	1.239	1.77228	2.93401	3.0205	1.20496
	2.47213		1.8838	2.00299		2.82846	1.96593	2.45029	2.98726			1.48719	2.3978		0.87015	2.4844	2.67889	2.19205	2.01346	3.86031	2.06198	0.69469				1.75807		2.02534	0.826254		2.93953			1.94113	3.09683	2.37164		1.33474		2.94474	1.83613		0.61529	3.15146	1.23227	2.63504	3.39228	4.12901	2.07606
	3.79784		0.82852	1.87768		0.3976	2.68819	4.36033	2.6208			2.68695	1.25236		0.36487	0.502499	2.09402	2.86499	2.02274	3.1334	3.1605	2.40387				1.79492		2.30311	3.92223		0.41801			1.94274	1.61963	4.73713		1.62683		1.58475	3.40123		3.09667	2.92763	2.52952	1.67452	1.34521	0.67648	1.8357
	2.3978		1.87605	1.58017		2.53198	1.02187	3.51481	2.89173			2.95307	1.85374		0.86054	2.53102	2.59768	3.13207	2.43209	2.24456	2.83653	2.01608				1.80531		2.88885	2.12531		2.14796			3.99449	2.97202	1.92746		2.72925		3.4107	3.49078		1.76993	2.24307	1.53721	2.9168	1.51984	3.06697	2.97959
	2.04374		0.76044	0.859533		1.68936	2.66643	4.77591	0.69469			1.59197	1.94037		0.55859	1.57425	4.06913	3.35462	4.63429	2.9775	4.10171	1.42193				2.29764		4.33016	1.22705		2.85043			1.85018	2.04344	1.76993		2.75992		3.03423	3.13435		1.43358	2.21896	1.83003	0.73541	1.51676	4.2964	0.8385
	2.08306		1.32814	3.98609		1.15921	3.74433	2.831	2.17968			1.53971	2.72202		2.2621	2.67561	2.18635	1.27866	2.82439	1.13013	4.25211	0.87015				2.08646		2.02842	1.04603		2.81223			0.537026	1.94134	3.02394		1.89749		1.71735	2.65191		1.12644	2.48535	1.87605	3.59005	0.568018	2.92819	3.17364
	2.82993		2.5695	3.77646		1.12644	2.71054	2.08085	1.71259			2.38942	1.69796		0.74664	1.41632	0.95233	1.88931	1.38292	3.14003	4.65563	2.10195				3.1006		3.14268	1.31355		2.87731			1.20083	2.16671	2.16724		3.20808		2.33811	3.847		2.92534	1.8066	1.15561	1.6457	1.39135	2.68974	1.40426
	1.55604		1.50577	2.12312		0.45608	1.94358	4.88242	2.60328			2.6572	1.98278		0.76317	2.13957	4.15712	2.09402	1.84122	1.62918	1.44226	0.41801				3.43814		2.71284	2.20946		0.73258			0.888795	3.1194	0.98455		4.28351		3.19816	3.28585		2.12165	4.29659	2.01091	1.83457	2.61731	3.02738	1.63301
	2.68277		3.597	1.71498		2.68741	3.14995	1.42292	0.59815			3.98843	1.6633		1.79445	3.57221	1.36216	2.01298	3.83239	2.09302	2.35491	0.74664				0.8757		2.26118	2.27515		3.52338			0.763592	1.54879	3.61258		4.42156		3.60148	3.48743		2.70439	2.01231	3.85168	2.61046	4.09887	3.62178	3.42397
	2.63899		1.39087	0.914874		2.1949	1.84475	1.911	2.13338			1.15441	2.56869		2.32558	1.29021	3.89625	1.00131	2.88985	2.75091	2.7136	2.42969				1.80013		3.45783	1.55482		2.63741			1.84168	2.35492	2.81001		2.54116		1.26703	2.60297		2.49307	2.19246	0.47398	0.66407	1.95694	1.03401	2.30492
	1.6658		2.44505	3.59895		2.51633	2.27585	3.22698	2.14796			1.73532	1.74746		2.93457	2.3078	1.19107	1.14294	1.59197	2.90322	3.51214	2.1285				2.56405			2.03311		1.50577			4.35564	3.15813	3.35524		1.74338		1.60193	1.71089		1.94144	2.81444	2.12165	0.87015	1.23465	1.94037	2.46539
	0.87966		0.59815	2.50502		3.11876	1.00131	1.59784	1.36673			1.62683	2.53937		1.63301	0.930076	1.79096	2.9025	1.93532	3.2857	0.77668	2.37952				1.38461			2.01926		0.6119			1.77052	2.39431	2.14796		2.51526		3.14543	3.99312		2.15665	3.06267	3.55745	1.93715	2.66071	3.45	0.92124
	1.36216		2.27951	1.39471		2.37427	1.94572	2.54484	1.59434			1.33649	0.63852		1.33594	1.89132	2.54836	1.66455	4.17292	3.03493	2.22875	0.87015				1.92806			4.26874		2.62159			1.1583	2.81942	3.75986		4.81054		4.55769	3.1089		2.07405	4.042	0.53188	0.34734	1.31355	3.48121	0.64822
	0.74664		3.01568	1.84248		0.98455	1.35757		0.97819			2.01926	1.14294		1.21356	2.11207	2.84166	1.64822	1.52599	2.00988	1.31238	2.98865				3.64478			4.10514		3.03356			1.85018	4.19861	1.38187		1.96528		2.02749	1.95932		3.17691	3.18834	1.56404	0.79782	1.78578	1.6658	1.64949
	1.86716		3.96557	3.0642		1.15741	3.49076		4.09054			2.93482	2.07205		3.25645	2.71808	2.43226	0.62535	2.11981	3.64924	2.33005	0.35328				2.61015			4.89581		0.74385			2.33011	3.80668	1.08314		4.25778		4.08561	3.02271		2.20152	2.32697	2.66409	0.95233	3.00098	0.66719	2.87441
	2.43909		2.403	1.96409		1.96593	0.91445		0.72401			1.55482	2.2053		2.83653	1.71498	1.60863	2.775	2.20946	5.0405	2.01195	2.974				3.76841			5.6818		0.76044			3.85145	3.50948	3.60797		2.10208		1.50201	2.26484		1.64443	1.14628	1.05984	2.55244	1.37103	0.55485	1.53315
	3.58309		2.48639	2.08758		2.59367	2.22127		1.76523			1.37614	1.88931		2.94801	1.8526	1.7898	2.17586	4.67848	1.31079	1.25402	0.524				1.78839			4.53897		1.54127			0.326468	1.72179	3.24108		2.9372		1.71203	2.77681		3.93926	1.64825	0.72113	0.90069	2.20946	1.96699	2.40041
	1.88269		0.44687	2.27412		1.46232	1.38036		1.38487			2.79944	3.31533		1.45519	2.08085	2.00366	3.21013	3.28371	2.53937	1.90685	3.63153				3.3757			1.42292		2.86934			1.91347	4.31721	2.03967		2.71033		1.23051	4.95136		1.61765	2.35095	1.75222	2.47717	1.55633	1.8849	1.0984
	2.10689		2.36197	2.02966		3.03287	1.76287		1.21527			1.03705	1.71744		3.96819	1.11736	3.18672	2.00781	4.04431	1.87272	2.34074	3.39162				2.38256			2.16456		2.24456			1.26192	2.23575	2.21377		1.5183		1.08893	2.96098		2.05693	4.37104	2.2667	0.34734	2.04915	2.69591	2.78622
	1.53043		2.58161	3.24792		2.73726	1.06961		1.38487			1.9061	2.27403		0.28845	2.87607	1.87605	4.00004	1.07033	2.61523	3.28	2.70362				1.09623			3.1522		0.83102			3.10524	2.04915	1.70163		3.53669		1.53405	5.99338		3.93926	1.5668	1.68936	2.25658	1.75939	2.28042	2.77725
	2.50223		1.43938	1.90855		3.00393	1.79329		2.10985			3.10964	1.38187		1.17701	1.96052	3.02188	2.14311	2.67037	1.86382	1.47788	0.84837				0.717184			1.53515		1.47506			1.27182	2.39723	1.39386		1.75674		2.35883	3.00021		2.08605	1.90242	0.91217	2.49641	1.69992	1.15741	1.50715
	3.30527		2.79814	2.15482		0.5805	2.26118		2.60727			1.26274	2.21001		2.9698	0.662977	1.24737	3.39714	3.41836	3.37687	1.15561	0.56599				0.80909			1.75274		2.34784			3.01613	2.85403	1.42047		2.72667		2.35108	3.44426		2.1749	1.65674	2.98238	2.42111	3.02889	1.72349	3.34903
	1.5878		4.95308	2.5227		1.72228	0.53188		0.89838			2.38845	2.57839		2.61285	1.34173	1.68443	1.87161	3.26013	2.71973	3.09197	2.81001				3.60802			2.12201		2.84532			2.84278	1.8526	3.39162		2.28232		2.03498	2.19032		1.59434	2.71808	1.57465	1.00131	2.52362	0.55485	1.70529
	1.97437		0.387	3.21099		1.35757	1.92854		0.95233			1.86016	2.88236		0.87729	1.07251	2.33807	1.86605	2.81444	3.36576	1.74746	2.38824				3.14106			2.96965		1.25236			2.7826	1.86016	3.46263		4.21418		1.62455	2.88662		3.44275	2.12312	3.54457	1.42193	1.86644	2.7735	3.75654
	1.25899		2.80334	1.86016		2.23062	0.99296		1.51128			4.02345	2.369		3.20235	1.87892	2.64607	2.87441	1.49032	4.14861	1.95744	1.61379				1.93168			0.988577		3.9498			3.10423	2.74633	3.14797		2.20628		3.46114	3.90551		2.71973	3.21464	3.87752	3.43792	0.96221	1.847	1.54127
	1.97332		2.25842	3.93413		2.53034	3.79948		2.66331			2.21896	1.95957		2.06803	3.02581	2.93599	1.76523	2.47875	2.89676	2.3978	2.26945				3.24936			1.73127		3.00739			2.44435	3.31983	3.49552		3.06496		1.71735	2.58314		1.97858	3.81159	0.68564	1.8981	0.859533	1.34988	2.51798
	1.68319		2.17873	1.46342		2.01298	2.61682		3.60797			2.52917	2.28407		3.15259	0.797449	2.04069	2.85845	0.752191	2.5695	2.9768	0.37052				1.98775			2.67473		1.56138			2.45969	2.08422	4.00108		3.62741		1.27421	3.74726		2.89676	3.35415	0.72113	2.08106	3.09003	2.1634	2.95365
	2.14602		2.14796	3.57025		1.52089	1.6419		2.26761			3.25151	3.16773		1.60344	2.79778	1.12644	1.77228	2.75737	2.51219	6.8716	2.05086				1.98893			5.35384		1.97648			1.75808	2.4215	1.82548		3.5466		1.08614	3.40328		1.77346	1.39135	1.93392	2.18349	2.0262	1.01983	2.12165
	1.98383		4.03525	2.16779		1.68813	1.91555		1.02187			2.73865	1.45662		2.15665	1.29744	1.94572	1.03602	3.09003	1.24737	3.17691	0.87966				3.93057			2.37864		2.86354			2.60454	4.19639	0.7577		2.75058		2.10547	3.34508		1.56537	2.08534	3.94822	0.48267	2.57135	3.01843	1.50577
	2.86281		0.48696	4.27367		2.27677	1.34988		1.85487			1.64542	2.2667		2.9712	1.59197	1.84587	1.56138	2.56041	2.75846	1.7415	1.68936				1.57425			6.95841		1.16992			4.08296	4.24017	2.53855		1.07251		3.22371	3.23204		2.53034	2.0262	2.79814	0.53578	1.67498	1.42922	1.30762
	2.9726		3.22629	3.43338		2.56139	1.95851		2.06097			1.91467	0.74385		1.34371	1.22705	1.3545	1.81175	2.15156	1.26558	4.58313	2.6382				2.58495			2.03426		3.55862			1.47921	2.9092	3.94348		1.62683		1.9133	4.66446		0.9053	4.41202	2.46454	1.64949	2.06732	1.51266	2.16243
	0.43746		0.1935	2.3589		1.56935	3.25709		3.00739			1.15642	3.5074		0.75495	1.79101	2.53198	2.4527	2.10764	1.39535	3.79346	1.93392				1.23086			3.1351		1.94999			2.53005	5.09793	2.48472		4.00948		1.632	2.8858		3.10941	2.37864	1.76641	1.93715	0.981452	1.13197	2.70208
	1.66455		3.74933	2.45029		0.55485	1.84812		2.85262			1.22514	4.53981		2.82183	1.01886	2.74712	1.76169	1.44897	1.87161	5.2519	0.6119				3.37015			2.87282		1.82091			0.746982	1.74069	2.85335		1.5321		2.80513	2.53102		2.10689	2.38159	0.5805	2.02842	1.66799	1.44226	2.38126
	1.9691		3.84574	1.50127		2.23435	3.41972		1.68936			4.15327	0.64822		1.05196	2.9372	1.5547	2.30582	3.87002	4.55993	2.95998	4.4266				3.42792			2.43594		2.17203			3.44957	1.64256	2.28315		2.1807		2.27884	1.52445		1.54396	3.20516	2.10985	0.34734	2.0741	2.45185	1.59042
[truncated: 3,033 more rows]
[truncated: 11 more columns]

## Sheet: S5B. FISH signals < 0.5
	Percent co-localising FISH signals < 0.5um and <0.3um
	Ebf1 + Igh								Ebf1 + Igk
	Ebf1 + Igh rep 2
	Pax5 + Igh								Pax5 + Igk
	Foxo1 + Igh								Foxo1 + Igk
[truncated: 5 more rows]
