# Supplementary material for: Intra- and interchromosomal contact mapping reveals the Igh locus has extensive conformational heterogeneity and interacts with B-lineage genes
Source: Cell Rep. 2023 Sep 6;42(9):113074. doi: 10.1016/j.celrep.2023.113074 (PMC10548092; doi:10.1016/j.celrep.2023.113074)
Supplement: Table S6. DNA resources used in CHi-C, related to key resources table — (A) Oligos and (B) BACs. [file mmc7.xlsx]

## Sheet: S6A. Oligos
Reagent or resource - Oligos	Source	Identifier
[Phos]GATCGGAAGAGCACACGTCTGAACTCCAGTCAC		Capture Hi-C adapter 1
ACACTCTTTCCCTACACGACGCTCTTCCGATC*T		Capture Hi-C adapter 2
ACACTCTTTCCCTACACGACGCTCTTCCGATCT		Capture Hi-C PCR primer 1.0.33
GTGACTGGAGTTCAGACGTGTGCTCTTCCGATC		Capture Hi-C PCR primer 2.0.33
TCTAGTCGACGGCCAGTGAATTGTAATACGACTCACTATAGGGCGA		Adapter T7-1
[Phos]AGCTTCGCCCTATAGTGAGTCGTATTACAATTCACTGGCCGTCGACTAGA[SpcC3]		Adapter T7-2
GTGACTGGAGTTCAGACGTGTGCTCTTCCGATC[23ddC]		blocking oligo P7_b2_f
AGATCGGAAGAGCACACGTCTGAACTCCAGTCAC		blocking oligo P7_b2_r
ACACTCTTTCCCTACACGACGCTCTTCCGATCTC[23ddC]		blocking oligo P5_b1_f
AGATCGGAAGAGCGTCGTGTAGGGAAAGAGTGT		blocking oligo P5_b1_r
AATGATACGGCGACCACCGAGATCTACACTCTTTCCCTACACGACGCTCTTCCGATCT		TruSeq universal adapter
CAAGCAGAAGACGGCATACGAGATXXXXXXGTGACTGGAGTTCAGACGTGTGCTCTTCCGATC		TruSeq universal adapter with index (reverse complement)

## Sheet: S6B. BACs
Reagent or resource - BACs	Source	Identifier
Vmrn BAC	BAC PAC Resources https://bacpacresources.org/	RP24-66A14
Hist1 BAC	BAC PAC Resources https://bacpacresources.org/	RP23-141E23
Ebf1 BAC_1	BAC PAC Resources https://bacpacresources.org/	RP23-298N21
Ebf1 BAC_2	BAC PAC Resources https://bacpacresources.org/	RP23-103H9
Myc BAC	BAC PAC Resources https://bacpacresources.org/	RP23-98D8
Runx1 BAC_1	BAC PAC Resources https://bacpacresources.org/	RP23-465H23
Runx1 BAC_2	BAC PAC Resources https://bacpacresources.org/	RP23-362H18
Bach2 BAC	BAC PAC Resources https://bacpacresources.org/	RP23-67O11
Tcf3 BAC	BAC PAC Resources https://bacpacresources.org/	RP23-126H18
Il7r BAC	BAC PAC Resources https://bacpacresources.org/	RP24-282H6
Pax5 BAC	BAC PAC Resources https://bacpacresources.org/	RP23-397E2
Foxo1 BAC	BAC PAC Resources https://bacpacresources.org/	RP24-212F17
Ikzf1 BAC	BAC PAC Resources https://bacpacresources.org/	RP23-310N19
Rag1Rag2 BAC	BAC PAC Resources https://bacpacresources.org/	RP23-325I3
Hbb BAC	BAC PAC Resources https://bacpacresources.org/	RP24-344M21
Yy1 BAC	BAC PAC Resources https://bacpacresources.org/	RP23-351K4
Nanog BAC	BAC PAC Resources https://bacpacresources.org/	RP24-464B14
p27kip BAC	BAC PAC Resources https://bacpacresources.org/	RP23-45G16
Notch1 BAC	BAC PAC Resources https://bacpacresources.org/	RP23-306D20
chrX_region BAC	BAC PAC Resources https://bacpacresources.org/	RP23-373H2
Igh BAC_1	BAC PAC Resources https://bacpacresources.org/	RP23-109B20
Igh BAC_2	BAC PAC Resources https://bacpacresources.org/	RP24-251F12
Igh BAC_3	BAC PAC Resources https://bacpacresources.org/	RP23-404D8
Igh BAC_4	BAC PAC Resources https://bacpacresources.org/	RP23-145K3
Igh BAC_5	BAC PAC Resources https://bacpacresources.org/	RP23-373N4
Igh BAC_6	BAC PAC Resources https://bacpacresources.org/	RP23-24I12
Igh BAC_7	BAC PAC Resources https://bacpacresources.org/	RP23-147E23
Igh BAC_8	BAC PAC Resources https://bacpacresources.org/	RP23-206K17
Igh BAC_9	BAC PAC Resources https://bacpacresources.org/	RP23-18L19
Igh BAC_10	BAC PAC Resources https://bacpacresources.org/	RP24-282L18
Igh BAC_11	BAC PAC Resources https://bacpacresources.org/	RP23-70F21
Igh BAC_12	BAC PAC Resources https://bacpacresources.org/	RP23-99C11
Igh BAC_13	BAC PAC Resources https://bacpacresources.org/	RP24-367G1
Igh BAC_14	BAC PAC Resources https://bacpacresources.org/	RP23-257D2
Igh BAC_15	BAC PAC Resources https://bacpacresources.org/	RP23-354D10
Igh BAC_16	BAC PAC Resources https://bacpacresources.org/	RP23-101G12
Igh BAC_17	BAC PAC Resources https://bacpacresources.org/	RP23-230L2
Igh BAC_18	BAC PAC Resources https://bacpacresources.org/	RP24-76I22
Igh BAC_19	BAC PAC Resources https://bacpacresources.org/	RP23-172K2
Igh BAC_20	BAC PAC Resources https://bacpacresources.org/	RP23-303N6
Igl BAC_1	BAC PAC Resources https://bacpacresources.org/	RP23-247I11
Igl BAC_2	BAC PAC Resources https://bacpacresources.org/	RP23-272P19
Igk BAC_1	BAC PAC Resources https://bacpacresources.org/	RP24-322E13
Igk BAC_2	BAC PAC Resources https://bacpacresources.org/	RP23-255N3
Igk BAC_3	BAC PAC Resources https://bacpacresources.org/	RP23-234A12
Igk BAC_4	BAC PAC Resources https://bacpacresources.org/	RP23-173G20
Igk BAC_5	BAC PAC Resources https://bacpacresources.org/	RP23-185M15
Igk BAC_6	BAC PAC Resources https://bacpacresources.org/	RP24-76K4
Igk BAC_7	BAC PAC Resources https://bacpacresources.org/	RP23-321G20
Igk BAC_8	BAC PAC Resources https://bacpacresources.org/	RP23-29F15
Igk BAC_9	BAC PAC Resources https://bacpacresources.org/	RP23-206A4
Igk BAC_10	BAC PAC Resources https://bacpacresources.org/	RP23-434E11
Igk BAC_11	BAC PAC Resources https://bacpacresources.org/	RP23-211L5
Igk BAC_12	BAC PAC Resources https://bacpacresources.org/	RP23-344N8
Igk BAC_13	BAC PAC Resources https://bacpacresources.org/	RP23-279O6
Igk BAC_14	BAC PAC Resources https://bacpacresources.org/	RP24-179E20
Igk BAC_15	BAC PAC Resources https://bacpacresources.org/	RP24-568F14
Igk BAC_16	BAC PAC Resources https://bacpacresources.org/	RP23-124O23
Igk BAC_17	BAC PAC Resources https://bacpacresources.org/	RP24-144F12
Igk BAC_18	BAC PAC Resources https://bacpacresources.org/	RP24-475M8
Igk BAC_19	BAC PAC Resources https://bacpacresources.org/	RP24-314D8
Igk BAC_20	BAC PAC Resources https://bacpacresources.org/	RP23-367A13
Igk BAC_21	BAC PAC Resources https://bacpacresources.org/	RP23-64J23
Igk BAC_22	BAC PAC Resources https://bacpacresources.org/	RP23-175B24
Igk BAC_23	BAC PAC Resources https://bacpacresources.org/	RP23-66O20
Igk BAC_24	BAC PAC Resources https://bacpacresources.org/	RP23-435I4
Igk BAC_25	BAC PAC Resources https://bacpacresources.org/	RP23-341D5
